# Supplementary material for: A conserved megaprotein-based molecular bridge critical for lipid trafficking and cold resilience
Source: Nat Commun. 2022 Nov 10;13:6805. doi: 10.1038/s41467-022-34450-y (PMC9649747; doi:10.1038/s41467-022-34450-y)
Supplement: Supplementary file 4 — Supplementary Data 1 [file 41467_2022_34450_MOESM4_ESM.xlsx]

## Sheet: Mutant_vs_N2
GeneID	log2FoldChange	padj	N2#1	N2#2	N2#3	lpd-3 mutant#1	lpd-3 mutant#2	lpd-3 mutant#3
WBGene00017416	7.93488	6.19437e-109	64.7415	83.0484	113.28	22925.6	23353.5	17619.1
WBGene00008301	5.00316	3.25159e-87	279.963	244.615	174.147	8705.86	7109.35	6588.56
WBGene00010659	-3.56502	4.87361e-66	4703.38	6009.68	5562.55	404.71	471.773	501.611
WBGene00012101	3.80211	4.87361e-66	2780.38	1857.26	2137.1	35344.2	30806.5	28329.9
WBGene00013637	8.49051	3.71799e-64	1.74977	12.0798	11.8352	3743.91	2964.11	2682.63
WBGene00008477	6.36503	5.5775e-64	344.705	185.726	219.797	26837.7	23858.3	11080.9
WBGene00015152	7.06707	7.74692e-64	17.4977	42.2792	25.3612	4714.55	4139.9	2659.27
WBGene00016164	5.79648	1.04558e-61	257.216	138.917	123.424	11164.8	8951.06	8719.17
WBGene00022572	4.38474	1.34519e-59	129.483	167.607	147.095	3681.99	3143.21	2461.33
WBGene00014039	3.392	3.94151e-59	447.941	333.704	498.77	4342.47	4455.87	4630.06
WBGene00019931	9.34085	1.83001e-55	19.2475	9.05983	18.5982	14422.3	11135.4	4653.42
WBGene00304201	7.01447	6.51125e-55	85.7387	48.3191	23.6704	7908.43	8336.11	4101.4
WBGene00004300	3.10484	7.35975e-55	6348.16	5438.92	5357.97	48140.9	45216.9	54139.5
WBGene00044898	-4.49031	7.87242e-55	794.395	674.957	759.144	25.3815	41.2559	31.9654
WBGene00021081	7.29437	8.60973e-55	20.9972	13.5897	20.2889	2930.87	2616.11	3021.96
WBGene00000681	3.36667	3.95505e-48	5112.83	3404.98	3954.65	45722.4	37245.8	45673.6
WBGene00012961	6.1423	2.36762e-47	348.204	449.971	493.698	38871.1	26588.7	25801
WBGene00045457	4.56916	3.26521e-45	1258.08	1380.11	940.054	39570.6	26167.4	19208.7
WBGene00002090	4.7739	5.14883e-45	160.979	90.5983	87.9187	3801.09	2618.78	2847.38
WBGene00044212	6.64854	6.47067e-45	92.7378	46.8091	60.8668	8708.37	6783.43	4564.9
WBGene00007097	3.24813	8.36613e-45	30031.3	22752.2	21362.6	229487	202464	272534
WBGene00022891	3.79617	1.37386e-44	265.965	212.906	179.219	3048.57	3594.11	2490.84
WBGene00044457	2.84581	9.5e-41	1375.32	1840.65	1437.13	12512.8	10774.3	10171.1
WBGene00044922	-4.75783	6.51207e-40	710.406	726.296	847.063	15.8983	27.9084	45.4892
WBGene00045063	4.12847	1.78268e-39	691.159	751.966	894.404	15784	10340.7	14760.6
WBGene00015216	4.52756	1.15217e-38	1912.5	1011.68	1053.33	30359.1	25179.4	36181.1
WBGene00009030	4.41263	4.34203e-38	248.467	164.587	169.074	4384.87	5095.1	2902.7
WBGene00045416	3.40487	2.33313e-37	1816.26	2846.3	2098.21	29910.3	20561.7	21147.6
WBGene00008483	4.33612	7.70892e-36	155.729	108.718	204.58	2329.52	2730.65	4405.08
WBGene00016450	4.17533	9.99503e-36	9963.18	5991.56	5694.43	122030	108546	160562
WBGene00194717	5.78378	1.73022e-35	349.954	157.037	143.713	17386.6	12159.1	6267.67
WBGene00219216	4.49293	7.78527e-35	68.241	163.077	84.5372	2518.35	2359.11	2262.17
WBGene00000691	3.35072	2.51602e-34	1121.6	1152.11	1137.87	14991.3	11605.8	8201.58
WBGene00003096	4.77065	4.95172e-34	2127.72	836.524	786.196	32754.1	31356.6	38238
WBGene00011590	3.50983	9.30991e-34	146.981	129.858	109.898	1204.65	1311.69	1893.33
WBGene00000302	2.86278	1.54655e-32	241.468	193.276	194.436	1312.59	1537.63	1726.13
WBGene00000699	3.07826	2.03664e-32	6848.6	5377.01	6125.57	51377.2	59411.1	44195.8
WBGene00235330	3.45089	3.23154e-32	124.234	144.957	94.6817	1653.42	1219.47	1108.95
WBGene00006986	2.57455	4.93509e-32	859.137	641.738	628.957	4610.23	3683.66	4389.09
WBGene00023483	4.55201	7.3753e-32	54.2428	81.5384	40.5779	1861.22	1293.73	994.615
WBGene00000783	3.51094	1.27008e-31	9648.23	12502.6	12095.6	160640	107166	122601
WBGene00000599	3.46528	1.66353e-31	986.87	907.493	860.589	12499.1	9715.02	8208.96
WBGene00000594	3.27668	1.15314e-30	1485.55	1448.06	1087.15	16716.7	12364.4	9882.22
WBGene00009397	-3.19049	1.33152e-30	26647.2	30219	28404.5	2845.24	4199.6	2290.44
WBGene00006627	4.1164	1.88745e-30	1422.56	883.333	801.413	22083.6	12512.2	19289.9
WBGene00012631	-7.59107	8.28147e-30	173.227	119.288	179.219	1.39459	0.485363	0
WBGene00138721	5.00679	3.81719e-29	71.7405	25.6695	54.1038	2110.01	1788.56	944.208
WBGene00000830	3.11522	5.08767e-29	66.4912	66.4387	55.7946	600.789	540.209	493.005
WBGene00006534	7.31578	5.68723e-29	1.74977	9.05983	1.69074	837.59	595.298	640.537
WBGene00010047	2.50354	3.11108e-28	1326.32	1245.73	975.56	6988.56	5854.93	7277.04
WBGene00016845	8.0533	4.80902e-27	13.9982	3.01994	8.45372	3003.11	558.41	3115.4
WBGene00008199	2.21811	5.24119e-27	21215.9	18154.4	16285.3	96807.9	88867.5	73273.3
WBGene00022252	-2.85148	5.90998e-27	9076.05	13653.2	11040.6	1422.48	1759.44	1496.23
WBGene00019212	2.55275	8.95892e-27	423.444	383.533	343.221	2305.53	1975.18	2469.94
WBGene00001695	3.88197	9.13424e-27	286.962	193.276	165.693	3093.76	4361.96	2056.85
WBGene00010150	2.10862	9.13424e-27	6507.39	5173.16	4903.16	25483.6	24390.7	21640.6
WBGene00019932	3.66479	1.29517e-26	540.679	614.558	588.379	9553.21	8441.19	4116.16
WBGene00020579	3.3513	1.55535e-26	7156.56	7033.44	7265.13	86071.5	64874.1	68017.4
WBGene00022287	4.03919	1.92202e-26	155.729	261.225	302.643	4467.7	4446.41	2919.91
WBGene00000989	-4.52008	3.95624e-26	2339.44	700.627	1903.78	80.3283	56.0594	79.9135
WBGene00015599	7.14931	1.57188e-25	15.7479	18.1197	0	1860.1	1971.3	1008.14
WBGene00019473	-2.77469	1.89916e-25	10558.1	8374.3	9473.24	1284.14	1034.31	1839.24
WBGene00044016	2.50472	3.42513e-25	229.22	224.986	191.054	1055.42	1165.36	1447.05
WBGene00000740	3.16405	3.62519e-25	2834.63	2271	2431.29	27770.4	21787.9	17991.6
WBGene00009433	2.86986	8.71741e-25	2159.22	1363.5	1454.04	14256	10327.1	11789.1
WBGene00008631	7.10071	1.12122e-24	8.74885	15.0997	8.45372	2308.6	1721.83	430.303
WBGene00009522	3.45071	1.41375e-24	68.241	64.9288	84.5372	755.588	713.969	911.013
WBGene00017764	2.46242	1.66776e-24	2894.12	2341.96	2248.69	15752.4	12220	13275.5
WBGene00044206	5.91242	2.06722e-24	92.7378	24.1595	20.2889	3631.51	2975.27	1616.71
WBGene00077691	3.28261	2.10124e-24	174.977	150.997	131.878	1245.65	1187.93	2026.11
WBGene00007963	-5.19977	6.87702e-24	10355.1	5260.74	6778.2	81.1651	371.788	154.909
WBGene00014135	2.60901	2.76577e-23	6400.66	4455.92	4434.82	27872.8	29593.6	35822.1
WBGene00009957	2.27565	3.48555e-23	4120.71	4711.11	3601.29	21153.7	16548	22508.5
WBGene00016451	4.21378	5.06527e-23	54.2428	31.7094	27.0519	592.421	575.883	924.537
WBGene00235310	-2.23971	5.4062e-23	1632.53	1473.73	1423.61	251.305	364.265	345.472
WBGene00044569	7.74591	9.8066e-23	36.7452	19.6296	11.8352	7858.23	6310.2	441.368
WBGene00022848	1.82471	1.19802e-22	537.179	514.9	502.151	1942.66	1718.67	1844.16
WBGene00006175	5.26967	1.46286e-22	10.4986	13.5897	1.69074	300.394	303.595	405.714
WBGene00012683	4.05551	2.71225e-22	71.7405	98.1481	118.352	1339.36	1125.56	2334.7
WBGene00004146	3.00747	2.81264e-22	131.233	69.4587	91.3002	732.996	862.005	743.81
WBGene00010686	3.46548	2.87098e-22	66.4912	36.2393	91.3002	814.161	724.647	592.589
WBGene00000133	-5.79623	3.32899e-22	124.234	391.082	387.181	6.41511	2.6695	8.60606
WBGene00007563	4.0325	5.77223e-22	54.2428	45.2991	99.7539	1519.54	703.776	1031.5
WBGene00000034	3.23166	5.85154e-22	101.487	55.8689	89.6095	640.116	686.061	989.697
WBGene00007553	2.38702	9.73796e-22	4048.97	4197.72	3624.96	26239.7	18263.7	17592
WBGene00016274	-3.06587	1.06109e-21	3784.75	3219.26	3041.65	245.169	439.739	518.823
WBGene00019908	3.59278	1.33866e-21	20.9972	34.7293	30.4334	373.471	304.808	367.602
WBGene00002271	2.21432	2.14259e-21	112909	80828.7	82836.4	488932	388552	405987
WBGene00235133	4.58348	2.39992e-21	360.452	161.567	103.135	5725.9	5246.29	4001.82
WBGene00020516	-2.54537	3.35492e-21	88286.3	84883	78966.2	9864.2	17404.6	15924.9
WBGene00086568	4.1704	7.05678e-21	47.2438	28.6894	15.2167	654.062	557.197	422.927
WBGene00009523	3.07418	7.99239e-21	244.968	202.336	191.054	1724.83	1619.17	2032.26
WBGene00004811	3.39453	1.50578e-20	145.231	87.5783	89.6095	1245.65	1045.47	1092.97
WBGene00015080	2.29719	1.92846e-20	286.962	203.846	258.684	1304.22	1318.49	1052.4
WBGene00008566	-2.5645	2.04159e-20	348.204	392.592	468.336	54.389	70.863	82.3723
WBGene00016004	2.05282	2.4537e-20	4405.92	4279.26	5043.49	20469.2	15409.3	21086.1
WBGene00010968	2.92019	2.50129e-20	120.734	83.0484	113.28	643.184	812.983	941.749
WBGene00000717	2.55261	2.78343e-20	2232.71	2130.57	2162.46	15196.8	12749	10335.9
WBGene00016525	7.68998	2.83677e-20	1.74977	1.50997	5.07223	723.234	622.235	354.078
WBGene00004127	3.59479	3.63443e-20	211.722	158.547	333.077	2459.5	2237.77	3797.73
WBGene00008302	5.30849	3.89286e-20	61.2419	4.52991	47.3409	1558.59	1477.69	1412.62
WBGene00000618	6.56057	4.23328e-20	118.984	42.2792	109.898	11043.2	10991.8	3526.03
WBGene00007390	1.6197	4.59788e-20	1823.26	2082.25	2230.09	6272.3	6794.84	5785.73
WBGene00015403	3.01792	5.08339e-20	3424.3	2998.8	2661.23	27642.1	31414.1	14519.7
WBGene00021517	3.25819	8.44217e-20	162.729	155.527	111.589	1659.84	1451.96	998.304
WBGene00006886	3.37777	8.6487e-20	299.211	315.584	322.932	3381.6	3310.42	3055.15
WBGene00015225	4.54465	1.3805e-19	43.7442	16.6097	16.9074	471.65	472.258	849.542
WBGene00018965	3.30661	1.4161e-19	201.223	166.097	211.343	1386.22	1456.82	2885.49
WBGene00001725	3.17524	1.57179e-19	4773.37	2701.34	3844.75	32601.3	34022	35620.5
WBGene00021875	2.961	1.61705e-19	45.494	64.9288	57.4853	372.634	558.653	377.437
WBGene00006649	2.41484	1.75384e-19	442.692	377.493	513.986	2709.96	1799.97	2603.95
WBGene00002067	3.84453	1.76681e-19	181.976	75.4985	64.2483	1378.41	1623.3	1609.33
WBGene00009903	-2.2767	2.1231e-19	1482.05	1055.47	1347.52	254.094	287.335	259.411
WBGene00018725	5.60483	2.36293e-19	26.2465	6.03988	23.6704	926.007	723.191	1049.94
WBGene00016281	3.92922	2.39226e-19	50.7433	51.339	21.9797	865.761	611.315	413.091
WBGene00000704	2.57831	4.02376e-19	1910.75	2204.56	2460.03	11164.8	15059.8	13046.8
WBGene00022083	4.17956	5.01216e-19	47.2438	70.9686	54.1038	1493.88	1064.64	566.771
WBGene00015259	5.45391	7.04757e-19	57.7424	33.2194	10.1445	2543.45	1210.98	667.585
WBGene00017991	2.94392	7.12148e-19	328.957	372.963	414.233	1815.2	3218.44	3559.22
WBGene00004123	2.64681	7.50481e-19	239.718	226.496	189.363	1416.9	1145.94	1545.4
WBGene00010118	3.70486	7.58896e-19	127.733	96.6381	175.837	1233.37	1538.36	2445.35
WBGene00018216	2.32289	7.58896e-19	230.97	188.746	184.291	1000.48	849.385	1174.11
WBGene00011644	3.14568	8.59036e-19	31.4958	39.2592	38.8871	386.859	318.155	264.329
WBGene00010831	3.57982	1.03146e-18	80.4894	49.829	64.2483	513.209	652.085	1160.59
WBGene00021768	-1.88629	1.36241e-18	138228	116659	109699	32847.6	38284.9	27482.9
WBGene00019551	-3.49798	1.52153e-18	262.465	178.177	236.704	24.8237	23.5401	7.37663
WBGene00009692	2.57905	1.65041e-18	108.486	150.997	148.786	884.169	738.722	820.035
WBGene00009691	2.60985	2.12852e-18	104.986	173.647	148.786	1023.91	723.919	866.754
WBGene00020228	10.391	2.12852e-18	1.74977	0	1.69074	2339.28	861.519	1231.9
WBGene00012257	3.81839	2.5307e-18	1140.85	440.912	647.555	7648.48	7653.69	16140.1
WBGene00012308	3.41323	4.07768e-18	71.7405	190.256	94.6817	1304.5	1021.69	1488.85
WBGene00012824	2.38289	4.11881e-18	589.672	418.262	388.871	2616.53	2797.87	1862.6
WBGene00008559	2.91964	4.64011e-18	188.975	128.348	126.806	1038.69	844.774	1477.78
WBGene00012144	1.98852	5.15809e-18	46214.9	36138.1	34190.2	179550	155331	127590
WBGene00000610	3.20448	5.69089e-18	61.2419	58.8889	84.5372	473.323	501.38	915.931
WBGene00009902	-2.4157	5.92278e-18	12811.8	13583.7	12146.3	1966.65	1959.17	3304.73
WBGene00010605	2.12104	6.41935e-18	6309.67	5040.28	4355.36	26230.3	21336.8	20748
WBGene00001752	-2.90651	8.57518e-18	28857.2	26373.2	19124	2987.49	2429.24	4504.66
WBGene00011830	-1.74874	8.57518e-18	18524.8	14960.8	13799.9	4276.09	5060.88	4733.34
WBGene00022419	3.40704	9.48922e-18	216.971	197.806	108.208	2192.85	1274.56	2082.67
WBGene00194902	4.52615	9.63836e-18	47.2438	7.54985	13.526	592.7	472.744	488.087
WBGene00008712	2.62467	1.35392e-17	162.729	105.698	91.3002	626.17	716.396	875.36
WBGene00017214	7.62171	1.35753e-17	0	7.54985	0	671.076	658.638	253.264
WBGene00012255	3.80594	1.81378e-17	1118.1	528.49	502.151	7252.7	6670.83	16125.3
WBGene00007552	3.31481	1.93489e-17	71.7405	54.359	59.1761	399.968	565.448	880.277
WBGene00022644	2.51164	4.77038e-17	87675.7	114474	97517.1	582724	456548	669634
WBGene00010004	4.56194	6.37787e-17	61.2419	28.6894	37.1964	977.607	1409.49	603.654
WBGene00019166	3.01298	6.44907e-17	659.663	368.433	319.551	3977.65	3645.8	3248.17
WBGene00000928	2.78492	6.76792e-17	451.44	368.433	365.201	2253.66	1974.21	3944.04
WBGene00019720	1.40826	6.99822e-17	1114.6	1022.25	1156.47	3172.69	2825.3	2737.96
WBGene00017592	3.44546	7.36206e-17	311.459	161.567	174.147	3222.89	1962.08	1856.45
WBGene00007414	3.89519	1.0482e-16	103.236	69.4587	65.9391	1421.92	959.077	1165.51
WBGene00018194	2.36271	1.28768e-16	3566.03	3992.36	4421.3	26295	17180.1	18139.1
WBGene00008227	2.04334	1.54629e-16	313.209	237.065	333.077	1406.86	1201.03	1025.35
WBGene00009291	2.02644	1.74084e-16	521.431	655.327	568.09	2485.99	2021.78	2606.41
WBGene00015340	2.10425	2.0682e-16	731.403	542.08	694.896	2848.87	2656.39	2955.57
WBGene00015605	8.75658	2.0682e-16	0	0	5.07223	987.927	898.164	255.723
WBGene00271815	6.89343	2.10548e-16	15.7479	3.01994	1.69074	890.305	374.215	1131.08
WBGene00019532	3.89357	2.107e-16	76.9898	102.678	43.9594	1349.12	1007.61	972.485
WBGene00021583	4.63016	2.17412e-16	57.7424	48.3191	86.228	2528.39	1721.34	504.07
WBGene00006429	3.05226	2.1899e-16	24.4968	31.7094	28.7427	235.964	274.958	193.022
WBGene00001543	2.84766	2.29782e-16	152.23	111.738	182.6	1018.33	911.269	1283.53
WBGene00015077	4.87462	2.8535e-16	48.9935	77.0085	49.0316	3023.75	1629.36	486.857
WBGene00021095	3.07553	3.8216e-16	43.7442	64.9288	60.8668	363.988	450.174	622.096
WBGene00000683	3.03289	4.67086e-16	139.982	93.6182	50.7223	674.423	820.991	829.871
WBGene00003640	1.63661	5.19125e-16	1520.55	1555.27	1284.97	4420.29	3980.7	5164.87
WBGene00001065	4.18775	5.59748e-16	13.9982	30.1994	15.2167	290.911	247.535	558.165
WBGene00008174	-1.8723	6.58365e-16	9501.25	8014.93	8681.98	1891.34	2971.15	2291.67
WBGene00001577	3.11972	6.88499e-16	400.697	280.855	192.745	3081.48	1708.72	2808.04
WBGene00016919	2.39202	7.04819e-16	127.733	129.858	104.826	716.819	602.093	582.754
WBGene00017438	3.29896	9.9566e-16	136.482	89.0883	160.621	889.747	913.696	1997.84
WBGene00016261	-1.44337	1.07481e-15	2388.43	2257.41	2338.3	740.527	934.324	895.031
WBGene00014138	-3.39309	1.72412e-15	25026.9	27594.7	28805.2	2452.52	4055.69	1238.04
WBGene00016424	2.26687	2.37092e-15	932.627	1251.77	1112.51	6039.13	5153.58	4675.55
WBGene00000603	2.70041	3.32338e-15	3823.25	4238.49	4372.27	19843	32071.3	28906.5
WBGene00020546	6.32046	3.45944e-15	1.74977	1.50997	5.07223	271.108	197.785	188.104
WBGene00017305	3.61846	5.50855e-15	89.2382	46.8091	30.4334	543.89	905.445	588.901
WBGene00004264	2.79139	5.81869e-15	181.976	320.114	191.054	1151.09	1486.42	2172.42
WBGene00010980	1.96442	5.90085e-15	568.675	454.501	524.131	2297.45	1767.21	1970.79
WBGene00009061	4.18524	7.09969e-15	5.24931	9.05983	13.526	162.051	172.547	173.351
WBGene00012904	-2.08825	7.35672e-15	717.405	437.892	681.37	132.486	159.442	138.926
WBGene00008239	1.71546	7.8271e-15	1534.55	1259.32	1259.6	4798.22	3959.59	4552.61
WBGene00018997	2.99082	7.8271e-15	101.487	243.105	147.095	1698.61	1196.18	1020.43
WBGene00000966	-1.9032	8.35474e-15	778.647	661.367	640.792	154.52	173.032	234.823
WBGene00001714	3.00407	8.81092e-15	652.664	700.627	547.801	3516.04	5269.34	6470.53
WBGene00008498	1.57609	8.81092e-15	2342.94	1793.85	2160.77	6888.15	5715.15	6169.32
WBGene00000641	3.29493	1.30518e-14	1994.74	824.444	1082.08	10373.5	10157.7	17753.1
WBGene00010899	1.81109	1.42325e-14	638.666	599.458	618.813	2232.18	2027.12	2257.25
WBGene00000031	3.40359	1.56584e-14	293.961	126.838	187.673	1906.12	1440.31	3088.35
WBGene00000784	3.06463	1.75788e-14	20302.6	15744.5	16878.7	224527	103779	114494
WBGene00018297	3.79081	1.99277e-14	314.958	126.838	158.93	2118.66	2252.81	3936.66
WBGene00194708	2.2137	2.05282e-14	286.962	241.595	228.251	1205.76	1376	923.308
WBGene00016915	2.58444	2.32677e-14	104.986	80.0285	91.3002	398.294	523.949	737.663
WBGene00008891	8.02247	2.67115e-14	110.235	25.6695	18.5982	21329.7	8760.56	10024.8
WBGene00022538	2.35206	2.67115e-14	239.718	237.065	152.167	1058.49	927.043	1229.44
WBGene00050906	10.3272	2.9441e-14	0	0	0	558.672	371.545	234.823
WBGene00017759	-1.97934	3.02663e-14	13774.2	18962.2	17252.4	3430.97	5453.78	3790.36
WBGene00020595	2.08777	3.05692e-14	164.478	188.746	179.219	702.873	831.912	729.057
WBGene00021590	2.2749	3.235e-14	13021.8	13973.3	14176.9	84767.6	55087.7	59401.5
WBGene00009811	4.77367	3.91579e-14	80.4894	43.7892	11.8352	1702.79	720.764	1294.6
WBGene00005308	-2.88744	4.60577e-14	129.483	111.738	155.549	13.388	20.3852	20.9004
WBGene00002091	5.61005	4.6754e-14	5.24931	15.0997	6.76298	703.43	334.9	301.212
WBGene00018418	2.92193	5.6619e-14	208.223	188.746	226.56	1299.76	948.399	2482.23
WBGene00010321	2.79689	5.80567e-14	68.241	73.9886	114.971	564.529	795.267	422.927
WBGene00020326	5.61373	5.80712e-14	52.4931	3.01994	10.1445	1114.28	1256.6	812.658
WBGene00017839	5.46938	1.04122e-13	29.7461	6.03988	35.5056	1366.14	1493.95	277.853
WBGene00007996	3.40751	1.14656e-13	115.485	69.4587	57.4853	534.964	738.237	1299.52
WBGene00008988	2.93797	1.14656e-13	3496.04	1369.54	1709.34	14616.1	14259	21505.3
WBGene00016528	10.069	1.15205e-13	0	1.50997	0	955.293	551.372	392.191
WBGene00007153	1.74509	1.1884e-13	70923.4	57052.7	51481.5	170723	204837	226010
WBGene00013358	-1.19849	1.2491e-13	3980.72	3394.41	3783.89	1596.8	1572.33	1695.39
WBGene00012910	2.39077	1.34495e-13	764.649	415.242	390.562	2864.21	2821.9	2543.71
WBGene00015823	1.79995	1.37365e-13	6687.62	4640.14	5026.58	21951.4	18140.7	16848.2
WBGene00012573	2.65602	1.48657e-13	110.235	72.4786	142.023	737.737	779.008	522.511
WBGene00012069	5.02946	1.50227e-13	71.7405	13.5897	11.8352	1442.28	1212.68	497.922
WBGene00000625	2.72256	1.67973e-13	75.2401	157.037	82.8465	609.714	702.32	777.005
WBGene00022375	2.98767	1.80547e-13	246.717	193.276	179.219	1381.76	2115.21	1411.39
WBGene00015546	3.84776	2.30457e-13	80.4894	39.2592	42.2686	464.398	485.12	1381.89
WBGene00009403	1.48092	2.43549e-13	1305.33	1606.61	1330.62	4022.55	3668.13	4156.73
WBGene00007752	2.40764	2.5301e-13	444.441	564.729	409.16	2386.7	1823.75	3323.17
WBGene00001399	-5.05395	2.5386e-13	488.186	1093.22	715.185	10.32	9.70726	52.8658
WBGene00020674	-3.6342	2.54106e-13	76242.7	23321.5	37495.6	1886.6	3912.03	5242.32
WBGene00000553	2.76151	2.73721e-13	75.2401	66.4387	101.445	714.866	347.52	585.212
WBGene00004721	-1.86467	2.76787e-13	10015.7	7530.23	8245.76	1797.07	2865.58	2419.53
WBGene00235268	3.05718	3.73782e-13	223.97	200.826	170.765	1001.04	1268.98	2692.47
WBGene00019344	1.72697	3.9917e-13	1209.09	958.832	1046.57	3533.89	3660.12	3443.66
WBGene00010821	5.8857	4.50406e-13	0	7.54985	5.07223	323.545	237.585	204.087
WBGene00018640	3.0811	4.52331e-13	253.717	282.365	258.684	1578.67	1514.58	3639.14
WBGene00004397	3.94136	4.54457e-13	36.7452	37.7493	15.2167	466.35	558.895	354.078
WBGene00018345	2.65966	4.81547e-13	349.954	173.647	179.219	1591.5	1436.92	1406.48
WBGene00007999	3.41791	5.24784e-13	40.2447	27.1795	74.3928	357.851	410.617	746.269
WBGene00003093	-3.23489	5.47203e-13	276829	205838	193915	11646.2	40543.1	19674.7
WBGene00022383	3.04702	5.59155e-13	279.963	161.567	140.332	1027.25	1602.43	2178.56
WBGene00021121	4.20498	6.4937e-13	888.883	383.533	405.779	6957.32	4617.02	19372.3
WBGene00016611	1.68834	6.53487e-13	759.4	723.276	640.792	2223.25	2490.15	2128.16
WBGene00006956	2.32908	6.69607e-13	1090.11	1411.82	1012.76	4507.03	4604.4	8559.35
WBGene00004929	1.57681	7.08811e-13	1867	1783.28	1805.72	5508.35	4598.57	6173.01
WBGene00008496	3.44329	7.59048e-13	13.9982	24.1595	25.3612	146.711	262.581	286.459
WBGene00003092	4.20733	7.64647e-13	575.674	173.647	84.5372	5306.41	4153.49	5933.27
WBGene00011531	2.00017	7.87674e-13	171.477	232.536	164.002	828.107	653.541	795.446
WBGene00007964	-3.31264	8.26547e-13	3721.76	1836.12	2000.15	257.999	361.595	137.697
WBGene00045401	3.25878	8.51484e-13	125.983	40.7692	55.7946	914.292	625.633	580.295
WBGene00021084	5.20918	8.80456e-13	10.4986	1.50997	11.8352	304.299	432.701	127.862
WBGene00000971	-2.85463	9.09866e-13	1011.37	847.094	877.497	60.5251	135.174	186.875
WBGene00017376	1.99553	9.34433e-13	278.213	351.823	297.571	1257.08	1317.52	1124.94
WBGene00009914	5.86238	9.411e-13	38.4949	45.2991	5.07223	3085.95	1734.69	357.766
WBGene00010747	1.70169	9.48639e-13	1853.01	1777.24	1913.92	6825.12	5892.79	5312.4
WBGene00010723	2.78673	9.8747e-13	80.4894	147.977	89.6095	629.796	922.918	646.684
WBGene00001067	3.34242	1.05144e-12	136.482	126.838	98.0632	1377.3	1743.18	540.953
WBGene00003388	2.64845	1.05455e-12	43.7442	37.7493	55.7946	356.178	248.02	253.264
WBGene00007682	4.16765	1.06155e-12	68.241	36.2393	32.1242	812.487	332.231	1308.12
WBGene00018645	2.77941	1.24391e-12	2864.37	1312.16	1579.16	16870.3	14228.7	8408.13
WBGene00008572	2.09676	1.24754e-12	1473.31	788.205	1158.16	5674.58	4418.02	4528.02
WBGene00021531	1.33389	1.24754e-12	1825.01	2160.77	2066.09	5347.41	5253.08	4653.42
WBGene00002187	1.8798	1.25499e-12	360.452	374.473	385.49	1631.67	1349.55	1138.46
WBGene00011677	2.17728	1.28295e-12	183.726	231.026	294.19	1027.25	996.693	1185.18
WBGene00010904	-1.90929	1.35409e-12	29439.9	43964.3	32472.4	8451.21	9749.24	9987.95
WBGene00000672	3.47011	1.38782e-12	73.4903	155.527	59.1761	935.769	1367.02	898.719
WBGene00001070	3.97488	1.50637e-12	264.215	261.225	400.707	6306.61	6580.31	1670.81
WBGene00001506	2.74189	1.53795e-12	300.96	295.954	218.106	2309.16	2208.89	929.455
WBGene00007903	3.5972	1.60005e-12	17.4977	18.1197	38.8871	169.582	286.121	447.515
WBGene00015398	4.12814	1.60005e-12	136.482	34.7293	91.3002	2602.02	1175.55	799.135
WBGene00001730	2.70468	1.77391e-12	139.982	95.1282	135.26	548.352	1068.28	794.217
WBGene00002199	-1.95626	1.7968e-12	4489.91	4727.72	4242.08	811.651	1502.2	1154.44
WBGene00001133	4.03201	1.89039e-12	34.9954	27.1795	35.5056	711.24	334.9	549.559
WBGene00003846	1.93384	1.91368e-12	120.734	107.208	92.991	440.69	361.838	424.156
WBGene00021072	3.95281	1.99079e-12	80.4894	64.9288	32.1242	1319	1104.44	322.113
WBGene00019105	-2.70686	2.09203e-12	1994.74	2281.57	1312.02	202.215	438.283	212.693
WBGene00018616	3.41365	2.12545e-12	139.982	98.1481	81.1558	828.107	1681.54	888.884
WBGene00195004	3.21134	2.17451e-12	27.9963	30.1994	28.7427	195.242	217.928	397.108
WBGene00016596	3.07724	2.2851e-12	215.222	283.875	329.695	1230.03	2287.27	3483
WBGene00010277	-2.13531	2.36779e-12	587.922	815.384	649.246	169.024	133.475	165.974
WBGene00022615	2.34881	2.38143e-12	278.213	223.476	243.467	1425.27	1249.57	1117.56
WBGene00004393	3.04135	2.47196e-12	31.4958	51.339	35.5056	441.527	236.129	299.983
WBGene00012776	1.9587	2.54683e-12	185.476	235.555	221.488	827.27	999.12	668.814
WBGene00021491	-4.62171	2.63584e-12	3086.59	362.393	1021.21	75.0289	34.7035	72.5368
WBGene00000033	3.02466	2.89698e-12	335.956	111.738	290.808	2270.67	1917.91	1812.19
WBGene00013007	-2.90608	2.99839e-12	15161.7	13728.7	16565.9	1228.63	2429.97	2407.24
WBGene00018102	5.43588	3.15542e-12	31.4958	18.1197	0	1030.04	436.584	677.42
WBGene00007693	-2.10217	3.18955e-12	456.69	526.98	598.524	99.5736	166.237	99.5845
WBGene00016945	3.94067	3.2612e-12	45.494	45.2991	43.9594	1008.29	843.318	213.922
WBGene00003834	2.34293	3.33446e-12	302.71	289.914	256.993	1269.35	1214.38	1830.63
WBGene00000903	2.40976	3.55708e-12	405.946	602.478	383.799	2732.84	2288.97	2380.19
WBGene00007817	2.13527	3.65306e-12	115.485	96.6381	71.0113	499.542	378.826	362.684
WBGene00003593	1.367	3.74966e-12	937.876	1001.11	926.528	2637.17	2159.62	2597.8
WBGene00017405	-1.44607	4.04512e-12	1301.83	1549.23	1736.4	543.332	553.314	588.901
WBGene00000741	2.94358	4.14976e-12	610.669	664.387	887.641	6903.77	6355.59	3374.81
WBGene00019717	2.63865	4.21694e-12	302.71	114.758	172.456	1494.72	1153.22	1016.75
WBGene00017448	1.44547	4.24439e-12	4461.91	4564.64	4228.55	11303.7	11287.8	13514
WBGene00016502	4.3551	4.30868e-12	33.2456	24.1595	28.7427	355.899	331.018	1076.99
WBGene00000742	2.92915	4.44775e-12	87.4885	75.4985	99.7539	945.81	706.203	343.013
WBGene00018624	3.0345	4.44775e-12	94.4875	66.4387	54.1038	680.838	668.102	408.173
WBGene00022283	2.98376	4.94665e-12	631.667	422.792	517.368	2286.85	3085.45	7064.35
WBGene00003752	1.65243	5.46524e-12	190.725	146.467	179.219	485.038	580.737	555.706
WBGene00044120	3.30301	7.11074e-12	134.732	52.849	94.6817	1363.35	920.491	491.775
WBGene00022679	3.34659	7.23572e-12	8339.4	2973.13	4340.14	39843.4	33675.7	85702.9
WBGene00010319	3.44026	7.23738e-12	139.982	30.1994	121.734	852.93	897.679	1410.17
WBGene00019615	1.83545	7.36753e-12	369.201	320.114	371.964	1209.39	1018.29	1563.84
WBGene00010628	-2.03281	7.388e-12	6713.86	4736.78	5112.81	1182.89	1766.96	1094.2
WBGene00015339	3.12073	7.39369e-12	538.929	221.966	385.49	2371.92	2210.34	5387.4
WBGene00017654	2.287	7.58255e-12	220.471	170.627	153.858	984.022	590.687	1086.82
WBGene00008602	3.12109	7.61224e-12	6650.87	4890.8	5499.99	30013.5	29951.7	88308.1
WBGene00016599	1.95295	7.621e-12	127.733	155.527	118.352	607.483	462.794	485.628
WBGene00000272	3.9026	7.66843e-12	34.9954	33.2194	10.1445	379.886	228.606	568
WBGene00001478	-2.08733	8.25099e-12	11606.2	13876.6	13297.7	1876.56	3495.83	3757.16
WBGene00016890	-1.43551	8.59854e-12	3074.34	2437.09	2211.49	889.747	1038.43	925.767
WBGene00008010	-4.0091	8.62082e-12	446.191	801.795	902.858	67.777	27.1803	38.1126
WBGene00012186	2.99348	8.62082e-12	885.383	890.883	426.068	5115.35	3370.6	9059.73
WBGene00006464	2.78995	8.74802e-12	554.677	703.646	448.047	4877.99	2791.08	4135.83
WBGene00013947	-2.72943	9.25158e-12	640.415	712.706	684.752	62.1986	113.818	134.009
WBGene00022668	2.2927	9.26431e-12	292.211	326.154	371.964	1860.1	1213.89	1780.23
WBGene00018803	4.33078	9.39119e-12	2295.7	978.461	904.549	52043.8	25021.7	7012.71
WBGene00021600	2.37838	9.9092e-12	222.221	152.507	143.713	988.205	1038.68	662.667
WBGene00021256	1.7858	1.03523e-11	383.199	351.823	270.519	1369.21	1173.61	919.619
WBGene00007113	-1.49824	1.06131e-11	5214.31	4905.9	4718.87	1358.61	2021.29	1874.89
WBGene00018707	2.1369	1.17195e-11	237.969	288.404	204.58	1035.9	1007.61	1175.34
WBGene00020465	5.29726	1.32825e-11	12.2484	7.54985	3.38149	328.007	444.35	134.009
WBGene00012256	3.20689	1.63828e-11	1140.85	413.732	770.98	5242.54	4409.28	11818.6
WBGene00013906	-1.80084	1.73544e-11	6846.85	4461.96	4412.84	1708.65	1433.03	1368.36
WBGene00014051	1.82529	1.75899e-11	246.717	206.866	172.456	870.223	597.967	749.957
WBGene00016379	1.88619	1.78426e-11	2209.96	1404.27	1550.41	7521.29	6456.54	5105.86
WBGene00006272	1.95879	1.87048e-11	551.177	354.843	399.016	1961.91	1549.76	1556.47
WBGene00015388	2.34537	1.87048e-11	118.984	52.849	79.465	455.473	389.504	426.615
WBGene00021690	3.35867	1.87048e-11	83.9889	129.858	99.7539	962.545	1680.57	574.147
WBGene00003707	2.1094	1.91544e-11	138.232	111.738	152.167	632.028	530.502	570.459
WBGene00015781	2.28527	1.99992e-11	1186.34	1762.14	1170	4639.24	5795.48	9651.09
WBGene00009355	2.37982	2.00502e-11	278.213	247.635	336.458	1317.89	1485.94	1684.33
WBGene00000645	4.44831	2.0913e-11	41.9945	3.01994	8.45372	371.239	459.396	319.654
WBGene00011672	4.11327	2.12826e-11	829.391	1254.79	1151.4	10645.7	5455.96	39903.9
WBGene00013173	3.49831	2.17516e-11	180.226	176.667	292.499	1459.86	1248.6	4633.75
WBGene00017361	2.36489	2.21828e-11	3429.55	2079.23	2152.32	17146.2	12219.5	10091.2
WBGene00004156	2.73841	2.2783e-11	1095.36	449.971	525.822	4091.72	3364.78	6362.34
WBGene00003143	2.20033	2.34532e-11	185.476	274.815	256.993	847.631	988.684	1467.95
WBGene00020360	2.05891	2.36382e-11	110.235	154.017	206.271	594.653	597.967	772.087
WBGene00005189	3.90282	2.39097e-11	6.99908	15.0997	3.38149	151.731	97.558	140.156
WBGene00001522	-1.49293	2.40563e-11	16843.3	15151	15296.2	4308.16	6057.09	6441.02
WBGene00013297	-2.07836	2.44765e-11	45037.3	29533.5	33333	6718.29	11800.9	7027.47
WBGene00012444	2.82592	2.53512e-11	40.2447	80.0285	35.5056	480.296	376.642	250.805
WBGene00019045	-1.4935	2.65989e-11	740.152	622.108	769.289	225.644	234.43	302.442
WBGene00006942	2.17255	2.6818e-11	470.688	554.159	627.266	3040.76	1727.89	2681.4
WBGene00013489	-1.64012	2.6818e-11	9525.74	10530.5	9495.22	2591.98	3413.56	3478.08
WBGene00006875	2.17655	2.76124e-11	90.988	70.9686	62.5576	359.246	277.87	378.667
WBGene00015860	-1.53027	2.82155e-11	558.176	659.857	705.041	234.849	186.137	248.346
WBGene00007362	-1.65548	2.99912e-11	79772	53880.3	58002.7	19284.1	17512.4	24045.3
WBGene00017199	11.0039	3.06794e-11	8.74885	1.50997	1.69074	11357.3	12813.3	165.974
WBGene00018698	-1.63603	3.4202e-11	10778.6	9991.48	9674.44	2426.58	4065.16	3303.5
WBGene00044109	2.90507	3.57907e-11	29.7461	34.7293	30.4334	231.502	329.076	147.533
WBGene00014047	4.10875	3.58529e-11	47.2438	46.8091	6.76298	546.679	299.712	898.719
WBGene00022813	-1.63489	3.64897e-11	4001.72	3592.22	3126.19	871.339	1362.17	1219.6
WBGene00019403	1.92047	3.65229e-11	649.164	439.402	525.822	2515.56	1470.16	2123.24
WBGene00007177	4.44235	3.96861e-11	10.4986	51.339	11.8352	507.909	775.367	333.178
WBGene00018602	-2.60477	3.99575e-11	23182.7	20531.1	19384.4	2159.38	2545	5675.08
WBGene00008567	-3.03706	4.59721e-11	4832.86	6500.43	6700.42	318.803	1001.79	877.819
WBGene00045411	9.87418	4.79796e-11	1.74977	0	0	912.061	619.323	127.862
WBGene00006589	2.46788	5.07085e-11	351.704	202.336	289.117	2043.63	1321.64	1293.37
WBGene00017307	2.60453	5.12893e-11	678.91	690.057	640.792	2080.73	3737.05	6411.52
WBGene00014245	2.18415	5.15966e-11	99.7368	66.4387	60.8668	332.749	296.314	403.256
WBGene00013569	-1.31991	5.38657e-11	3896.74	4152.42	3750.07	1345.78	1588.59	1797.44
WBGene00008810	-2.11101	5.68856e-11	2033.23	3365.73	2211.49	626.728	682.906	448.745
WBGene00000653	3.00987	5.74039e-11	1412.06	1881.42	2407.62	15852.8	21444.5	8622.05
WBGene00017430	1.85663	5.77073e-11	680.66	498.29	574.853	2566.04	1530.83	2253.56
WBGene00020237	2.57039	5.83447e-11	316.708	379.003	442.975	2009.6	2355.22	2399.86
WBGene00009192	2.43527	6.85966e-11	617.668	498.29	505.533	3654.38	3552.37	1556.47
WBGene00007711	-1.37336	6.95793e-11	11387.5	10026.2	10151.2	3299.6	4742.48	4141.98
WBGene00017131	-2.88325	6.96713e-11	5088.33	2645.47	3322.31	247.121	729.015	522.511
WBGene00194646	6.45183	7.05355e-11	0	4.52991	1.69074	247.679	228.849	89.749
WBGene00017142	-1.71429	7.12021e-11	4080.46	2971.62	3295.26	816.392	1272.14	1064.69
WBGene00020504	1.12001	7.5873e-11	1681.53	1683.62	1462.49	3441.57	3325.46	3730.11
WBGene00020932	-1.44511	7.75366e-11	8057.69	8970.74	8453.72	2504.96	3750.4	3103.1
WBGene00015545	2.35577	7.78617e-11	101.487	102.678	165.693	472.766	570.544	853.23
WBGene00014125	1.95642	8.00048e-11	1527.55	1108.32	1002.61	5881.82	4743.21	3489.14
WBGene00008376	2.67946	8.53088e-11	526.68	430.342	449.738	1805.43	2407.4	4803.41
WBGene00012261	3.14113	8.59179e-11	3300.06	1852.73	2267.29	17154	10941.5	37366.3
WBGene00017433	2.56667	8.98695e-11	38.4949	25.6695	28.7427	165.398	185.894	197.939
WBGene00020227	6.45174	1.07826e-10	6.99908	3.01994	0	464.119	177.886	226.217
WBGene00018138	-3.27548	1.15206e-10	56174.6	119236	103205	6147.35	4996.08	17635.1
WBGene00018514	2.71143	1.22373e-10	38.4949	33.2194	25.3612	197.474	173.032	268.017
WBGene00006987	3.17874	1.25759e-10	83.9889	70.9686	40.5779	776.507	465.948	527.429
WBGene00003525	3.57368	1.27349e-10	108.486	19.6296	42.2686	769.813	627.332	620.866
WBGene00020788	2.58045	1.3647e-10	13912.4	11561.8	11510.6	91634.5	85711.5	43865.1
WBGene00009482	1.35124	1.41524e-10	2953.61	2609.23	2407.62	7357.85	7250.11	5720.57
WBGene00006628	1.95442	1.51779e-10	1263.33	1112.85	867.352	5323.14	3343.91	3902.24
WBGene00018090	1.33089	1.74404e-10	2922.11	3198.12	3349.37	7823.92	7275.35	8726.55
WBGene00001716	3.24264	1.86531e-10	54.2428	37.7493	64.2483	357.294	358.926	763.481
WBGene00020670	4.83726	1.86531e-10	5.24931	13.5897	3.38149	194.685	327.62	121.714
WBGene00000634	1.4774	1.96322e-10	547.678	539.06	576.544	1203.25	1764.05	1665.89
WBGene00004789	1.28818	1.96322e-10	1590.54	1719.86	1733.01	4129.1	3435.88	4759.15
WBGene00020551	2.54102	2.02834e-10	31.4958	61.9088	45.6501	277.802	201.668	336.866
WBGene00008225	-1.42877	2.06602e-10	3947.48	3518.23	3531.97	1074.11	1607.52	1404.02
WBGene00000024	3.90205	2.07279e-10	17.4977	10.5698	20.2889	288.959	339.511	87.2901
WBGene00004183	1.72406	2.08968e-10	122.484	166.097	140.332	424.792	437.312	561.853
WBGene00013931	-2.14594	2.18106e-10	4971.09	4917.98	5579.46	723.513	1574.27	1197.47
WBGene00016106	2.7046	2.18602e-10	40.2447	63.4188	72.702	264.693	319.854	571.689
WBGene00007913	1.43936	2.26477e-10	374.451	286.894	380.418	890.584	949.613	983.55
WBGene00005548	4.79332	2.37871e-10	1.74977	40.7692	28.7427	932.701	715.91	339.325
WBGene00017329	-1.28322	2.47572e-10	4748.87	4292.85	3788.96	1670.72	2015.96	1581.06
WBGene00007331	-3.57169	2.50756e-10	86526.1	46310.8	50872.8	2917.2	10252.3	2278.15
WBGene00271643	4.27716	2.56505e-10	10.4986	4.52991	6.76298	191.895	152.889	70.078
WBGene00013904	-1.97274	2.57484e-10	3723.51	2708.89	2361.97	608.041	983.345	646.684
WBGene00005017	3.87119	2.5969e-10	22.747	57.3789	54.1038	675.539	1019.02	271.706
WBGene00015141	-1.38776	2.63362e-10	14845	15708.2	14939.4	4561.7	6103.92	6725.02
WBGene00011535	3.40355	2.65904e-10	8.74885	22.6496	42.2686	247.679	297.527	234.823
WBGene00007806	2.99643	2.67872e-10	199.474	143.447	121.734	708.451	886.03	2117.09
WBGene00008799	-1.36163	2.86764e-10	1156.6	1026.78	860.589	369.008	400.424	416.779
WBGene00021518	1.8067	2.9272e-10	5894.97	5506.86	5386.71	23154.4	17990.7	17585.9
WBGene00007725	1.2901	2.97356e-10	3401.55	3429.14	3046.72	9369.4	7994.66	6785.27
WBGene00007233	3.35896	3.10197e-10	29.7461	15.0997	11.8352	265.251	170.848	140.156
WBGene00018969	2.81002	3.10197e-10	87.4885	43.7892	114.971	506.793	418.383	800.364
WBGene00008455	-1.09042	3.24964e-10	1727.02	1659.46	1839.53	778.18	854.724	821.264
WBGene00019780	2.60155	3.37079e-10	1420.81	800.285	1066.86	8889.11	7819.68	3238.34
WBGene00018737	2.79831	3.59289e-10	90.988	52.849	42.2686	344.184	343.88	607.342
WBGene00007823	2.72829	3.71743e-10	197.724	150.997	292.499	1188.47	1949.46	1106.49
WBGene00019520	3.51199	3.73726e-10	393.698	125.328	175.837	1475.2	1646.59	4802.18
WBGene00045488	-1.59605	3.85676e-10	1690.28	1413.33	1724.56	449.336	631.457	515.134
WBGene00021667	-1.50655	3.93517e-10	1321.08	1369.54	1252.84	407.778	415.956	570.459
WBGene00011262	2.90537	3.97426e-10	260.716	187.236	130.187	1245.65	2215.68	865.524
WBGene00022274	3.17244	4.01037e-10	598.421	324.644	454.81	2651.39	2131.47	7640.96
WBGene00015223	2.7098	4.0757e-10	348.204	160.057	147.095	1680.76	1503.41	1096.66
WBGene00008726	2.63035	4.07998e-10	40.2447	58.8889	27.0519	276.965	276.9	229.905
WBGene00044416	11.9402	4.07998e-10	0	0	0	1856.76	1467.98	245.888
WBGene00010294	-1.62588	4.5121e-10	1485.55	1485.81	1405.01	357.851	576.126	484.399
WBGene00003968	2.79058	4.66626e-10	54.2428	31.7094	59.1761	365.103	235.401	402.026
WBGene00008850	3.8956	4.78061e-10	38.4949	66.4387	30.4334	1042.04	762.505	212.693
WBGene00015300	3.86434	5.2014e-10	34.9954	12.0798	32.1242	189.943	394.843	564.312
WBGene00013608	3.75765	5.2801e-10	111.985	66.4387	98.0632	1742.4	1392.51	598.736
WBGene00016732	3.59739	5.61925e-10	10.4986	21.1396	13.526	132.207	145.366	276.624
WBGene00023401	-2.40881	5.70168e-10	3392.8	2527.69	3258.07	410.567	513.029	808.97
WBGene00015805	2.61262	5.78355e-10	143.481	172.137	126.806	1240.63	955.194	507.758
WBGene00015602	5.24747	5.82155e-10	13.9982	9.05983	5.07223	448.221	407.705	209.004
WBGene00007923	1.2702	5.85819e-10	1380.57	1565.84	1526.74	4097.02	3690.7	2996.14
WBGene00001988	3.5931	6.44465e-10	12.2484	12.0798	5.07223	149.779	108.964	95.8961
WBGene00015167	1.78516	6.54075e-10	225.72	166.097	219.797	781.248	721.249	599.966
WBGene00017149	2.33908	6.6937e-10	176.727	140.427	185.982	800.773	525.163	1223.29
WBGene00019839	3.76982	6.70903e-10	62.9917	12.0798	28.7427	345.3	343.637	720.451
WBGene00003104	2.1035	6.77951e-10	559.926	593.419	615.431	1729.57	2470.01	3406.77
WBGene00021589	2.3005	6.81247e-10	85.7387	98.1481	92.991	550.026	536.811	272.935
WBGene00006377	-1.46615	6.86331e-10	9062.05	7960.57	8002.3	2284.89	3598.24	3175.64
WBGene00008740	-1.18796	7.12371e-10	2628.15	2566.95	2654.47	959.477	1216.56	1273.7
WBGene00011737	1.42391	7.18265e-10	3265.07	2932.36	3251.3	10152.6	6660.39	8538.45
WBGene00015600	7.152	7.18265e-10	0	6.03988	0	508.746	344.122	52.8658
WBGene00021796	5.17182	7.2365e-10	47.2438	25.6695	32.1242	2132.33	1566.27	79.9135
WBGene00013609	3.52144	7.30357e-10	89.2382	42.2792	32.1242	801.052	812.498	258.182
WBGene00017068	3.28126	7.32072e-10	274.714	84.5584	152.167	1181.5	1055.66	2731.81
WBGene00016329	2.97976	7.33017e-10	146.981	101.168	118.352	432.322	914.181	1546.63
WBGene00011536	2.90787	7.83388e-10	164.478	96.6381	174.147	918.476	1443.23	899.948
WBGene00010760	3.69085	8.35258e-10	27.9963	15.0997	11.8352	124.118	275.201	308.589
WBGene00002273	1.18433	8.96519e-10	19669.2	20358.9	19365.8	47563.6	44793.4	42618.5
WBGene00020256	-1.96711	9.26313e-10	5160.07	3664.7	3645.25	770.65	1401	1016.75
WBGene00000678	2.57125	9.5367e-10	167.978	160.057	155.549	894.489	1376.97	598.736
WBGene00004093	1.56738	9.71153e-10	5721.74	5595.95	5897.32	17694.5	12867	20462.8
WBGene00017009	3.19022	9.77389e-10	34.9954	22.6496	25.3612	181.018	301.896	272.935
WBGene00001413	-1.32745	9.98492e-10	8883.58	7537.78	7760.52	2652.79	3772.48	3210.06
WBGene00012231	-2.1049	9.98492e-10	13830.2	10070	11486.9	1831.09	3773.21	2621.16
WBGene00021219	4.87453	1.02729e-09	1.74977	6.03988	5.07223	213.372	79.5995	88.5195
WBGene00011254	4.58679	1.03492e-09	5.24931	9.05983	18.5982	504.004	138.814	146.303
WBGene00000665	4.4538	1.04893e-09	199.474	252.165	454.81	5365.54	12912.1	1583.52
WBGene00001559	1.39071	1.11424e-09	547.678	489.231	519.059	1366.14	1195.69	1520.81
WBGene00004020	-1.88135	1.13231e-09	3186.33	3507.66	3188.74	757.819	1251.51	668.814
WBGene00022314	3.40523	1.16468e-09	5.24931	25.6695	11.8352	184.922	150.463	124.173
WBGene00012851	-1.54395	1.18167e-09	5231.81	5194.3	5035.04	1424.99	1614.8	2269.54
WBGene00019744	1.76279	1.18167e-09	3377.05	3563.53	2884.41	9774.67	9326.49	14246.7
WBGene00000139	-1.67468	1.18425e-09	4421.67	3552.96	3589.45	845.121	1375.03	1405.25
WBGene00005661	4.32667	1.20621e-09	1.74977	12.0798	6.76298	155.915	128.136	137.697
WBGene00001724	2.20532	1.24893e-09	1357.82	2094.33	1415.15	4521.81	8197.54	9734.69
WBGene00013639	1.37458	1.26241e-09	274.714	321.624	321.242	844.284	825.602	706.927
WBGene00000747	1.87634	1.28988e-09	178.476	190.256	218.106	608.32	835.31	710.615
WBGene00008583	-1.98699	1.29594e-09	790.896	611.538	688.133	111.846	179.584	240.97
WBGene00006811	1.95337	1.34852e-09	316.708	246.125	348.293	1301.71	812.983	1415.08
WBGene00005016	3.49349	1.4981e-09	1277.33	2994.27	2948.66	26139.6	39927.4	15254.9
WBGene00018572	2.47182	1.57059e-09	40.2447	28.6894	69.3205	287.285	250.447	224.987
WBGene00006578	1.70339	1.5767e-09	297.461	418.262	277.282	1049.29	945.972	1245.42
WBGene00009973	-1.3986	1.61707e-09	107158	84369.6	80558.9	28738.6	39928.9	34533.7
WBGene00009573	3.02555	1.65599e-09	820.642	339.743	625.576	3046.34	2896.4	8599.92
WBGene00015423	2.06021	1.66312e-09	311.459	238.575	277.282	1230.58	1502.93	709.386
WBGene00006950	2.46979	1.69625e-09	54.2428	25.6695	49.0316	206.399	245.351	259.411
WBGene00000673	-1.88971	1.72061e-09	208392	265074	251879	47591.4	69854.4	78300.4
WBGene00001208	1.21401	1.74738e-09	2033.23	1567.35	1778.66	4596.01	3974.15	3903.47
WBGene00011819	-1.40062	1.7712e-09	4323.68	4626.55	4067.93	1261.27	1808.46	1865.06
WBGene00020954	2.44439	1.7712e-09	500.434	516.41	727.02	4387.38	3481.02	1617.94
WBGene00019434	3.15561	1.85642e-09	215.222	175.157	250.23	2442.2	1526.95	1737.2
WBGene00005657	3.15842	1.85797e-09	360.452	138.917	104.826	1466.83	1129.92	2795.74
WBGene00021085	5.89931	1.92283e-09	0	0	8.45372	137.228	242.681	114.338
WBGene00021213	2.45811	1.9793e-09	456.69	295.954	241.777	1196.28	1631.79	2638.37
WBGene00010977	2.61122	2.02377e-09	96.2373	63.4188	57.4853	528.27	394.843	400.797
WBGene00003564	1.35492	2.0487e-09	1933.49	1926.72	1685.67	5492.73	4785.44	3902.24
WBGene00021309	2.16677	2.07848e-09	257.216	220.456	219.797	755.867	866.13	1514.67
WBGene00011181	-1.7328	2.1202e-09	10850.3	6900.57	7525.51	2209.31	3074.77	2318.72
WBGene00010291	2.13501	2.15873e-09	218.721	217.436	241.777	1196	1217.53	558.165
WBGene00045498	-1.40417	2.22769e-09	1996.49	1647.38	2037.35	697.852	697.467	752.416
WBGene00004174	3.25092	2.23814e-09	3917.73	1390.68	2419.46	16141	13038.3	44386.4
WBGene00011070	2.0961	2.30508e-09	535.429	517.92	813.248	3336.13	2539.42	2101.11
WBGene00044418	2.51802	2.33729e-09	19.2475	31.7094	30.4334	165.677	130.563	173.351
WBGene00000399	4.25041	2.36673e-09	78.7396	60.3988	79.465	2383.35	1430.85	341.784
WBGene00013949	2.66502	2.4625e-09	115.485	70.9686	106.517	483.643	503.321	871.671
WBGene00018292	3.75328	2.4625e-09	61.2419	16.6097	11.8352	345.579	315.971	542.182
WBGene00016180	1.99368	2.52554e-09	656.163	486.211	383.799	2227.99	2341.15	1503.6
WBGene00021504	5.04817	2.54594e-09	22.747	0	6.76298	372.913	366.692	218.84
WBGene00020245	2.56042	2.64756e-09	106.736	226.496	226.56	1553.29	1009.07	740.122
WBGene00219800	-3.37885	2.68093e-09	292.211	175.157	436.212	15.8983	17.4731	57.7836
WBGene00008605	3.23581	2.79391e-09	601.921	208.376	351.675	2499.94	2214.71	6229.56
WBGene00005616	3.6229	2.83018e-09	41.9945	24.1595	32.1242	639.279	373.972	191.792
WBGene00006925	-3.29959	2.84939e-09	2.37287e+06	1.90223e+06	2.17681e+06	129274	261435	264548
WBGene00007887	-1.21955	2.86866e-09	3375.3	3685.84	3658.77	1427.78	1407.55	1774.08
WBGene00012449	1.36268	2.87247e-09	566.925	623.618	476.79	1535.44	1414.35	1337.63
WBGene00044330	2.20747	2.98909e-09	55.9926	66.4387	54.1038	311.272	190.505	317.195
WBGene00010200	2.34347	3.27749e-09	94.4875	131.367	82.8465	593.258	421.295	555.706
WBGene00003835	-1.47963	3.31563e-09	13160	12896.7	13554.7	3437.1	5634.58	5134.13
WBGene00077525	2.57727	3.41081e-09	134.732	131.367	74.3928	838.148	675.14	517.593
WBGene00015148	1.79	3.48608e-09	523.181	619.088	422.686	1449.54	1550.98	2419.53
WBGene00009257	3.24066	3.6495e-09	85.7387	55.8689	116.661	938.837	801.334	697.091
WBGene00017302	1.68359	3.6495e-09	3161.83	2023.36	2578.39	9967.12	7299.86	7666.77
WBGene00013119	2.06133	3.73892e-09	258.966	205.356	300.953	1356.93	1169.72	660.208
WBGene00219849	-3.33166	3.7964e-09	899.381	437.892	794.65	58.8516	86.1519	66.3896
WBGene00044534	-3.22024	3.80225e-09	439.192	682.507	351.675	70.0083	68.6789	15.9827
WBGene00001064	2.94242	3.94342e-09	85.7387	61.9088	98.0632	430.649	455.513	1004.45
WBGene00000666	3.15363	4.02094e-09	594.921	754.985	985.704	5858.67	11819.8	3103.1
WBGene00004133	2.85522	4.21271e-09	1699.03	801.795	1148.02	5636.09	5546.49	15221.7
WBGene00044078	1.69442	4.39436e-09	393.698	350.313	321.242	1469.06	974.851	1000.76
WBGene00022838	4.13997	4.60633e-09	8.74885	10.5698	0	136.112	117.701	89.749
WBGene00008485	-2.2577	4.60945e-09	3373.55	1836.12	1957.88	295.932	631.215	572.918
WBGene00044073	2.2425	4.68436e-09	5464.53	5197.32	4701.96	35258.8	25052	12387.8
WBGene00195176	3.8077	4.70023e-09	22.747	13.5897	3.38149	243.495	193.66	115.567
WBGene00016533	1.48895	4.84187e-09	281.713	235.555	255.302	749.173	790.899	623.325
WBGene00007656	5.73165	4.88579e-09	3.49954	3.01994	0	116.867	123.282	108.191
WBGene00000391	2.11843	4.92596e-09	48.9935	72.4786	89.6095	282.823	387.32	244.658
WBGene00015271	4.27222	4.98953e-09	5.24931	7.54985	6.76298	211.699	79.3568	87.2901
WBGene00000893	3.26164	5.46035e-09	552.927	252.165	346.603	1935.41	1994.6	7115.99
WBGene00019279	2.0901	5.46035e-09	442.692	292.934	255.302	1004.1	1287.43	1930.22
WBGene00002065	1.00328	5.57099e-09	5728.74	5739.4	5640.33	11180.7	11207	11909.6
WBGene00020660	-1.99209	5.70433e-09	272.964	217.436	155.549	55.7835	56.3021	49.1775
WBGene00001612	2.55809	6.08132e-09	171.477	134.387	135.26	624.497	517.64	1460.57
WBGene00015081	1.50467	6.08132e-09	551.177	530	534.275	1609.91	1778.13	1190.1
WBGene00022789	3.57573	6.08132e-09	20.9972	30.1994	20.2889	179.065	263.795	414.321
WBGene00011812	-1.88591	6.16775e-09	138.232	132.877	136.95	33.749	42.2266	33.1948
WBGene00002033	-1.58937	6.2215e-09	5704.25	6091.22	6254.07	1546.88	2560.29	1889.65
WBGene00013925	-1.17522	6.33419e-09	1954.49	1713.82	1886.87	746.384	893.068	820.035
WBGene00001912	-2.03715	6.58987e-09	2117.22	2015.81	1824.31	283.659	522.979	649.143
WBGene00017841	2.56249	6.62686e-09	31.4958	43.7892	47.3409	169.582	284.18	272.935
WBGene00006894	2.72802	6.75829e-09	38.4949	37.7493	21.9797	237.917	286.85	122.944
WBGene00044468	2.92137	6.7607e-09	468.938	303.504	297.571	3901.22	2882.57	1316.73
WBGene00195177	8.26128	6.79834e-09	0	0	0	103.2	113.818	60.2425
WBGene00012759	1.95605	7.06407e-09	146.981	140.427	114.971	618.361	594.812	343.013
WBGene00015593	7.68373	7.69139e-09	0	3.01994	0	322.987	264.28	77.4546
WBGene00009730	2.99833	7.78841e-09	505.683	335.214	422.686	2958.76	1298.1	5842.29
WBGene00010069	2.34312	7.89396e-09	92.7378	83.0484	81.1558	369.845	275.201	663.896
WBGene00003688	2.85394	7.9181e-09	47.2438	72.4786	111.589	620.871	407.705	645.455
WBGene00022024	1.94116	8.03391e-09	295.711	312.564	228.251	841.216	839.435	1539.26
WBGene00000983	-1.91302	8.32267e-09	1823.26	1519.03	1095.6	300.952	493.371	383.585
WBGene00195165	8.21261	8.49616e-09	1.74977	12.0798	1.69074	2329.52	1898.25	436.45
WBGene00219683	2.60733	8.49616e-09	27.9963	21.1396	16.9074	148.384	116.972	136.468
WBGene00010714	2.52505	8.66151e-09	234.469	377.493	316.169	1003.82	1460.94	2885.49
WBGene00004120	2.93096	8.81856e-09	96.2373	169.117	71.0113	668.008	494.828	1411.39
WBGene00012814	2.78017	8.82501e-09	73.4903	67.9487	86.228	362.593	319.369	886.425
WBGene00010666	-1.01412	8.96793e-09	3793.5	3080.34	3249.61	1658.72	1682.27	1670.81
WBGene00004108	1.73044	9.3344e-09	311.459	224.986	235.014	1076.34	647.717	833.559
WBGene00007210	2.45372	9.40266e-09	120.734	84.5584	130.187	350.878	532.2	957.732
WBGene00007661	8.56826	9.74252e-09	0	1.50997	0	331.633	276.657	61.4719
WBGene00008215	2.11815	9.74252e-09	54.2428	92.1082	92.991	288.401	347.035	408.173
WBGene00004985	-1.23307	1.00195e-08	26307.8	21727	22341.5	8266.84	11437.3	10235.1
WBGene00219816	-2.94888	1.02176e-08	552.927	235.555	463.264	30.1231	50.2351	84.8312
WBGene00010832	3.24471	1.06823e-08	34.9954	75.4985	18.5982	321.034	434.4	475.792
WBGene00022382	2.29675	1.11227e-08	1125.1	1374.07	1229.17	7642.07	6306.08	4369.42
WBGene00007911	1.77682	1.11433e-08	475.937	537.55	471.718	1885.76	1666.25	1536.8
WBGene00007808	-2.05249	1.15645e-08	6649.12	6651.42	5560.86	1162.81	2360.56	1019.2
WBGene00014183	3.61906	1.1697e-08	162.729	258.205	404.088	3162.93	5096.8	1876.12
WBGene00007680	-1.65042	1.17509e-08	1086.61	889.373	989.086	281.707	406.734	252.035
WBGene00010251	1.62134	1.18829e-08	867.885	520.94	542.729	2225.21	1935.38	1776.54
WBGene00003888	2.62363	1.21392e-08	104.986	155.527	167.384	446.547	808.615	1388.04
WBGene00007536	-1.19318	1.23722e-08	8572.12	7021.37	6845.83	2780.53	3533.68	3501.44
WBGene00013899	1.81289	1.23722e-08	1165.35	1173.25	865.661	4711.76	3481.51	3062.53
WBGene00044379	5.18326	1.24196e-08	6.99908	16.6097	1.69074	118.261	107.508	708.156
WBGene00009971	0.920338	1.29205e-08	12309.6	11490.9	10863	22331	21552.8	21718
WBGene00019458	-1.32385	1.2956e-08	24540.5	20020.7	22449.7	6967.09	10034.9	9769.11
WBGene00022255	2.45603	1.30726e-08	244.968	107.208	194.436	1274.93	1012.71	704.468
WBGene00009547	2.05269	1.32509e-08	54.2428	48.3191	50.7223	234.291	159.927	243.429
WBGene00011670	-2.47907	1.33176e-08	1396.32	1007.15	1016.14	194.963	317.913	95.8961
WBGene00021658	-1.11725	1.39977e-08	9644.73	8618.91	8610.96	3463.88	4279.69	4649.73
WBGene00000136	-1.69223	1.4176e-08	1851.26	1700.23	1729.63	605.251	642.378	381.126
WBGene00017663	1.54677	1.45264e-08	127.733	144.957	114.971	403.594	341.453	389.732
WBGene00009215	2.45749	1.46878e-08	594.921	240.085	299.262	1449.26	1836.37	2943.27
WBGene00008577	2.67959	1.49428e-08	101.487	72.4786	87.9187	634.817	566.661	473.334
WBGene00004057	1.10393	1.52042e-08	2787.38	2495.98	2487.09	5349.08	5768.78	5582.88
WBGene00017478	1.67381	1.5278e-08	545.928	427.322	385.49	1510.62	1265.83	1558.93
WBGene00206386	-2.19857	1.53774e-08	1469.81	1698.72	1415.15	223.692	390.474	386.043
WBGene00020995	1.53683	1.54398e-08	972.872	912.022	683.061	2527.55	2581.65	2340.85
WBGene00013923	2.12742	1.54542e-08	104.986	138.917	59.1761	464.677	501.38	358.996
WBGene00010706	-3.02116	1.63561e-08	3289.57	1485.81	1908.85	110.172	234.188	483.169
WBGene00019844	1.54672	1.65268e-08	684.16	555.669	513.986	2090.77	1381.34	1649.91
WBGene00000458	1.78055	1.71314e-08	439.192	383.533	551.183	1561.94	1139.15	2022.43
WBGene00004008	2.81989	1.74765e-08	159.229	138.917	67.6298	624.218	500.652	1463.03
WBGene00016005	2.27561	1.77976e-08	143.481	116.268	131.878	503.446	404.307	993.386
WBGene00008390	-2.73822	1.8312e-08	96359.8	52912.4	63641.3	4225.6	17171.7	10511.7
WBGene00019285	2.56891	1.8312e-08	62.9917	51.339	35.5056	281.986	199.484	410.632
WBGene00011967	-1.27209	1.85275e-08	21949.1	19693	21173.2	6696.26	9241.31	10076.5
WBGene00008822	-1.17359	1.92837e-08	1482.05	1286.5	1411.77	550.584	619.08	687.256
WBGene00021927	2.41876	1.93249e-08	31.4958	69.4587	50.7223	353.11	216.229	244.658
WBGene00003550	2.03661	1.95806e-08	327.207	298.974	282.354	1327.65	1163.9	1235.59
WBGene00012399	2.18749	1.95806e-08	80.4894	60.3988	57.4853	345.579	316.942	237.281
WBGene00007797	-1.53161	1.99455e-08	12955.3	11644.9	12077	2966.29	5461.06	4258.77
WBGene00016947	-1.27714	2.00521e-08	11104	10198.3	10744.7	3479.5	5373.45	4369.42
WBGene00021176	4.26098	2.00521e-08	12.2484	3.01994	16.9074	333.586	158.471	116.797
WBGene00012462	1.46254	2.03955e-08	430.443	564.729	402.397	1483.56	1343	1022.89
WBGene00016735	1.72285	2.0452e-08	1391.07	992.051	1173.38	4410.53	2597.18	4733.34
WBGene00010822	1.15165	2.08858e-08	1433.06	1512.99	1288.35	3259.99	3492.91	2649.44
WBGene00003095	-2.32149	2.11713e-08	715.656	468.091	454.81	63.3143	142.454	122.944
WBGene00002054	1.42495	2.12057e-08	2437.43	2133.59	2169.23	7003.07	4841.98	6252.92
WBGene00003879	2.31422	2.14356e-08	346.454	209.886	287.427	1352.47	1950.92	886.425
WBGene00014181	2.93878	2.17888e-08	45.494	40.7692	23.6704	262.462	214.045	368.831
WBGene00019272	3.00437	2.1929e-08	215.222	108.718	89.6095	744.431	597.239	1978.17
WBGene00017154	2.62233	2.20957e-08	302.71	197.806	172.456	1127.11	712.27	2307.65
WBGene00017469	3.95857	2.25981e-08	6.99908	24.1595	27.0519	346.974	447.505	111.879
WBGene00004859	1.94899	2.34373e-08	2923.86	1870.85	2199.66	11944.9	8475.65	6578.72
WBGene00271831	2.58743	2.34918e-08	50.7433	80.0285	65.9391	550.305	437.069	193.022
WBGene00011499	-1.76317	2.44741e-08	316.708	226.496	300.953	94.832	90.5202	59.013
WBGene00008509	1.88303	2.4643e-08	153.98	206.866	263.756	893.373	785.075	623.325
WBGene00004219	2.58416	2.47335e-08	166.228	137.407	219.797	634.817	700.864	1807.27
WBGene00016785	1.8599	2.47978e-08	986.87	674.957	588.379	3446.03	2675.32	2040.87
WBGene00004059	-1.42524	2.53743e-08	31886	26175.3	25557.3	7658.52	12421.2	11057.6
WBGene00012942	2.69723	2.58939e-08	1228.34	449.971	867.352	4016.41	3673.95	8818.76
WBGene00013009	1.69688	2.6093e-08	146.981	196.296	143.713	661.314	502.836	413.091
WBGene00012806	-1.31809	2.65481e-08	3492.54	3044.1	2845.52	1024.46	1530.83	1206.08
WBGene00013690	-1.50183	2.79351e-08	18873	19110.2	16939.6	4948.28	8479.29	5964
WBGene00022951	1.35675	2.79351e-08	14645.6	17446.2	14499.8	48965.7	38515.5	31840
WBGene00022103	2.12315	2.88977e-08	197.724	314.074	260.375	1295.57	1171.18	897.49
WBGene00013436	-1.19902	2.90623e-08	12479.4	11427.5	11992.5	4146.11	6068.49	5423.05
WBGene00008363	-1.2098	3.09803e-08	6248.43	5398.15	5716.41	2003.47	2824.81	2680.17
WBGene00021624	6.2988	3.11317e-08	3.49954	3.01994	6.76298	108.778	889.67	41.8009
WBGene00022038	2.0801	3.16502e-08	157.479	149.487	101.445	464.119	684.119	579.065
WBGene00000474	-1.46217	3.2493e-08	55231.5	52068.3	55777.7	14232.3	25090.8	19865.3
WBGene00008495	3.21641	3.28794e-08	4321.93	2878	3180.29	45458.8	43362.1	7654.48
WBGene00016526	5.11595	3.3014e-08	13.9982	0	0	161.772	180.798	126.632
WBGene00045265	-2.68932	3.30172e-08	3707.76	4152.42	3604.67	387.975	1096.92	288.918
WBGene00008655	2.46798	3.33704e-08	341.205	372.963	420.995	1243.14	1497.59	3545.7
WBGene00017705	3.20774	3.34204e-08	31.4958	36.2393	10.1445	311.551	266.707	141.385
WBGene00019590	2.44783	3.39924e-08	47.2438	31.7094	23.6704	248.795	171.818	135.238
WBGene00016962	2.40295	3.40927e-08	83.9889	46.8091	65.9391	230.665	301.168	510.217
WBGene00000755	2.43853	3.48788e-08	153.98	286.894	162.312	664.94	1389.11	1220.83
WBGene00003527	1.6367	3.50966e-08	381.45	360.883	314.479	936.327	1477.69	867.983
WBGene00018209	7.28077	3.50966e-08	1.74977	0	1.69074	205.005	153.617	156.139
WBGene00020194	3.65034	3.52737e-08	33.2456	10.5698	25.3612	140.853	192.446	533.576
WBGene00017560	3.15156	3.5624e-08	111.985	150.997	96.3725	379.607	768.815	2051.93
WBGene00003075	2.18338	3.58952e-08	157.479	146.467	172.456	437.622	641.893	1089.28
WBGene00020039	2.74092	3.62986e-08	850.388	428.832	850.445	2356.58	3922.7	7958.15
WBGene00007521	-2.22813	3.63458e-08	7091.81	5340.77	5799.26	597.721	1586.41	1710.15
WBGene00008016	-1.72763	3.63458e-08	918.629	1004.13	1190.28	288.122	245.108	411.862
WBGene00011912	-1.40426	3.75222e-08	2906.37	2970.11	3330.77	863.808	1407.07	1208.54
WBGene00012947	2.52414	3.75222e-08	9440	6455.13	7079.15	63340	25379.6	43433.6
WBGene00020478	3.05522	3.78848e-08	85.7387	51.339	55.7946	269.713	394.843	940.52
WBGene00007935	2.29617	3.86493e-08	64.7415	72.4786	69.3205	240.148	257.97	522.511
WBGene00017840	1.6448	3.88967e-08	516.182	345.783	317.86	1114.28	1454.63	1116.33
WBGene00018910	-2.59535	3.95975e-08	6516.14	5194.3	4465.26	716.54	1561.17	394.65
WBGene00003958	1.54018	4.01676e-08	1739.27	2003.73	1369.5	6111.37	4463.4	4293.2
WBGene00011042	2.28424	4.0257e-08	55.9926	51.339	38.8871	306.531	187.35	217.61
WBGene00020784	0.862041	4.20533e-08	4036.72	3832.31	3814.32	7177.39	7442.56	6610.69
WBGene00004346	1.89539	4.24732e-08	187.225	214.416	202.889	635.096	603.063	1016.75
WBGene00006611	3.17831	4.26747e-08	36.7452	42.2792	38.8871	568.434	381.738	114.338
WBGene00008644	1.5237	4.27858e-08	1902	1214.02	1367.81	3860.22	4624.3	4405.08
WBGene00006584	1.67394	4.28243e-08	292.211	394.102	464.955	1030.32	1033.34	1616.71
WBGene00219609	-2.10624	4.61957e-08	8783.84	5873.79	7706.42	1156.39	1577.19	2465.02
WBGene00006948	3.25078	4.70506e-08	1342.07	572.279	727.02	4462.13	3991.38	16689.6
WBGene00022505	2.41502	4.75931e-08	738.403	631.168	703.35	5258.44	3855.72	1936.36
WBGene00012554	1.99276	4.98655e-08	218.721	166.097	114.971	711.24	599.909	677.42
WBGene00003520	2.87209	4.98803e-08	47.2438	30.1994	28.7427	201.379	280.054	295.065
WBGene00008929	2.95107	5.00467e-08	127.733	155.527	164.002	537.474	699.651	2227.74
WBGene00011222	-1.72148	5.09089e-08	83084.3	56531.8	57710.2	17699.3	27376.9	14755.7
WBGene00005550	5.02609	5.09965e-08	6.99908	24.1595	0	566.761	306.992	154.909
WBGene00007938	1.94887	5.1558e-08	52.4931	67.9487	60.8668	188.548	265.251	248.346
WBGene00019995	4.90234	5.21474e-08	0	12.0798	3.38149	242.937	163.082	68.8485
WBGene00011530	3.01372	5.22618e-08	715.656	285.385	520.749	3533.61	2200.39	6555.36
WBGene00007841	1.70665	5.25436e-08	993.869	1562.82	1391.48	3599.15	3541.21	5755
WBGene00022517	3.11811	5.25506e-08	76.9898	43.7892	43.9594	270.829	271.561	890.113
WBGene00000731	-2.1941	5.66697e-08	6757.61	8173.47	9517.2	1160.58	1549.76	2637.14
WBGene00010738	2.99941	5.68898e-08	2932.61	1496.38	1814.17	11550.5	7623.84	30751.9
WBGene00009720	5.67271	5.76533e-08	5.24931	0	1.69074	83.6753	73.2898	185.645
WBGene00020571	2.64719	5.82941e-08	293.961	212.906	243.467	847.91	1012.95	2843.69
WBGene00016805	3.60961	5.87241e-08	414.695	209.886	182.6	1628.04	1449.05	6776.66
WBGene00010064	-1.89528	5.90443e-08	1420.81	1442.02	1281.58	262.183	409.404	445.056
WBGene00017718	-2.20286	5.91102e-08	1809.26	1654.93	1310.33	200.263	474.442	362.684
WBGene00008698	7.05333	5.91989e-08	12.2484	45.2991	18.5982	5878.75	3651.63	604.883
WBGene00009389	1.18998	5.97992e-08	486.436	484.701	541.038	1229.47	1174.34	1042.56
WBGene00269383	1.9193	6.02215e-08	894.132	590.399	693.205	3155.67	3395.6	1678.18
WBGene00045012	-2.81206	6.35531e-08	83.9889	105.698	65.9391	15.6194	12.6194	6.14719
WBGene00001066	3.08586	6.36767e-08	3419.05	5152.02	5787.42	47772.2	56865.1	17272.4
WBGene00018787	2.30984	6.50516e-08	178.476	205.356	152.167	640.674	589.231	1434.75
WBGene00020542	-1.41482	6.59863e-08	657.913	542.08	485.244	217.835	178.614	238.511
WBGene00011869	1.91141	6.61924e-08	5648.25	5145.98	6164.46	25608.3	21728	16454.8
WBGene00000620	-3.61433	6.65573e-08	3434.8	4828.89	6434.98	119.935	193.417	891.342
WBGene00012728	2.22671	6.921e-08	706.907	714.216	649.246	3803.6	4377.25	1504.83
WBGene00001774	-1.4538	6.92988e-08	5083.08	6394.73	5565.93	1634.46	2721.43	1863.83
WBGene00019273	2.22474	6.94133e-08	705.157	754.985	720.257	4822.21	2839.86	2527.72
WBGene00018830	-1.48075	7.13738e-08	6950.08	6959.46	6671.68	1810.18	3303.62	2258.48
WBGene00012247	-1.36863	7.2726e-08	1964.99	1920.68	1979.86	577.36	835.552	861.836
WBGene00019177	3.36359	7.4446e-08	24.4968	7.54985	25.3612	153.126	151.191	284
WBGene00020033	2.27339	7.4446e-08	1121.6	1087.18	1386.41	3272.54	6350.97	7760.21
WBGene00010608	-1.64609	7.63676e-08	10178.4	7865.44	7809.55	2112.8	3681.48	2463.79
WBGene00010870	1.31036	7.77487e-08	568.675	551.139	483.553	1352.75	1311.69	1311.81
WBGene00002069	1.62614	7.89242e-08	895.882	788.205	923.147	2874.25	1914.03	3262.93
WBGene00008203	2.73053	7.89863e-08	69.9908	72.4786	49.0316	436.506	483.664	350.39
WBGene00010468	1.8535	7.89863e-08	374.451	326.154	299.262	755.588	1502.68	1356.07
WBGene00000656	-2.04477	7.995e-08	816084	1.10886e+06	1.10175e+06	159772	289434	284349
WBGene00010238	-1.46596	8.12654e-08	17868.6	12481.4	11250.2	4214.17	4883.48	5965.23
WBGene00014171	1.55994	8.18623e-08	358.703	294.444	302.643	1100.61	807.159	908.555
WBGene00008707	-1.49549	8.3181e-08	5987.71	6986.64	7254.99	1707.53	3108.51	2358.06
WBGene00044011	3.68928	8.3181e-08	185.476	101.168	172.456	2245.85	2987.17	683.567
WBGene00018885	-2.2668	8.35058e-08	12628.1	10074.5	9287.26	981.79	2847.38	2820.33
WBGene00045386	2.14881	8.38316e-08	69.9908	86.0683	82.8465	317.129	261.853	485.628
WBGene00015132	-1.70229	8.66216e-08	426.944	525.47	573.163	133.044	205.066	127.862
WBGene00022440	-1.46032	8.67681e-08	3443.55	2560.91	2458.34	783.48	1119.49	1175.34
WBGene00206513	3.88187	8.78926e-08	17.4977	4.52991	3.38149	145.316	109.207	114.338
WBGene00008625	3.05249	8.81232e-08	26.2465	37.7493	27.0519	267.203	245.351	244.658
WBGene00003736	2.05888	9.07036e-08	461.939	379.003	366.892	1013.59	1586.41	2436.75
WBGene00011172	-2.7551	9.12949e-08	1952.74	859.173	1239.32	291.19	230.062	74.9957
WBGene00011545	2.27517	9.23033e-08	118.984	96.6381	150.476	464.956	365.964	945.438
WBGene00012583	-2.26897	9.28665e-08	3226.57	7975.67	5214.26	1351.36	1275.05	777.005
WBGene00045412	7.36558	9.32261e-08	0	3.01994	0	297.605	190.99	43.0303
WBGene00021253	2.02415	9.37042e-08	328.957	277.835	258.684	1456.79	1180.89	879.048
WBGene00012863	3.8047	9.48867e-08	38.4949	21.1396	20.2889	243.774	318.883	553.247
WBGene00011313	2.73578	9.63464e-08	96.2373	45.2991	43.9594	241.822	338.055	656.52
WBGene00001496	0.941849	9.64303e-08	18517.8	20757.6	18451.1	38049.7	38306.8	34533.7
WBGene00010749	1.67418	9.73395e-08	9247.53	10403.7	9557.78	34829.6	38034	20348.4
WBGene00016023	-1.41184	9.74397e-08	2181.96	2286.1	2591.91	674.144	1115.36	863.065
WBGene00001977	-1.03815	9.9878e-08	8204.67	8966.21	9931.44	4318.76	3928.53	4955.86
WBGene00010540	1.81377	9.9878e-08	1007.87	765.555	841.991	3996.89	2724.83	2468.71
WBGene00194815	4.99044	1.00072e-07	8.74885	0	0	99.5736	84.6958	81.1429
WBGene00007729	2.79721	1.03233e-07	17.4977	37.7493	11.8352	135.275	149.249	188.104
WBGene00006381	-1.23543	1.03915e-07	12874.8	11962	11931.6	4344.98	5510.57	5763.6
WBGene00015098	-1.52223	1.04503e-07	1730.52	1816.5	2197.97	627.844	616.411	758.563
WBGene00018845	-1.44301	1.07962e-07	7858.21	6139.54	6446.81	1885.2	3047.84	2586.74
WBGene00003993	-1.51389	1.12006e-07	4964.09	4963.27	4717.18	1212.73	2031.24	1885.96
WBGene00044787	5.10902	1.12006e-07	3.49954	7.54985	0	159.82	181.768	46.7186
WBGene00018374	2.54156	1.12089e-07	304.46	108.718	164.002	1204.65	664.705	1488.85
WBGene00014046	4.95481	1.12105e-07	12.2484	6.03988	0	263.856	151.191	148.762
WBGene00011622	2.26283	1.1598e-07	27.9963	28.6894	16.9074	116.588	119.399	118.026
WBGene00021160	-2.36589	1.23195e-07	55763.4	36243.8	35586.8	6230.46	14021.2	4497.28
WBGene00001706	-6.46998	1.24205e-07	10.4986	28.6894	54.1038	0.278918	0.485363	0
WBGene00004858	1.27704	1.24886e-07	1042.86	816.894	921.456	2170.54	2725.31	1836.78
WBGene00044070	1.91216	1.27376e-07	860.886	1135.5	1093.91	2893.49	3215.53	5528.78
WBGene00009388	2.05655	1.28299e-07	808.393	1087.18	767.598	3893.13	4273.86	2911.31
WBGene00003591	2.5584	1.32527e-07	55.9926	111.738	32.1242	429.812	266.464	488.087
WBGene00001390	1.58909	1.32909e-07	363.952	486.211	449.738	1405.19	1108.57	1400.33
WBGene00013799	-1.81187	1.3335e-07	110.235	132.877	114.971	27.8918	32.2766	45.4892
WBGene00019435	2.205	1.34463e-07	356.953	185.726	192.745	1576.44	926.558	882.736
WBGene00015129	-1.34446	1.37176e-07	1027.11	1284.99	1548.72	501.494	504.292	515.134
WBGene00020854	1.7547	1.37253e-07	243.218	188.746	294.19	927.68	667.131	854.459
WBGene00045400	1.94498	1.37253e-07	1034.11	570.769	537.657	3208.39	2440.89	2596.57
WBGene00007217	-1.13252	1.38158e-07	76403.7	65581.1	63976.1	25382.9	33363.4	35200
WBGene00017018	2.12593	1.40569e-07	400.697	418.262	485.244	1247.32	1884.18	2564.61
WBGene00009943	1.09602	1.42205e-07	393.698	309.544	355.056	717.376	781.92	761.022
WBGene00011407	-1.3759	1.46946e-07	12330.6	9915.98	9672.75	3092.36	4226.06	4985.37
WBGene00044107	-2.73202	1.47547e-07	1097.11	3907.8	2385.64	432.88	360.382	318.424
WBGene00009331	2.52927	1.48098e-07	295.711	365.413	221.488	971.47	1120.22	3010.89
WBGene00001864	-1.06194	1.5062e-07	12075.2	9982.42	10276.3	4599.91	5867.31	5018.57
WBGene00019146	-2.93581	1.56205e-07	1699.03	765.555	1087.15	248.795	121.098	92.2078
WBGene00008449	2.44306	1.61323e-07	113.735	34.7293	55.7946	366.219	278.113	463.498
WBGene00013149	1.79601	1.64017e-07	206.473	132.877	135.26	614.177	516.912	513.905
WBGene00002016	1.74216	1.65221e-07	96.2373	72.4786	76.0835	276.965	230.79	312.277
WBGene00077593	1.65636	1.67367e-07	1485.55	1559.8	1016.14	4951.07	4830.82	3017.04
WBGene00016304	3.0757	1.68337e-07	40.2447	21.1396	15.2167	279.197	92.947	272.935
WBGene00000932	2.77153	1.69151e-07	48.9935	16.6097	38.8871	338.606	227.635	140.156
WBGene00019751	2.26885	1.69151e-07	69.9908	43.7892	32.1242	176.555	215.987	312.277
WBGene00000288	1.41962	1.72387e-07	178.476	146.467	191.054	456.309	452.116	470.875
WBGene00006367	2.43661	1.74826e-07	745.402	591.909	769.289	3475.04	1716.97	6216.04
WBGene00010368	-1.68093	1.7579e-07	2941.36	2757.21	2170.92	510.977	913.453	1033.96
WBGene00012794	1.90936	1.75992e-07	129.483	83.0484	72.702	382.117	308.448	379.896
WBGene00002048	1.95935	1.78131e-07	1837.26	1594.53	1300.18	8841.97	5261.82	4294.43
WBGene00007106	-1.28251	1.78931e-07	38958.6	29088.1	32144.4	11328.2	16440.2	13416.9
WBGene00001074	2.99203	1.79176e-07	2944.86	4297.38	4840.6	37413.2	44648.3	14067.2
WBGene00004211	1.58776	1.80114e-07	157.479	163.077	121.734	412.798	461.823	456.121
WBGene00020309	3.23815	1.82342e-07	52.4931	10.5698	35.5056	391.043	294.615	237.281
WBGene00018357	-1.10531	1.83948e-07	5217.81	4996.49	4911.61	1888.27	2488.94	2658.04
WBGene00019598	1.65936	1.84422e-07	243.218	323.134	221.488	919.871	971.211	595.048
WBGene00006747	3.18625	1.85704e-07	15.7479	10.5698	11.8352	119.935	74.2605	153.68
WBGene00019545	3.44151	1.85704e-07	20.9972	12.0798	16.9074	85.6277	130.563	328.26
WBGene00011573	1.20476	1.88684e-07	341.205	371.453	392.253	698.41	969.513	880.277
WBGene00004398	3.07973	1.90117e-07	1067.36	2615.27	2708.57	17667.2	24990.4	11378.4
WBGene00003635	1.71193	1.9048e-07	201.223	182.706	280.664	665.219	553.314	962.65
WBGene00021625	3.39757	1.9048e-07	269.464	78.5185	143.713	1366.42	1529.14	2281.84
WBGene00019092	1.45036	1.94153e-07	615.919	844.074	635.72	1862.61	2253.05	1610.56
WBGene00021083	3.33351	1.94153e-07	29.7461	21.1396	27.0519	377.933	329.076	73.7663
WBGene00021519	1.55524	1.95388e-07	1223.09	788.205	1033.05	3716.86	2758.8	2465.02
WBGene00007573	-1.17222	1.98895e-07	4012.22	4523.87	4248.84	1515.08	2274.41	1883.5
WBGene00011927	1.38218	2.00182e-07	493.435	372.963	312.788	956.688	1091.34	1024.12
WBGene00000981	-1.58943	2.06346e-07	21623.6	15584.4	14203.9	5102.8	7524.34	4453.02
WBGene00012854	1.45903	2.07912e-07	153.98	132.877	111.589	405.267	390.232	295.065
WBGene00004232	2.51794	2.08274e-07	73.4903	92.1082	153.858	402.199	416.684	1015.52
WBGene00009520	3.97551	2.08398e-07	1.74977	6.03988	21.9797	182.412	82.0263	204.087
WBGene00016022	2.02949	2.08398e-07	960.623	647.778	813.248	2545.96	2184.86	5159.95
WBGene00000723	-2.22341	2.16081e-07	9660.47	9257.63	10423.4	1612.98	3565.23	1100.35
WBGene00018311	1.27156	2.17695e-07	1090.11	1085.67	948.508	2838.82	2507.39	2193.32
WBGene00021495	1.64974	2.18976e-07	237.969	243.105	179.219	770.929	683.876	615.948
WBGene00022571	1.66026	2.20067e-07	75.2401	96.6381	99.7539	319.919	323.494	211.463
WBGene00010355	3.55128	2.24897e-07	26.2465	10.5698	11.8352	72.5186	181.04	315.966
WBGene00013079	1.81258	2.26431e-07	3203.83	1772.71	1470.95	7407.5	7568.51	7669.23
WBGene00017716	2.88581	2.30012e-07	537.179	277.835	358.438	1440.89	1995.08	5238.63
WBGene00022242	1.69798	2.30607e-07	579.174	540.57	377.036	1424.15	1258.06	2179.79
WBGene00018921	2.32486	2.32317e-07	4600.14	3915.35	4279.28	21353.9	16255.5	26495.6
WBGene00009750	2.46882	2.36612e-07	124.234	63.4188	77.7743	800.215	312.574	351.619
WBGene00017998	2.81657	2.40099e-07	188.975	95.1282	60.8668	451.289	849.871	1128.62
WBGene00010935	1.95323	2.41586e-07	227.47	221.966	218.106	1283.3	666.646	631.931
WBGene00019772	1.9259	2.42797e-07	489.935	350.313	539.348	2127.58	1632.76	1477.78
WBGene00219950	2.54983	2.42797e-07	1009.62	519.43	390.562	6274.53	2410.07	2551.08
WBGene00015752	1.15361	2.47028e-07	1266.83	1069.06	1117.58	2365.5	2345.03	2976.47
WBGene00022096	2.90594	2.47028e-07	50.7433	64.9288	65.9391	616.129	521.765	221.299
WBGene00194645	8.15585	2.50764e-07	0	0	0	128.302	103.625	25.8182
WBGene00010683	2.07114	2.5663e-07	78.7396	69.4587	74.3928	275.013	265.736	397.108
WBGene00284861	4.57092	2.60649e-07	8.74885	0	5.07223	173.208	76.202	68.8485
WBGene00003056	1.18515	2.62437e-07	1014.87	1170.23	982.323	2486.27	2196.51	2522.81
WBGene00015993	3.9037	2.62805e-07	110.235	27.1795	43.9594	1168.94	200.698	1340.09
WBGene00000500	-1.25145	2.63752e-07	17070.7	14226.9	14018	4841.17	7346.45	6847.97
WBGene00015105	-1.38188	2.63752e-07	2864.37	2255.9	2101.6	712.914	1133.32	924.537
WBGene00017449	1.07547	2.65032e-07	1966.74	1818.01	1626.5	3664.14	3482.72	4261.23
WBGene00015859	1.34177	2.66542e-07	185.476	122.308	160.621	390.206	415.471	377.437
WBGene00000743	2.44546	2.6859e-07	556.427	495.27	578.235	3607.24	3836.55	1429.84
WBGene00009710	3.74793	2.69965e-07	369.201	410.712	358.438	8150.53	6398.78	742.58
WBGene00012879	-1.26674	2.70297e-07	12059.4	13173	12159.8	4009.44	5911.96	5620.99
WBGene00004345	1.50926	2.74172e-07	468.938	425.812	470.027	1395.98	1194.96	1293.37
WBGene00007614	1.6615	2.74172e-07	152.23	120.798	148.786	541.937	464.25	322.113
WBGene00015455	2.26416	2.74172e-07	633.416	247.635	258.684	2092.16	1644.65	1733.51
WBGene00015695	-1.84272	2.74824e-07	30489.7	20217	19683.7	5151.05	4785.44	9694.12
WBGene00020766	1.93251	2.8565e-07	185.476	176.667	197.817	457.704	862.247	818.806
WBGene00001157	-2.08564	3.01644e-07	2178.46	1656.44	1410.08	387.417	579.038	265.559
WBGene00001132	1.32922	3.06067e-07	918.629	1445.04	1222.41	2767.42	2791.81	3458.41
WBGene00008093	3.65012	3.07364e-07	13.9982	19.6296	15.2167	140.017	100.713	377.437
WBGene00007154	2.25267	3.09529e-07	120.734	123.818	81.1558	507.909	499.681	545.87
WBGene00022323	-1.49503	3.11014e-07	201.223	232.536	201.199	74.471	86.3946	61.4719
WBGene00020004	1.76852	3.14946e-07	951.874	1099.26	940.054	3937.76	3440.25	2811.72
WBGene00020040	2.151	3.1521e-07	433.943	359.373	546.111	1060.45	1856.51	3035.48
WBGene00017390	-2.07103	3.17573e-07	5524.02	3749.26	4025.66	1124.32	1064.89	974.944
WBGene00009099	3.2664	3.24762e-07	1.74977	16.6097	16.9074	83.6753	127.65	132.779
WBGene00000481	2.08751	3.27947e-07	85.7387	98.1481	65.9391	287.006	256.272	524.97
WBGene00001703	2.64267	3.27947e-07	267.715	522.45	513.986	2111.69	4599.54	1432.3
WBGene00011788	-1.52643	3.27947e-07	3100.59	2186.44	2857.36	644.3	1141.82	1042.56
WBGene00004017	3.4691	3.29438e-07	17.4977	21.1396	21.9797	250.468	174.731	247.117
WBGene00014001	-1.16367	3.3963e-07	22057.6	18784	17387.6	7013.94	9819.14	9160.54
WBGene00011267	-1.40292	3.39946e-07	881.884	792.735	985.704	285.054	326.407	398.338
WBGene00021538	-0.901123	3.49959e-07	2328.94	2222.68	2255.45	1083.6	1238.16	1327.79
WBGene00020467	-1.24768	3.58373e-07	1790.01	1947.86	1949.43	662.708	1011.5	717.992
WBGene00004193	-1.39096	3.60178e-07	3191.58	2190.97	2223.33	824.481	1047.66	1029.04
WBGene00001152	-1.1038	3.7578e-07	5091.83	3861	3812.63	1837.79	2142.39	1958.49
WBGene00002990	1.92437	3.77456e-07	425.194	256.695	285.736	1600.71	915.88	1153.21
WBGene00014807	-1.41034	3.82068e-07	260.716	241.595	223.178	94.832	79.3568	100.814
WBGene00017073	3.19414	3.97659e-07	6.99908	18.1197	20.2889	81.444	133.475	205.316
WBGene00004257	1.36428	4.04821e-07	358.703	433.362	304.334	1055.7	756.681	1014.29
WBGene00011999	1.54997	4.05673e-07	132.982	96.6381	133.569	292.027	408.19	361.455
WBGene00020281	3.19932	4.14401e-07	307.959	78.5185	160.621	1108.42	789.686	3125.23
WBGene00009398	4.51026	4.15541e-07	1.74977	9.05983	1.69074	78.9337	163.567	49.1775
WBGene00012111	-1.12844	4.18462e-07	1455.81	1481.28	1585.92	577.639	820.021	670.044
WBGene00012727	6.82421	4.21397e-07	1.74977	0	3.38149	166.235	385.864	13.5238
WBGene00017471	2.01381	4.24254e-07	1296.58	1461.65	2049.18	6048.89	7269.28	6095.55
WBGene00022635	1.37788	4.2828e-07	124.234	135.897	99.7539	343.627	312.331	277.853
WBGene00009432	1.11056	4.32124e-07	9704.22	6844.7	7052.1	17604.7	16033	17321.5
WBGene00045415	3.79405	4.34838e-07	8.74885	6.03988	5.07223	120.771	89.5495	62.7013
WBGene00044638	-2.63245	4.35239e-07	53535.9	26127	45929.1	3833.17	4896.83	11528.4
WBGene00000144	-1.0619	4.36266e-07	21368.2	19715.7	20576.4	8032.55	11315.3	10188.4
WBGene00004122	1.69679	4.39238e-07	549.427	452.991	453.12	1693.03	1324.31	1701.54
WBGene00017447	1.60485	4.39886e-07	621.168	534.53	497.079	1551.34	1229.91	2251.1
WBGene00002188	2.55596	4.55395e-07	24.4968	37.7493	21.9797	201.379	205.309	87.2901
WBGene00010752	3.0246	4.57972e-07	38.4949	10.5698	10.1445	188.269	171.818	115.567
WBGene00006444	2.17703	4.58356e-07	327.207	164.587	179.219	847.91	667.374	1520.81
WBGene00010459	-1.04973	4.69479e-07	7280.79	6193.9	6181.36	2830.46	3729.04	2932.21
WBGene00006818	2.66389	4.69711e-07	309.709	221.966	147.095	971.749	705.475	2628.54
WBGene00009256	-1.14425	4.70328e-07	21942.1	19848.6	20004.9	7661.87	11388.1	8906.05
WBGene00022417	1.76433	4.70328e-07	160.979	93.6182	133.569	321.313	506.719	489.316
WBGene00001547	2.73192	4.70911e-07	47.2438	18.1197	18.5982	172.929	150.705	232.364
WBGene00020258	-2.21553	4.77457e-07	7212.55	3081.85	3450.81	692.832	1470.41	794.217
WBGene00018361	-1.37543	4.80251e-07	5601.01	6141.05	5297.1	1846.44	2679.93	2039.64
WBGene00000067	1.15896	4.85147e-07	9261.53	7900.17	7939.74	20991.1	15737.7	19321.8
WBGene00016269	1.8049	4.90496e-07	864.386	732.336	845.372	4102.32	2769.24	1654.82
WBGene00007278	-1.30394	4.94416e-07	32573.7	25488.3	25971.5	9127.86	13543.1	11363.7
WBGene00015537	2.2762	5.07492e-07	113.735	46.8091	69.3205	471.371	394.357	240.97
WBGene00008954	-1.43973	5.09769e-07	650.914	471.111	534.275	154.52	237.1	220.069
WBGene00017970	1.92922	5.12118e-07	243.218	273.305	297.571	1209.95	1129.2	758.563
WBGene00013359	1.17692	5.18628e-07	1077.86	1111.34	982.323	2632.98	2654.21	1877.35
WBGene00018807	2.07248	5.27022e-07	125.983	54.359	120.043	433.438	339.754	488.087
WBGene00007928	4.09429	5.34821e-07	10.4986	1.50997	0	71.6819	60.9131	66.3896
WBGene00016402	-1.14437	5.36158e-07	489.935	486.211	513.986	187.991	230.062	260.641
WBGene00020270	2.13528	5.38456e-07	87.4885	95.1282	160.621	302.905	526.619	681.109
WBGene00020009	2.43036	5.39075e-07	62.9917	54.359	57.4853	268.04	209.191	468.416
WBGene00003182	2.3238	5.48362e-07	20.9972	43.7892	30.4334	192.732	143.425	142.615
WBGene00004887	-0.983763	5.55187e-07	22733	19804.8	22481.8	9299.95	12166.1	11412.9
WBGene00003966	2.36806	5.60358e-07	31.4958	33.2194	21.9797	208.909	127.65	109.42
WBGene00007345	2.90426	5.60612e-07	15.7479	18.1197	3.38149	103.757	87.1227	89.749
WBGene00018636	-1.33599	5.60612e-07	98569.7	90361.2	92843.9	26810.4	44716	40092
WBGene00007440	2.06405	5.65455e-07	185.476	99.6581	76.0835	619.476	427.847	459.81
WBGene00016027	-2.58307	5.67088e-07	44629.6	39366.5	38493.2	3922.98	3311.87	13212.8
WBGene00019846	-1.85025	5.7399e-07	3830.24	2319.32	2312.94	554.767	1083.82	706.927
WBGene00003892	2.52215	5.74692e-07	101.487	46.8091	91.3002	373.192	250.69	753.645
WBGene00018031	1.94081	5.82023e-07	717.405	517.92	691.515	1706.98	3647.02	2039.64
WBGene00017578	-1.11005	5.84033e-07	965.873	1319.71	1227.48	526.318	505.263	599.966
WBGene00017134	-1.35978	5.88043e-07	75600.5	57798.7	59740.8	19404.3	30816.9	25033.8
WBGene00020325	2.33972	5.88182e-07	115.485	234.046	175.837	1090.01	955.437	614.719
WBGene00003539	-2.07264	5.90906e-07	7233.55	4452.9	4576.85	905.925	2080.27	876.589
WBGene00018132	-1.27585	5.92263e-07	18271.1	14995.5	15051	4913.41	7732.8	7310.24
WBGene00050914	-2.24401	5.9427e-07	2365.69	1519.03	1662	247.4	407.22	518.823
WBGene00000233	1.11704	6.04318e-07	790.896	812.364	789.578	1587.88	1536.42	2072.83
WBGene00001330	1.344	6.0903e-07	1230.09	1183.82	1264.68	3372.12	2250.14	3720.28
WBGene00013852	2.91198	6.0903e-07	1139.1	602.478	1041.5	2997.25	3822.96	14128.7
WBGene00022618	-1.22	6.0903e-07	55642.7	52678.4	51723.3	17232.9	26756.6	24716.6
WBGene00045399	-2.21052	6.1117e-07	33621.8	33652.7	37137.2	3278.12	7070.28	12215.7
WBGene00000685	2.01538	6.17083e-07	185.476	326.154	218.106	836.474	1383.77	730.286
WBGene00009229	3.65009	6.18611e-07	17.4977	18.1197	11.8352	88.6958	156.53	354.078
WBGene00004099	3.25609	6.24939e-07	19.2475	36.2393	25.3612	355.62	334.172	82.3723
WBGene00003534	2.38464	6.27641e-07	15.7479	24.1595	28.7427	141.132	122.797	93.4373
WBGene00017730	-1.67201	6.27898e-07	2279.95	1667.01	1831.08	396.621	819.778	596.277
WBGene00008564	-1.16124	6.39421e-07	2075.23	2067.15	2167.53	761.445	1148.85	909.784
WBGene00015400	-1.42334	6.56747e-07	150774	112461	133013	56744.7	57019.2	33969.4
WBGene00014842	3.84467	6.64386e-07	20.9972	7.54985	15.2167	307.925	267.435	46.7186
WBGene00005011	-0.955558	6.69788e-07	12881.8	11611.7	11613.7	5399.57	6607	6614.38
WBGene00011009	-2.28178	6.81586e-07	642.165	1511.48	794.65	284.496	133.475	188.104
WBGene00015362	1.47304	6.86129e-07	2276.45	1288.01	1359.36	4934.05	3919.31	4813.25
WBGene00018371	-1.03603	6.96052e-07	3210.83	3157.35	3193.82	1305.06	1754.59	1604.42
WBGene00004796	1.56805	6.96348e-07	148.73	152.507	157.239	510.698	442.408	404.485
WBGene00019376	-2.1	6.9702e-07	523.181	323.134	292.499	57.736	83.7251	127.862
WBGene00044623	3.13614	7.02181e-07	568.675	158.547	297.571	1474.36	1618.2	5916.05
WBGene00006640	2.09976	7.07903e-07	150.48	175.157	128.497	671.634	356.984	923.308
WBGene00006533	1.975	7.0805e-07	131.233	141.937	182.6	727.417	564.477	497.922
WBGene00016171	-1.19247	7.12266e-07	12218.6	11948.4	12252.8	3990.75	5995.2	5952.94
WBGene00016242	2.67238	7.14707e-07	118.984	80.0285	76.0835	354.225	350.432	1052.4
WBGene00007850	-1.11789	7.19297e-07	2754.14	2473.33	2231.78	1000.76	1217.29	1220.83
WBGene00001945	1.58842	7.23061e-07	173.227	300.484	250.23	807.188	669.073	703.238
WBGene00016110	-2.31461	7.24696e-07	152.23	110.228	120.043	21.4767	17.4731	41.8009
WBGene00021461	2.09489	7.35287e-07	78.7396	77.0085	59.1761	287.843	189.049	446.286
WBGene00008615	2.84555	7.36835e-07	10.4986	46.8091	25.3612	196.358	212.346	190.563
WBGene00015356	2.27726	7.49067e-07	467.188	391.082	486.935	1479.66	1221.66	3824.78
WBGene00008226	1.84505	7.79307e-07	477.687	238.575	304.334	1279.12	1107.36	1277.39
WBGene00003713	2.49831	8.03966e-07	40.2447	27.1795	59.1761	318.803	191.718	201.628
WBGene00016145	-1.1431	8.1482e-07	10874.8	9437.32	9062.39	3451.05	4949.25	4903
WBGene00019859	2.57569	8.55014e-07	13.9982	19.6296	21.9797	141.69	82.269	108.191
WBGene00000142	-1.10169	8.56816e-07	8997.31	8253.5	8648.16	3211.18	4549.79	4309.18
WBGene00020940	-1.74129	8.59202e-07	7109.31	3264.56	3888.71	1232.54	1718.91	1313.04
WBGene00019699	3.78672	8.66811e-07	12.2484	4.52991	28.7427	211.977	278.113	132.779
WBGene00013934	1.20692	8.70842e-07	894.132	668.917	622.194	1912.82	1523.07	1605.65
WBGene00019037	-1.22082	8.77072e-07	1672.78	1722.88	1836.15	747.221	760.564	736.433
WBGene00013228	1.19733	8.88998e-07	1020.12	1106.81	938.363	2131.21	1990.96	2915
WBGene00008213	2.58126	9.01542e-07	68.241	39.2592	109.898	281.986	464.735	553.247
WBGene00012381	1.96303	9.03817e-07	255.466	107.208	133.569	715.703	730.471	481.94
WBGene00016731	5.73069	9.22591e-07	3.49954	1.50997	1.69074	80.3283	85.6666	186.875
WBGene00021436	4.14781	9.23798e-07	5.24931	9.05983	0	66.6613	83.4824	109.42
WBGene00007334	-1.104	9.4428e-07	13105.8	11706.8	11136.9	4731	6828.33	5162.41
WBGene00011908	-1.26051	9.52321e-07	10010.4	11293.1	11557.9	3729.13	5406.22	4580.89
WBGene00000649	2.67605	9.59862e-07	260.716	229.516	258.684	1719.81	2532.14	529.888
WBGene00001458	1.42365	9.59862e-07	743.652	659.857	442.975	1963.02	1582.28	1405.25
WBGene00006923	1.76634	9.66469e-07	2932.61	2438.6	2228.4	10227.9	5336.81	10290.4
WBGene00006587	-0.80159	9.68795e-07	8425.14	8993.39	8592.37	4581.78	5318.36	5023.48
WBGene00017095	3.0833	1.00976e-06	41.9945	13.5897	10.1445	282.544	111.391	158.597
WBGene00006467	1.69013	1.01189e-06	458.439	400.142	338.149	1000.76	1046.93	1819.57
WBGene00009824	-2.03374	1.02767e-06	9466.25	7527.21	10465.7	1148.86	2282.66	3278.91
WBGene00015746	-1.32252	1.04266e-06	6374.41	5535.55	5899.01	2031.08	2593.54	2496.99
WBGene00019018	1.57732	1.07095e-06	538.929	540.57	490.316	1565.84	1353.19	1767.93
WBGene00044728	1.98636	1.07095e-06	14565.1	8677.8	8925.44	66618.1	33326	27512.4
WBGene00016806	3.18238	1.10279e-06	15.7479	16.6097	16.9074	123.839	115.274	210.234
WBGene00020421	2.75713	1.1208e-06	264.215	129.858	76.0835	668.566	718.58	1792.52
WBGene00007131	2.40952	1.12553e-06	71.7405	43.7892	45.6501	220.903	217.928	419.238
WBGene00012540	2.7392	1.13049e-06	192.475	110.228	145.404	495.637	617.867	1881.04
WBGene00022534	-1.01204	1.13049e-06	17537.9	15054.4	16028.3	6897.91	9164.38	8045.44
WBGene00000675	-2.08927	1.13423e-06	774325	899456	972904	90497.4	239863	291613
WBGene00002128	1.91422	1.14215e-06	43.7442	99.6581	60.8668	230.107	283.209	260.641
WBGene00008747	-1.5444	1.1476e-06	218.721	182.706	196.126	63.8722	80.8129	57.7836
WBGene00015624	-1.25321	1.15072e-06	3919.48	3172.45	3291.88	1238.67	1473.08	1647.45
WBGene00010868	1.74937	1.18597e-06	404.197	255.185	355.056	1092.52	752.07	1568.76
WBGene00009907	3.79787	1.18851e-06	13.9982	36.2393	10.1445	513.487	200.212	130.32
WBGene00015759	3.21688	1.18851e-06	7863.46	2284.59	2546.26	41013.7	63052.3	13955.3
WBGene00020022	-1.45008	1.19446e-06	8230.91	12522.2	10376.1	2691.28	4435.97	4268.61
WBGene00015791	1.39156	1.20309e-06	482.936	656.837	513.986	1426.39	1421.63	1493.77
WBGene00013180	2.9902	1.21929e-06	199.474	92.1082	65.9391	647.926	435.856	1758.1
WBGene00015208	-1.04946	1.22444e-06	36825.6	29642.2	31995.7	13042.5	17817.2	16714.2
WBGene00015435	-2.07966	1.23731e-06	477.687	383.533	468.336	52.1576	114.788	151.221
WBGene00000727	2.39363	1.25129e-06	650.914	865.213	965.415	4323.5	6624.72	2088.81
WBGene00194674	-2.20319	1.25629e-06	73059.9	35905.6	45678.9	5980	13359.9	14244.3
WBGene00045407	-1.66622	1.26819e-06	4962.35	3518.23	4110.2	1071.04	1658	1236.81
WBGene00019327	1.22393	1.2807e-06	2929.11	2412.93	2505.68	7599.39	5381.46	5345.6
WBGene00001456	1.89227	1.28927e-06	73.4903	104.188	71.0113	335.538	347.277	239.74
WBGene00011926	1.4402	1.28927e-06	475.937	451.481	422.686	1479.38	1254.91	924.537
WBGene00010508	4.05875	1.29378e-06	12.2484	3.01994	5.07223	170.14	122.554	39.342
WBGene00003779	1.84958	1.29826e-06	115.485	83.0484	111.589	399.131	333.687	383.585
WBGene00001374	1.36567	1.30267e-06	379.7	446.951	277.282	926.007	829.971	1094.2
WBGene00016431	-1.52096	1.30267e-06	3070.84	3207.18	3090.68	1108.14	1458.03	692.173
WBGene00021662	-1.42567	1.30267e-06	1587.04	1177.78	1744.85	446.547	555.983	679.879
WBGene00003915	1.26529	1.31579e-06	558.176	647.778	743.928	1595.13	1286.7	1809.73
WBGene00017752	-1.2852	1.34529e-06	1046.36	1044.9	1295.11	428.975	444.35	518.823
WBGene00006954	3.00319	1.34572e-06	223.97	158.547	98.0632	622.265	819.293	2414.62
WBGene00008408	-1.27841	1.34901e-06	1877.5	2165.3	2054.26	682.512	1095.22	732.745
WBGene00020948	-1.04479	1.38374e-06	8607.11	8905.81	9730.24	4097.58	3784.37	5330.84
WBGene00044014	8.98402	1.40233e-06	5.24931	1.50997	0	2299.68	1025.09	67.6191
WBGene00012648	2.74524	1.40819e-06	8.74885	28.6894	42.2686	229.27	160.655	145.074
WBGene00005021	-1.11534	1.40954e-06	1853.01	1784.79	1949.43	688.648	938.207	955.273
WBGene00000623	3.67994	1.43977e-06	10.4986	64.9288	27.0519	574.013	454.3	291.377
WBGene00018353	1.72259	1.45882e-06	286.962	178.177	282.354	905.646	785.803	772.087
WBGene00000631	2.84022	1.46294e-06	26.2465	15.0997	30.4334	140.296	271.803	97.1256
WBGene00007650	-1.25347	1.47213e-06	19522.2	15296	15093.3	5341.83	8441.43	7151.64
WBGene00015601	3.34712	1.48708e-06	59.4921	104.188	13.526	967.008	561.322	277.853
WBGene00008875	2.7433	1.5155e-06	197.724	110.228	54.1038	536.638	611.557	1277.39
WBGene00043980	1.96184	1.52748e-06	1392.82	662.877	706.731	3872.49	4299.59	2583.05
WBGene00003715	1.29858	1.53156e-06	411.196	375.983	356.747	1086.11	885.302	839.706
WBGene00004173	2.75673	1.53854e-06	15.7479	18.1197	33.8149	218.671	158.956	76.2251
WBGene00019533	6.75487	1.56046e-06	0	0	3.38149	208.352	109.207	38.1126
WBGene00044029	2.92565	1.59262e-06	5.24931	10.5698	23.6704	117.424	101.441	79.9135
WBGene00010142	-1.28505	1.59856e-06	2136.47	3093.93	2502.3	897.836	1098.13	1180.26
WBGene00001489	0.947524	1.62128e-06	4281.68	3507.66	4069.62	7223.41	7055.72	8595
WBGene00012058	1.59289	1.62128e-06	685.909	437.892	378.727	1515.64	1753.13	1258.94
WBGene00000729	3.23067	1.62805e-06	288.712	505.84	402.397	3408.65	7130.47	695.862
WBGene00022816	2.27379	1.65234e-06	640.415	679.487	579.926	2709.96	1361.2	5121.84
WBGene00009261	2.07996	1.65888e-06	458.439	445.441	442.975	953.341	1653.39	3093.27
WBGene00021601	6.25961	1.66023e-06	0	9.05983	13.526	1262.94	305.051	168.433
WBGene00020803	3.71878	1.66491e-06	85.7387	6.03988	54.1038	403.873	428.333	1083.13
WBGene00001886	2.32465	1.66863e-06	17.4977	24.1595	30.4334	145.316	85.6666	131.55
WBGene00001445	1.93757	1.67264e-06	118.984	98.1481	89.6095	531.059	349.219	291.377
WBGene00017498	-3.82023	1.70346e-06	2738.39	558.689	1034.74	41.0009	234.188	29.5065
WBGene00018034	4.93161	1.70355e-06	1.74977	1.50997	3.38149	89.8115	41.4985	70.078
WBGene00022410	2.46657	1.70512e-06	302.71	250.655	86.228	1002.99	738.48	1797.44
WBGene00003606	2.00067	1.70914e-06	113.735	193.276	116.661	644.3	561.08	491.775
WBGene00020035	-1.10989	1.71588e-06	5622.01	5532.53	5877.03	2331.19	2270.53	3297.35
WBGene00022737	-1.26331	1.7523e-06	19102.2	17991.3	18425.7	5897.99	9697.07	7532.77
WBGene00194906	-1.28186	1.75298e-06	563.426	641.738	547.801	198.31	300.682	220.069
WBGene00018351	1.51963	1.75584e-06	178.476	152.507	211.343	514.882	537.782	500.381
WBGene00016872	3.8483	1.75905e-06	3.49954	1.50997	8.45372	68.0559	48.779	74.9957
WBGene00018862	-1.26629	1.8053e-06	2726.14	3210.2	3545.49	1360	998.634	1588.43
WBGene00012421	1.63172	1.84954e-06	423.444	475.641	571.472	1434.47	1038.19	2090.04
WBGene00018350	1.60456	1.86109e-06	1289.58	1322.73	1234.24	3722.71	2598.39	5382.48
WBGene00164973	2.91998	1.86469e-06	26.2465	6.03988	38.8871	137.785	134.688	264.329
WBGene00005660	3.77818	1.97959e-06	17.4977	3.01994	3.38149	145.316	91.4909	84.8312
WBGene00020594	-2.22189	1.98441e-06	542.428	237.065	365.201	90.6483	109.207	41.8009
WBGene00020936	-1.21021	2.07787e-06	3952.73	4197.72	4676.6	1363.63	1975.91	2209.3
WBGene00021865	3.61903	2.10838e-06	36.7452	7.54985	18.5982	380.444	279.326	105.732
WBGene00009311	2.22163	2.12196e-06	71.7405	49.829	81.1558	212.535	330.289	403.256
WBGene00004242	-1.22921	2.14456e-06	9391.01	10443	10012.6	4169.26	3678.81	4887.02
WBGene00001721	2.31709	2.16306e-06	20.9972	15.0997	11.8352	72.5186	74.9886	92.2078
WBGene00004810	1.40745	2.16507e-06	334.206	333.704	328.005	825.596	975.58	839.706
WBGene00005142	4.2694	2.16869e-06	1.74977	6.03988	3.38149	102.921	83.7251	30.7359
WBGene00015693	-1.27994	2.17577e-06	6446.15	5934.19	5192.28	1850.9	2315.91	3076.05
WBGene00016677	1.13992	2.1997e-06	7158.31	5869.26	6064.7	14709.8	14570.8	12788.6
WBGene00015099	-1.08518	2.21083e-06	15104	13009.9	13796.5	5095.83	7272.44	7388.92
WBGene00017751	-1.93009	2.21083e-06	4841.61	3616.38	2808.33	1047.61	1352.22	552.018
WBGene00007130	-1.66981	2.21096e-06	1223.09	1049.43	973.869	259.115	444.107	315.966
WBGene00022452	-1.02607	2.26259e-06	27345.4	28302.9	30149.4	12586.2	13802	15746.6
WBGene00022142	1.28338	2.27944e-06	675.411	712.706	530.894	1878.23	1571.61	1217.14
WBGene00010230	-1.55641	2.28456e-06	4547.65	3598.26	4076.39	1157.23	1544.42	1454.42
WBGene00011821	1.21266	2.35389e-06	1135.6	951.282	814.939	1964.42	2510.3	2249.87
WBGene00007973	2.05173	2.36815e-06	1487.3	637.208	656.009	4987.05	4044.77	2489.61
WBGene00011763	3.01663	2.36815e-06	514.432	314.074	204.58	2072.64	810.799	5479.6
WBGene00022569	1.17946	2.36815e-06	302.71	292.934	267.138	719.05	642.378	590.13
WBGene00003816	2.56373	2.37202e-06	71.7405	24.1595	28.7427	197.474	239.527	297.524
WBGene00021118	3.01249	2.38921e-06	209.972	135.897	67.6298	1225.01	1305.38	804.052
WBGene00000788	-1.15441	2.42217e-06	150804	132269	155961	60132.7	67945.2	69159.6
WBGene00021180	-1.08197	2.42529e-06	363.952	407.692	336.458	171.534	163.325	191.792
WBGene00008228	1.55253	2.51664e-06	117.235	110.228	125.115	335.538	356.256	341.784
WBGene00008599	1.73245	2.55188e-06	1175.84	1094.73	1195.36	4305.09	4404.91	2803.12
WBGene00010509	3.73907	2.55188e-06	10.4986	7.54985	16.9074	69.1716	103.625	295.065
WBGene00019057	1.3937	2.57331e-06	239.718	185.726	218.106	580.149	572.243	536.035
WBGene00004823	-1.12542	2.58745e-06	2799.63	2890.08	3099.14	1048.45	1627.66	1352.38
WBGene00019797	-1.33005	2.60823e-06	671.911	658.347	737.165	201.1	285.393	340.554
WBGene00021020	1.62889	2.61173e-06	13527.5	12156.8	11902.8	46010.8	30419.9	39816.6
WBGene00017937	3.09754	2.6658e-06	1984.24	730.826	1328.93	9614.01	5902.74	19096.9
WBGene00016632	-1.25458	2.70643e-06	1718.27	1730.43	1663.69	560.625	821.234	762.251
WBGene00003602	1.49802	2.72108e-06	591.422	468.091	446.357	1882.97	983.588	1385.58
WBGene00015217	1.59609	2.7271e-06	411.196	386.553	363.51	1234.77	997.421	1279.84
WBGene00007072	-1.78259	2.73981e-06	28248.3	16285	13010.3	7278.36	4027.54	5419.36
WBGene00000228	0.937842	2.74613e-06	3018.35	3851.94	3330.77	6541.74	6078.69	6926.65
WBGene00018468	2.52854	2.75386e-06	811.893	607.008	762.526	3989.08	2179.28	6420.12
WBGene00008028	3.09924	2.76532e-06	47.2438	178.177	180.91	1641.71	1475.75	365.143
WBGene00010897	1.6403	2.78723e-06	8295.66	7395.84	7270.2	32312.6	24020.4	15240.1
WBGene00003544	1.82393	2.80639e-06	131.233	285.385	167.384	902.578	651.114	515.134
WBGene00018334	-1.18659	2.81702e-06	1800.51	1377.09	1305.26	635.375	735.082	596.277
WBGene00013197	1.25655	2.83406e-06	388.449	323.134	378.727	964.219	837.251	800.364
WBGene00016236	-1.14931	2.83406e-06	2440.93	2687.75	2772.82	915.129	1344.21	1305.66
WBGene00022680	2.99011	2.84268e-06	740.152	1268.38	1454.04	12135.7	11562.1	3812.49
WBGene00009575	-1.01364	2.86826e-06	8488.13	8923.93	9119.88	3483.96	4680.35	4981.68
WBGene00009586	3.03166	2.87658e-06	17.4977	19.6296	10.1445	105.71	97.3153	186.875
WBGene00009499	-1.10005	2.91547e-06	76841.1	68367	70722.2	27518	39594	33619
WBGene00005832	4.0258	2.9631e-06	1.74977	9.05983	6.76298	149.779	99.2567	39.342
WBGene00012037	-1.08959	2.9712e-06	20164.3	18764.4	19125.7	7023.71	10108.9	10150.2
WBGene00019934	4.00527	3.06143e-06	22.747	3.01994	1.69074	185.759	111.876	136.468
WBGene00014813	2.66177	3.09855e-06	162.729	125.328	148.786	1165.88	1145.94	448.745
WBGene00018385	5.88187	3.1183e-06	0	1.50997	3.38149	164.84	79.8422	44.2598
WBGene00017417	1.35224	3.12273e-06	10230.9	8476.98	8320.16	24785.5	27507	16705.6
WBGene00010722	1.10575	3.14264e-06	601.921	448.461	454.81	1202.41	966.358	1068.38
WBGene00016658	-2.09051	3.17398e-06	43623.5	39038.8	32281.4	3940.83	13274.2	9774.03
WBGene00001366	1.69904	3.17642e-06	962.373	542.08	710.113	2242.22	1682.27	3267.85
WBGene00185055	-1.27764	3.25145e-06	1123.35	884.843	1120.96	324.939	447.505	522.511
WBGene00044637	-1.33809	3.28026e-06	1774.27	2444.64	1968.03	722.955	1067.56	652.831
WBGene00009803	1.54324	3.28224e-06	62.9917	99.6581	77.7743	258.836	235.644	206.546
WBGene00003547	2.6568	3.30303e-06	34.9954	45.2991	25.3612	151.452	342.909	172.121
WBGene00000151	-1.03809	3.30749e-06	4937.85	4937.61	4636.02	1850.06	2597.91	2622.39
WBGene00007659	7.14634	3.30904e-06	0	0	0	59.1306	25.4816	44.2598
WBGene00013230	-1.16697	3.30904e-06	1063.86	1135.5	1129.42	448.779	404.55	636.849
WBGene00010864	2.09358	3.33609e-06	29.7461	40.7692	52.4131	192.732	143.91	189.333
WBGene00019208	-3.56756	3.34876e-06	82.2391	60.3988	62.5576	1.95242	3.64022	14.7533
WBGene00000749	3.50555	3.35331e-06	855.637	948.262	1185.21	23452.5	9041.34	1451.97
WBGene00014137	-1.30339	3.38892e-06	15203.7	14412.7	14102.5	5277.96	7604.91	4826.77
WBGene00021089	1.73793	3.40223e-06	94.4875	83.0484	101.445	273.897	313.059	344.243
WBGene00017294	-2.17129	3.47462e-06	5268.55	2331.4	3378.11	674.144	1191.32	569.23
WBGene00021224	-2.53527	3.50976e-06	6092.7	5360.4	4436.51	713.471	1628.39	395.879
WBGene00001556	2.15381	3.51511e-06	48.9935	55.8689	33.8149	181.854	161.626	277.853
WBGene00021654	-1.36357	3.55485e-06	1555.54	1454.1	1487.86	492.29	553.799	705.697
WBGene00013585	2.46649	3.55742e-06	26.2465	39.2592	47.3409	181.854	170.605	274.165
WBGene00011705	1.46832	3.63715e-06	146.981	96.6381	170.765	368.171	370.089	406.944
WBGene00022712	-1.21586	3.79201e-06	2286.95	2005.24	2044.11	937.721	851.569	939.29
WBGene00015019	2.1562	3.80981e-06	117.235	143.447	109.898	346.137	375.671	936.832
WBGene00189993	4.44291	3.80981e-06	17.4977	0	0	176.276	105.081	88.5195
WBGene00008755	-1.39406	3.88795e-06	591.422	403.162	530.894	193.29	178.128	210.234
WBGene00022307	1.54593	3.89576e-06	790.896	549.629	613.74	2625.73	1780.55	1293.37
WBGene00009314	1.48421	3.94451e-06	313.209	480.171	442.975	1430.29	886.03	1144.61
WBGene00003155	-1.15688	3.96197e-06	17600.9	19681	20075.9	7585.17	7216.62	10929.7
WBGene00004212	2.22301	3.99674e-06	48.9935	63.4188	32.1242	214.209	129.592	336.866
WBGene00003721	0.861686	4.01637e-06	850.388	853.134	972.178	1520.38	1667.22	1675.72
WBGene00016190	1.09946	4.03884e-06	1601.04	1094.73	1335.69	2845.52	3060.21	2728.12
WBGene00019957	1.4008	4.06049e-06	7200.3	6311.68	5484.78	19141.6	14090.8	16928.1
WBGene00220133	1.70273	4.06049e-06	59.4921	90.5983	62.5576	263.577	167.45	265.559
WBGene00003887	1.04409	4.21554e-06	367.452	404.672	328.005	743.595	812.255	711.844
WBGene00050899	2.48709	4.22085e-06	258.966	116.268	99.7539	1441.45	728.044	488.087
WBGene00001345	1.52448	4.24732e-06	1093.61	1106.81	1242.7	3677.53	3007.31	3219.9
WBGene00007293	-2.77855	4.29246e-06	118.984	111.738	87.9187	17.2929	17.9584	9.8355
WBGene00044605	-2.02894	4.29246e-06	897.632	632.678	772.67	103.757	241.711	220.069
WBGene00044013	5.12085	4.33165e-06	5.24931	6.03988	1.69074	303.184	121.098	28.2771
WBGene00007022	-1.22271	4.3663e-06	44995.3	34164.6	36871.8	14118.8	19303.6	16293.7
WBGene00012456	5.4357	4.41881e-06	3.49954	0	1.69074	75.5867	45.6241	95.8961
WBGene00017698	1.09076	4.41982e-06	309.709	347.293	361.819	760.888	678.537	731.516
WBGene00003991	1.24634	4.45743e-06	190.725	279.345	250.23	530.223	654.997	523.741
WBGene00015465	-2.62701	4.49299e-06	344.705	98.1481	206.271	23.1502	25.9669	59.013
WBGene00017123	-1.57704	4.5265e-06	25852.8	18852	19191.6	6703.23	9998.96	4708.75
WBGene00017986	-0.913426	4.53369e-06	4794.37	4464.98	4879.49	2587.52	2339.69	2580.59
WBGene00020710	1.28989	4.54904e-06	271.214	228.006	213.034	720.444	545.305	470.875
WBGene00010274	-2.17304	4.57009e-06	201.223	240.085	282.354	55.7835	66.7374	35.6537
WBGene00020822	-1.00351	4.62179e-06	4026.22	4132.79	3924.22	1694.98	2366.39	1964.64
WBGene00020526	-1.41213	4.63877e-06	586.173	591.909	431.14	215.046	228.606	157.368
WBGene00023245	-1.28547	4.63877e-06	736.653	708.176	850.445	291.469	242.439	414.321
WBGene00003549	1.659	4.74906e-06	397.198	369.943	289.117	1168.11	1256.6	908.555
WBGene00014166	-1.3091	4.80612e-06	1251.08	1105.3	1060.1	324.939	466.919	592.589
WBGene00000491	2.28113	4.81044e-06	132.982	208.376	138.641	633.98	466.191	1239.27
WBGene00011995	1.2338	4.90962e-06	1158.35	1121.91	1239.32	2354.62	2683.33	3243.26
WBGene00007689	1.43616	4.92009e-06	185.476	150.997	196.126	594.374	483.179	357.766
WBGene00013853	2.03967	4.92119e-06	230.97	217.436	224.869	1192.37	1078.48	493.005
WBGene00015574	1.67816	4.92656e-06	45.494	39.2592	50.7223	153.963	122.797	157.368
WBGene00021586	2.76528	4.93652e-06	17.4977	9.05983	15.2167	90.3693	111.876	78.684
WBGene00001072	2.56938	5.14461e-06	274.714	146.467	187.673	643.184	740.421	2232.66
WBGene00012492	-1.37603	5.14544e-06	3643.02	3303.82	3594.52	1009.96	1144.73	1914.23
WBGene00019606	-1.02773	5.14544e-06	235550	241533	249889	93101.6	139696	123769
WBGene00020698	2.23001	5.16909e-06	155.729	64.9288	101.445	358.409	777.309	370.061
WBGene00012628	2.27366	5.20678e-06	24.4968	25.6695	42.2686	143.085	104.596	201.628
WBGene00006366	2.18951	5.27371e-06	4024.47	3485.01	3608.05	13397.5	8264.76	29055.3
WBGene00018092	4.08684	5.27371e-06	40.2447	10.5698	10.1445	129.418	93.1897	811.429
WBGene00021494	6.75149	5.36721e-06	0	3.01994	0	244.89	66.4947	34.4243
WBGene00303015	1.87496	5.38467e-06	143.481	120.798	160.621	444.316	340.239	778.234
WBGene00017785	1.68586	5.4479e-06	47.2438	69.4587	84.5372	266.645	215.987	162.286
WBGene00017532	-1.10103	5.52125e-06	640.415	631.168	830.156	348.089	329.319	299.983
WBGene00022412	2.53243	5.52332e-06	78.7396	49.829	84.5372	406.383	246.807	580.295
WBGene00010442	2.69009	5.52551e-06	101.487	75.4985	27.0519	247.679	352.859	719.221
WBGene00018487	2.0161	5.60964e-06	31.4958	42.2792	40.5779	148.384	109.692	209.004
WBGene00020792	2.8038	5.63725e-06	31.4958	27.1795	11.8352	165.119	244.866	79.9135
WBGene00008237	-0.919963	5.72101e-06	12460.1	11507.5	11338.1	5207.39	7127.31	6325.46
WBGene00011073	2.07173	5.75877e-06	54.2428	54.359	21.9797	184.644	196.087	168.433
WBGene00009923	-1.12079	5.76301e-06	5641.26	4998	5327.54	1883.25	2503.99	2960.49
WBGene00007228	-1.74744	5.78238e-06	2078.73	1365.01	1435.44	350.321	688.973	411.862
WBGene00020543	-1.31066	5.78238e-06	703.407	726.296	708.422	295.095	278.113	288.918
WBGene00009926	2.29468	5.78689e-06	701.657	610.028	632.339	2338.72	1385.71	5818.93
WBGene00022611	2.66126	5.79628e-06	414.695	232.536	270.519	813.324	1161.72	3833.39
WBGene00000777	1.28265	5.80897e-06	4120.71	5266.78	5126.34	9794.47	10514.9	15007.7
WBGene00000285	1.76154	5.83709e-06	230.97	137.407	92.991	604.415	464.492	493.005
WBGene00016291	-0.925235	5.86698e-06	4405.92	4541.99	5193.97	2143.76	2518.55	2789.59
WBGene00206384	-1.66267	5.96775e-06	73.4903	83.0484	84.5372	28.1707	20.8706	28.2771
WBGene00044536	2.4835	5.97809e-06	22.747	10.5698	10.1445	90.6483	75.9593	73.7663
WBGene00195164	-2.16039	5.97809e-06	227.47	439.402	349.984	56.3414	96.1019	74.9957
WBGene00020678	1.52008	6.03211e-06	509.183	312.564	446.357	1506.71	988.442	1138.46
WBGene00021448	1.13471	6.08257e-06	1706.02	2042.99	1675.53	3861.89	3183.5	4873.49
WBGene00011235	1.85964	6.11303e-06	138.232	182.706	130.187	384.349	502.351	756.104
WBGene00004098	3.62057	6.17565e-06	17.4977	40.7692	21.9797	376.818	538.996	72.5368
WBGene00018902	-1.08295	6.23963e-06	29476.6	30691.7	31796.1	11788.5	16677.8	14947.5
WBGene00018109	-1.65288	6.25597e-06	292.211	372.963	297.571	85.3488	85.1812	140.156
WBGene00017829	-0.859232	6.26322e-06	9805.71	9617.01	9953.42	4701.16	6197.11	5293.96
WBGene00001608	2.53165	6.28821e-06	166.228	55.8689	47.3409	436.506	473.714	645.455
WBGene00015580	1.11542	6.37693e-06	913.379	844.074	909.621	1985.62	1593.2	2203.15
WBGene00020307	1.25091	6.39344e-06	3956.23	5088.6	3844.75	8348.01	9133.8	13202.9
WBGene00022861	1.59913	6.41272e-06	293.961	493.761	253.612	1065.47	824.632	1271.24
WBGene00016425	1.15036	6.43553e-06	24348	25486.8	24066.1	66548.1	45265.4	52222.8
WBGene00008091	1.45929	6.45378e-06	132.982	217.436	202.889	554.488	430.517	539.723
WBGene00001890	2.57949	6.49315e-06	8.74885	19.6296	25.3612	110.73	74.7459	138.926
WBGene00008872	6.80219	6.53832e-06	3.49954	0	0	275.013	77.1727	19.671
WBGene00009787	-1.49864	6.63889e-06	44531.6	59233.1	61007.1	16426.9	15249.1	26640.7
WBGene00002274	1.36444	6.6484e-06	15034	8709.51	8692.12	28089.2	31712.2	23707.2
WBGene00006947	2.56438	6.72634e-06	3025.35	2405.38	2810.02	5918.08	10052.6	32778
WBGene00022586	-1.10159	6.73968e-06	46855.3	52308.4	55683	18436.7	27800.6	25923.9
WBGene00023503	-1.86772	6.75244e-06	370.951	431.852	349.984	67.2192	99.2567	153.68
WBGene00003860	-1.57011	6.78687e-06	370.951	312.564	295.88	80.0494	146.58	102.043
WBGene00271827	-1.52367	6.793e-06	400.697	504.33	439.594	131.37	117.701	224.987
WBGene00194951	10.5826	6.80828e-06	0	0	0	697.852	565.205	130.32
WBGene00012005	1.2043	6.8122e-06	3688.51	3415.55	3849.83	8442.56	7603.45	9196.19
WBGene00001778	-1.40213	6.83435e-06	558.176	372.963	370.273	168.187	174.731	147.533
WBGene00008194	1.05315	6.89807e-06	6918.59	5663.9	5653.85	14022	11012.9	12805.8
WBGene00008711	1.47891	6.89876e-06	152.23	99.6581	167.384	364.824	362.323	441.368
WBGene00002174	1.43975	6.97019e-06	1392.82	1579.43	1513.22	4936.84	2631.15	4603.02
WBGene00015822	1.36237	6.97019e-06	153.98	126.838	104.826	339.164	334.9	315.966
WBGene00020183	1.10263	6.97019e-06	468.938	602.478	622.194	1079.41	1442.5	1113.87
WBGene00018300	2.69382	6.97629e-06	106.736	72.4786	59.1761	266.645	257.97	1021.66
WBGene00001872	-1.02042	7.03267e-06	2111.97	2225.7	2290.96	908.993	1301.5	1056.09
WBGene00001069	2.8994	7.06055e-06	64.7415	101.168	55.7946	335.817	356.256	967.568
WBGene00043998	1.34236	7.06055e-06	411.196	391.082	564.709	1187.91	1126.53	1150.75
WBGene00012055	-3.39961	7.15438e-06	355.203	206.866	287.427	12.5513	7.76581	63.9308
WBGene00014101	1.68097	7.16939e-06	87.4885	108.718	103.135	344.742	215.016	404.485
WBGene00018333	-1.44613	7.17174e-06	904.631	505.84	530.894	234.291	273.745	201.628
WBGene00012404	-2.04923	7.41272e-06	531.93	484.701	515.677	63.5932	108.721	202.857
WBGene00015142	1.94147	7.4556e-06	55.9926	75.4985	60.8668	139.459	322.766	279.082
WBGene00012433	1.93093	7.56666e-06	97.9871	48.3191	64.2483	167.908	323.98	309.818
WBGene00002282	2.07731	7.7801e-06	1669.28	1429.94	1312.02	5129.02	3242.22	10249.8
WBGene00019029	-1.74095	7.7804e-06	642.165	440.912	581.616	107.941	250.205	137.697
WBGene00016997	2.47587	7.86487e-06	45.494	21.1396	74.3928	380.165	200.94	199.169
WBGene00196176	4.17133	7.94599e-06	3.49954	1.50997	5.07223	96.7844	45.1388	35.6537
WBGene00001244	-1.76392	7.95635e-06	8171.42	8248.97	7397.01	1735.98	2863.88	2413.39
WBGene00015950	-1.79414	7.95777e-06	1483.8	813.874	1041.5	180.739	423.965	358.996
WBGene00012830	-0.875016	8.00803e-06	1237.09	1384.64	1274.82	624.776	790.656	709.386
WBGene00010194	-0.987872	8.0096e-06	1964.99	1947.86	1846.29	786.548	1127.01	990.927
WBGene00000670	-1.5291	8.02859e-06	134344	92734.9	137987	34119.2	56577.1	35793.9
WBGene00011183	2.75726	8.04512e-06	19.2475	16.6097	10.1445	85.3488	150.22	73.7663
WBGene00008031	1.31741	8.06786e-06	227.47	202.336	185.982	514.324	609.859	405.714
WBGene00043053	3.93042	8.2382e-06	5.24931	1.50997	11.8352	155.078	74.2605	49.1775
WBGene00013254	-0.966296	8.26053e-06	3734.01	4538.97	4580.23	2057.85	2529.47	1988
WBGene00016898	1.66605	8.27956e-06	7454.02	6175.78	6199.96	24062.2	19021.9	19843.1
WBGene00016862	0.716368	8.31514e-06	3942.23	4049.74	3562.4	6209.27	6489.3	6286.12
WBGene00000835	-1.89294	8.39019e-06	2705.14	3451.79	2945.28	678.607	966.843	805.282
WBGene00000030	3.79492	8.3978e-06	8.74885	33.2194	11.8352	241.822	414.257	94.6667
WBGene00000516	2.08564	8.5163e-06	104.986	81.5384	84.5372	348.089	215.987	590.13
WBGene00000116	-1.63656	8.59603e-06	40244.7	29308.5	29755.4	6388.89	9987.07	15569.6
WBGene00022847	1.66582	8.62413e-06	211.722	348.803	508.914	1166.43	1036.98	1191.33
WBGene00015247	-1.34897	8.7044e-06	2479.42	1603.59	1621.42	733.275	908.114	593.818
WBGene00013611	-1.14298	8.8137e-06	827.641	824.444	840.3	339.164	480.752	303.671
WBGene00021627	2.95614	8.8137e-06	94.4875	132.877	99.7539	1108.98	1243.5	184.416
WBGene00004992	2.56972	8.86555e-06	41.9945	39.2592	52.4131	139.18	184.923	473.334
WBGene00019631	-1.0188	8.86555e-06	13959.7	11863.8	12707.6	5325.38	7070.04	6621.75
WBGene00044314	-1.22131	8.88323e-06	391.948	486.211	344.912	169.861	150.22	209.004
WBGene00003156	-0.937438	8.90198e-06	13676.2	13867.6	15074.7	7431.2	6254.39	8574.1
WBGene00009069	-2.34637	8.91384e-06	29723.3	14503.3	24997.7	2512.49	3225.96	7878.24
WBGene00014178	2.9514	8.93574e-06	94.4875	40.7692	45.6501	202.494	255.301	942.979
WBGene00003923	-1.24983	8.99423e-06	10253.6	10779.7	10962.8	3506.55	5960.5	3984.61
WBGene00004267	1.48188	9.09373e-06	218.721	128.348	114.971	392.995	454.3	441.368
WBGene00015968	1.07906	9.09373e-06	4531.9	4552.56	4725.63	8123.48	8804.97	12255
WBGene00044280	3.22653	9.16324e-06	45.494	16.6097	20.2889	293.421	223.752	250.805
WBGene00020190	0.968358	9.17642e-06	3102.34	3323.45	3007.84	6146.23	6410.92	5900.07
WBGene00022456	-1.15082	9.33706e-06	21217.7	18112.1	19457.1	6659.72	8954.7	10867
WBGene00000061	1.4423	9.52063e-06	141.731	92.1082	130.187	333.307	319.612	334.407
WBGene00017052	1.70399	9.60435e-06	145.231	81.5384	121.734	281.149	357.712	497.922
WBGene00022504	3.21422	9.62871e-06	41.9945	25.6695	38.8871	198.868	126.68	665.126
WBGene00019298	1.49098	9.7192e-06	939.626	830.484	696.587	2918.32	2591.35	1417.54
WBGene00018268	1.99469	9.73554e-06	34.9954	22.6496	28.7427	97.9001	116.002	130.32
WBGene00007058	1.05551	9.85488e-06	1060.36	967.891	945.126	2496.59	1650.48	2032.26
WBGene00006527	1.19829	9.8693e-06	1118.1	1022.25	1146.33	3206.72	1864.28	2469.94
WBGene00016114	0.946865	9.88011e-06	1125.1	830.484	874.115	1827.19	1788.81	1836.78
WBGene00185005	-1.76641	9.91109e-06	1700.78	1127.95	1139.56	273.06	524.92	367.602
WBGene00022883	-0.867518	9.95476e-06	3739.26	3743.22	3449.12	1699.17	2246.26	2047.01
WBGene00013646	3.26514	9.97718e-06	27.9963	3.01994	50.7223	243.774	371.303	164.745
WBGene00206525	1.43651	9.98333e-06	141.731	102.678	116.661	355.341	313.302	306.13
WBGene00009801	1.34465	1.02162e-05	642.165	735.356	887.641	2422.4	1808.46	1518.36
WBGene00017233	2.46963	1.02182e-05	45.494	24.1595	43.9594	140.296	240.74	247.117
WBGene00008536	-1.17928	1.03426e-05	3160.08	2699.83	2840.45	946.647	1389.35	1509.75
WBGene00185014	-1.07855	1.03426e-05	7651.74	7240.31	6402.85	2553.49	3864.7	3667.41
WBGene00019324	0.964323	1.03807e-05	3749.76	3821.74	3219.18	6692.63	7531.62	6829.53
WBGene00016782	2.23731	1.04205e-05	635.166	824.444	1038.12	5648.08	4562.9	1562.62
WBGene00019628	-0.924364	1.05293e-05	7700.73	8348.63	8938.97	5064.87	3830	4271.07
WBGene00206536	3.84238	1.06561e-05	10.4986	24.1595	3.38149	304.299	205.066	39.342
WBGene00015887	-1.36455	1.06814e-05	12797.8	14183.2	13263.9	3962.86	4198.15	7476.21
WBGene00017734	-1.36169	1.07985e-05	10244.9	13600.3	13017	3943.06	3879.51	6528.31
WBGene00010948	2.84557	1.08393e-05	197.724	95.1282	106.517	608.041	547.247	1716.3
WBGene00022393	-1.08358	1.08611e-05	35751.3	28526.4	31417.4	11586	16150	17422.4
WBGene00022577	2.42041	1.08611e-05	110.235	167.607	111.589	315.735	471.53	1304.43
WBGene00235272	-1.29533	1.08633e-05	580.923	724.786	610.359	234.291	206.279	346.701
WBGene00017247	1.75877	1.08775e-05	733.153	699.117	1007.68	3060.56	2659.79	2535.1
WBGene00007616	-1.18184	1.0881e-05	3263.32	2671.14	2994.31	1054.59	1508.51	1373.28
WBGene00010375	2.49347	1.09289e-05	22.747	22.6496	38.8871	238.475	141.969	90.9784
WBGene00012325	-2.37463	1.10174e-05	2612.41	886.353	1181.83	140.296	449.931	312.277
WBGene00169197	2.15986	1.10174e-05	24.4968	16.6097	21.9797	101.805	67.7081	113.108
WBGene00012635	2.03695	1.10299e-05	43.7442	147.977	87.9187	329.681	450.66	371.29
WBGene00003540	-1.91063	1.10771e-05	1515.3	715.726	929.91	195.242	431.488	211.463
WBGene00005018	2.82314	1.11274e-05	35998	15990.6	20581.4	89931.2	63864.1	359786
WBGene00019005	-1.02705	1.11842e-05	1875.75	1949.37	1733.01	749.173	1031.64	947.897
WBGene00003746	1.70446	1.14244e-05	66.4912	61.9088	62.5576	244.611	150.22	228.675
WBGene00003059	-1.0219	1.14463e-05	2381.44	2375.18	2231.78	948.599	1380.37	1111.41
WBGene00014697	-1.56152	1.1539e-05	566.925	554.159	508.914	137.228	175.701	243.429
WBGene00002058	1.83515	1.15617e-05	491.685	779.145	524.131	1928.72	1438.37	3044.09
WBGene00011131	1.38097	1.15617e-05	139.982	137.407	114.971	329.123	433.672	254.494
WBGene00009898	1.87457	1.16192e-05	4752.37	3164.9	3662.15	14874.4	19220.9	8360.18
WBGene00020359	1.71731	1.16192e-05	64.7415	39.2592	52.4131	172.929	174.245	164.745
WBGene00185089	-0.967076	1.16652e-05	1461.06	1488.83	1531.81	630.075	860.063	804.052
WBGene00000982	-1.02098	1.1809e-05	4145.2	3560.51	3484.63	1583.14	1976.88	1956.04
WBGene00010646	-1.13411	1.1809e-05	3398.05	3806.64	3863.35	1251.78	1860.88	1933.91
WBGene00017051	-1.37076	1.19585e-05	2731.39	1771.2	2110.05	642.905	1013.44	901.178
WBGene00015544	2.32296	1.20073e-05	85.7387	87.5783	71.0113	263.856	421.295	539.723
WBGene00014083	-1.14531	1.20624e-05	1819.76	1842.16	1792.19	773.718	1017.32	670.044
WBGene00008033	2.03757	1.22595e-05	173.227	63.4188	77.7743	435.669	438.283	413.091
WBGene00220142	2.57188	1.23293e-05	8.74885	16.6097	15.2167	108.22	82.7544	49.1775
WBGene00002180	-1.28119	1.2514e-05	1744.52	1106.81	1477.71	526.876	711.057	540.953
WBGene00007170	2.40232	1.25368e-05	605.42	679.487	529.203	1759.69	1739.78	6096.78
WBGene00016982	-1.70358	1.25434e-05	274.714	374.473	268.828	116.867	101.198	60.2425
WBGene00003703	3.59656	1.28183e-05	15.7479	42.2792	3.38149	278.081	328.105	141.385
WBGene00000934	1.98818	1.29897e-05	59.4921	42.2792	32.1242	166.235	130.077	237.281
WBGene00015176	-1.23416	1.29897e-05	33817.8	32064.2	34677.2	10890.1	16594.3	15263.5
WBGene00010197	-1.19316	1.32659e-05	23076	21855.3	19758	6715.5	11325.5	10252.3
WBGene00010423	3.95381	1.3296e-05	6.99908	13.5897	3.38149	83.3964	37.6156	256.953
WBGene00001335	0.958622	1.34862e-05	628.167	721.766	845.372	1315.93	1379.89	1574.91
WBGene00194986	1.02898	1.34862e-05	407.696	490.741	456.501	955.572	787.744	1026.58
WBGene00017950	1.4979	1.34978e-05	222.221	308.034	202.889	674.144	526.133	876.589
WBGene00009896	2.33691	1.35151e-05	314.958	1049.43	809.867	3448.82	4612.16	2926.06
WBGene00014233	1.05348	1.35707e-05	344.705	359.373	300.953	807.188	698.923	575.377
WBGene00007517	2.40529	1.3619e-05	439.192	523.96	593.451	4473.28	2925.77	843.394
WBGene00017535	2.24412	1.37733e-05	286.962	232.536	150.476	673.307	613.499	1892.1
WBGene00012603	3.81403	1.4051e-05	17.4977	34.7293	3.38149	520.46	125.224	140.156
WBGene00012729	6.76163	1.41099e-05	0	0	1.69074	34.8647	94.4031	62.7013
WBGene00000597	-1.96415	1.41142e-05	18220.3	24570.2	22442.9	2552.38	6458.48	7711.03
WBGene00012980	1.03374	1.41683e-05	1310.58	1445.04	1361.05	2901.3	2266.16	3266.62
WBGene00008180	3.39582	1.42464e-05	8.74885	10.5698	10.1445	107.941	168.178	31.9654
WBGene00007981	2.4448	1.42852e-05	22.747	21.1396	6.76298	109.336	63.5825	104.502
WBGene00019060	-1.19124	1.43279e-05	3359.56	3525.78	2749.15	1215.8	1557.04	1447.05
WBGene00000696	-1.57966	1.44313e-05	150293	160711	168205	29005.2	60933.4	70390.2
WBGene00022043	-1.44256	1.446e-05	1903.75	1615.67	1851.37	503.168	911.997	558.165
WBGene00007041	1.76168	1.46304e-05	353.453	297.464	319.551	1030.04	727.559	1536.8
WBGene00016912	-1.7487	1.46917e-05	2062.98	1025.27	1051.64	425.628	530.744	271.706
WBGene00045481	3.45792	1.47303e-05	12.2484	7.54985	16.9074	56.6203	63.3399	285.23
WBGene00018958	-1.67046	1.49684e-05	1818.01	1796.87	2152.32	387.417	519.096	911.013
WBGene00016456	2.519	1.498e-05	64.7415	77.0085	92.991	310.993	237.342	801.593
WBGene00001647	-1.03674	1.50771e-05	88575.1	85772.4	84155.1	33838.9	50795.9	41365.7
WBGene00005002	-1.73042	1.51725e-05	1168.85	1651.91	1606.21	411.125	348.491	577.836
WBGene00015828	1.54401	1.51725e-05	341.205	169.117	277.282	907.04	717.124	667.585
WBGene00011532	-0.919701	1.52263e-05	7795.22	8789.54	8015.82	3596.36	5006.03	4402.62
WBGene00008280	-2.1675	1.53331e-05	234.469	141.937	116.661	37.9328	49.2643	19.671
WBGene00020847	-1.44349	1.54014e-05	3634.27	2769.29	2519.21	1007.17	1507.54	761.022
WBGene00012032	2.43759	1.54932e-05	68.241	36.2393	72.702	143.085	393.387	422.927
WBGene00001311	-1.46355	1.5571e-05	493.435	324.644	346.603	141.69	116.972	165.974
WBGene00007445	-1.22227	1.56059e-05	8078.68	7574.01	8994.76	2695.18	3483.69	4390.32
WBGene00007231	3.59199	1.56201e-05	8.74885	4.52991	1.69074	87.3012	51.2058	39.342
WBGene00014004	-1.01806	1.56231e-05	4003.47	4600.88	4522.74	1733.19	2503.74	2246.18
WBGene00006668	2.08214	1.56252e-05	50.7433	69.4587	28.7427	142.527	177.157	317.195
WBGene00015790	1.81607	1.56818e-05	516.182	431.852	566.4	2578.32	1445.17	1305.66
WBGene00015402	1.15297	1.57726e-05	589.672	607.008	451.429	1307.01	1355.86	998.304
WBGene00000393	0.981674	1.57727e-05	904.631	1111.34	1000.92	1933.46	1712.85	2318.72
WBGene00020887	2.0438	1.57918e-05	75.2401	45.2991	52.4131	329.96	202.396	177.039
WBGene00007644	-0.833086	1.59833e-05	5347.29	4587.29	4996.15	2641.07	3181.8	2553.54
WBGene00010795	1.71441	1.61225e-05	374.451	235.555	153.858	1044.83	750.614	708.156
WBGene00010643	2.06073	1.61569e-05	59.4921	61.9088	49.0316	280.87	180.312	250.805
WBGene00002019	1.54049	1.62162e-05	97.9871	105.698	101.445	299.837	257.97	331.948
WBGene00014759	2.56204	1.62527e-05	307.959	104.188	170.765	1562.22	1495.89	377.437
WBGene00001998	-0.755218	1.62818e-05	1531.05	1667.01	1680.6	895.047	1000.33	997.074
WBGene00011888	1.3422	1.62818e-05	257.216	267.265	292.499	545.284	678.295	852
WBGene00010582	-0.9237	1.6458e-05	7202.05	8235.38	7669.22	3379.65	4378.7	4425.98
WBGene00009371	2.09778	1.65337e-05	166.228	228.006	152.167	471.929	489.974	1384.35
WBGene00018467	1.1187	1.65749e-05	1039.36	996.581	1159.85	2480.14	2017.65	2442.89
WBGene00011838	2.95385	1.67397e-05	33.2456	13.5897	28.7427	161.214	86.6373	338.095
WBGene00006743	2.78965	1.68297e-05	369.201	143.447	192.745	1174.52	525.891	3178.1
WBGene00010253	5.57407	1.69577e-05	3.49954	0	3.38149	191.895	115.274	11.0649
WBGene00020268	-1.00927	1.69622e-05	12197.6	15678	15646.2	5850.3	7783.52	7991.35
WBGene00011161	2.42965	1.6971e-05	192.475	77.0085	37.1964	558.672	518.125	572.918
WBGene00000705	2.05335	1.69749e-05	255.466	253.675	184.291	504.562	747.944	1631.46
WBGene00004243	-1.22508	1.69749e-05	12642.1	14110.7	14648.6	6161.85	4538.87	7013.94
WBGene00206354	2.06331	1.69749e-05	34.9954	27.1795	55.7946	205.005	172.061	111.879
WBGene00010177	1.48602	1.69947e-05	299.211	258.205	314.479	904.809	522.493	1017.97
WBGene00000804	-1.08595	1.71276e-05	2806.63	2346.49	3109.28	1242.58	1175.31	1477.78
WBGene00013633	-1.55382	1.71325e-05	549.427	582.849	600.214	152.847	209.434	229.905
WBGene00006651	3.5716	1.71336e-05	94.4875	51.339	50.7223	387.417	196.329	1754.41
WBGene00019644	2.37855	1.72533e-05	136.482	114.758	118.352	421.166	277.385	1228.21
WBGene00022144	1.31516	1.73576e-05	4761.12	3808.15	3887.02	11842.8	8412.8	10739.1
WBGene00017557	1.77408	1.74905e-05	83.9889	187.236	174.147	671.634	423.479	429.074
WBGene00012615	-1.33115	1.77236e-05	491283	331206	353261	122057	187583	157664
WBGene00014061	-1.30313	1.78651e-05	468.938	600.968	537.657	154.241	249.234	250.805
WBGene00015291	-0.870367	1.78925e-05	10134.7	10387.1	10350.7	4698.65	6496.83	5692.3
WBGene00219886	-1.62485	1.79225e-05	1044.61	768.575	833.537	285.891	239.769	334.407
WBGene00022254	1.61321	1.79956e-05	589.672	487.721	466.646	2181.14	1624.51	912.243
WBGene00303081	3.13572	1.79956e-05	71.7405	13.5897	25.3612	166.793	174.003	630.702
WBGene00018706	3.17457	1.80243e-05	22.747	101.168	71.0113	479.181	948.885	334.407
WBGene00011537	2.9203	1.8299e-05	110.235	15.0997	40.5779	437.901	337.57	475.792
WBGene00007947	-2.01481	1.85095e-05	2806.63	2316.3	2715.34	321.592	543.607	1079.45
WBGene00022078	1.1666	1.85212e-05	603.67	758.005	640.792	1667.65	1383.77	1444.59
WBGene00019413	-1.19866	1.86094e-05	915.129	1123.42	1291.73	429.254	416.441	611.031
WBGene00005898	-2.71463	1.87834e-05	34.9954	25.6695	25.3612	4.7416	3.15486	6.14719
WBGene00001661	-0.837609	1.88357e-05	3440.05	3441.22	3503.22	1770.01	2172.73	1866.29
WBGene00014669	1.33208	1.88998e-05	262.465	317.094	334.767	815.276	904.959	577.836
WBGene00016501	-1.01876	1.88998e-05	55551.7	57760.9	63301.5	24022.3	34928.7	28214.4
WBGene00001475	2.34841	1.90543e-05	1898.5	1189.86	1541.96	5933.97	3170.63	14479.1
WBGene00009094	2.75172	1.90827e-05	43.7442	234.046	98.0632	688.648	1042.8	805.282
WBGene00018515	2.3174	1.91356e-05	54.2428	54.359	47.3409	266.645	288.548	221.299
WBGene00003749	2.10471	1.91359e-05	41.9945	51.339	28.7427	234.012	176.429	113.108
WBGene00019593	1.79958	1.92863e-05	127.733	167.607	74.3928	377.097	464.978	447.515
WBGene00010338	0.9213	1.93751e-05	491.685	504.33	407.47	801.331	936.751	922.078
WBGene00005653	1.8918	1.94804e-05	75.2401	49.829	59.1761	293.143	228.849	157.368
WBGene00011791	-1.72281	1.95294e-05	188.975	279.345	400.707	81.1651	102.412	78.684
WBGene00006831	1.16517	1.95724e-05	1277.33	1041.88	999.23	2105.55	2351.34	2988.76
WBGene00004179	-1.21844	1.96097e-05	6171.44	4952.7	6499.22	2151.57	2106.48	3321.94
WBGene00002106	2.486	1.96103e-05	545.928	250.655	219.797	2986.37	2067.4	634.39
WBGene00015221	6.65972	1.96865e-05	0	0	0	34.028	16.9877	41.8009
WBGene00016701	-1.05541	1.96865e-05	1305.33	1319.71	1132.8	466.35	711.057	631.931
WBGene00021862	3.14797	1.96865e-05	8.74885	4.52991	3.38149	42.1166	50.7204	54.0953
WBGene00011147	-1.28621	1.97047e-05	729.654	523.96	625.576	194.963	241.711	339.325
WBGene00003702	2.32582	1.97748e-05	50.7433	25.6695	18.5982	207.794	177.643	86.0606
WBGene00015776	1.77269	2.01805e-05	169.728	253.675	167.384	788.5	426.634	807.741
WBGene00001693	-2.91775	2.02558e-05	1839.01	1464.67	1433.75	31.7966	210.89	387.273
WBGene00015598	6.73878	2.0436e-05	1.74977	0	0	94.5531	70.863	22.1299
WBGene00000668	-1.71854	2.08841e-05	547851	947643	802149	140143	268761	289249
WBGene00006662	2.48787	2.10454e-05	12.2484	7.54985	23.6704	105.431	76.93	57.7836
WBGene00043064	-1.06315	2.12449e-05	22663	18276.7	18684.4	8023.9	11055.1	9455.61
WBGene00014944	5.80731	2.12822e-05	0	1.50997	1.69074	86.4645	64.5533	30.7359
WBGene00013324	-1.23461	2.1449e-05	1060.36	1129.46	1104.06	406.662	609.373	379.896
WBGene00000751	-1.66112	2.17173e-05	799744	886640	925544	151556	304946	369375
WBGene00020385	2.00545	2.18258e-05	24.4968	27.1795	40.5779	139.18	144.395	83.6018
WBGene00001243	-1.10428	2.23565e-05	89659.9	87961.8	82197.3	31032.1	40633.1	49191
WBGene00013594	-1.46955	2.24502e-05	346.454	323.134	388.871	119.935	128.864	134.009
WBGene00013264	2.83124	2.25979e-05	3.49954	16.6097	16.9074	84.5121	68.4362	114.338
WBGene00021648	-0.886544	2.26508e-05	2055.98	2130.57	2076.23	959.756	1108.08	1326.56
WBGene00010673	2.38049	2.28242e-05	48.9935	27.1795	65.9391	108.778	288.306	343.013
WBGene00020842	-1.05316	2.35478e-05	2152.22	1642.85	1820.93	803.004	1033.82	867.983
WBGene00019838	-0.897096	2.36777e-05	4376.17	4372.88	4306.33	1990.91	2788.41	2228.97
WBGene00004096	1.90638	2.37981e-05	495.185	392.592	196.126	1940.71	1286.7	832.329
WBGene00000497	2.53315	2.39211e-05	664.912	350.313	309.406	2106.39	1113.42	4449.34
WBGene00007757	-1.39385	2.39211e-05	7865.21	6267.89	7397.01	1971.95	3300.95	2921.14
WBGene00003734	2.3046	2.39853e-05	218.721	108.718	54.1038	546.4	663.248	673.732
WBGene00016332	1.61797	2.42442e-05	608.92	330.684	346.603	1763.88	1084.3	1095.43
WBGene00003751	1.52458	2.43605e-05	82.2391	90.5983	57.4853	261.625	235.886	162.286
WBGene00010354	-0.936206	2.47801e-05	4279.94	4403.08	4494	1878.79	2446.96	2564.61
WBGene00018704	1.2336	2.51302e-05	538.929	590.399	620.503	1716.74	1008.34	1390.49
WBGene00086560	7.04633	2.51648e-05	0	0	0	48.8106	53.1472	17.2121
WBGene00007562	1.5446	2.52376e-05	216.971	95.1282	170.765	459.656	416.199	531.117
WBGene00000713	-1.64737	2.52851e-05	1.47204e+06	1.62824e+06	1.72476e+06	307415	527045	705799
WBGene00009383	0.981458	2.53322e-05	2719.14	2360.08	2411	5504.16	5121.06	4157.96
WBGene00002142	2.4049	2.57145e-05	20.9972	10.5698	43.9594	117.982	98.7714	183.186
WBGene00016361	-2.07217	2.57145e-05	493.435	400.142	529.203	48.8106	102.412	191.792
WBGene00000166	1.73041	2.58125e-05	169.728	215.926	109.898	571.223	598.938	474.563
WBGene00007087	-0.967661	2.58279e-05	15555.4	15771.6	15390.9	6177.75	9157.34	8555.66
WBGene00014946	-1.70754	2.59821e-05	192.475	160.057	162.312	46.3003	66.4947	43.0303
WBGene00014224	-1.08481	2.60758e-05	783.897	847.094	789.578	351.157	460.609	325.801
WBGene00001665	-1.95116	2.61308e-05	89.2382	175.157	136.95	28.7285	46.5948	27.0476
WBGene00020591	-1.05019	2.61308e-05	433.943	335.214	409.16	199.426	199.97	165.974
WBGene00011372	1.15121	2.62014e-05	202.973	170.627	133.569	383.791	405.035	334.407
WBGene00012622	1.25388	2.62014e-05	306.21	206.866	189.363	597.721	593.356	479.481
WBGene00022295	2.67159	2.62014e-05	40.2447	21.1396	43.9594	167.351	90.2775	415.55
WBGene00015025	-0.932828	2.63928e-05	2362.19	2363.1	2284.2	1053.47	1448.57	1167.97
WBGene00004764	3.49458	2.64032e-05	12.2484	3.01994	6.76298	75.3078	44.8961	126.632
WBGene00014938	-1.09779	2.64603e-05	4311.43	3921.39	3721.33	1431.41	1853.36	2306.43
WBGene00050875	3.20928	2.65637e-05	10.4986	104.188	87.9187	594.931	985.044	296.295
WBGene00006779	1.35827	2.65684e-05	8512.63	7090.82	7442.66	19319.2	13961.7	25808.4
WBGene00015819	-1.093	2.66524e-05	1788.26	1573.39	1773.59	642.905	1032.61	729.057
WBGene00271804	5.4242	2.66593e-05	0	1.50997	5.07223	160.099	102.654	18.4416
WBGene00011704	-1.25788	2.704e-05	843.389	868.233	973.869	353.389	284.908	490.546
WBGene00009428	1.97851	2.70825e-05	323.707	146.467	240.086	1067.42	804.246	924.537
WBGene00009626	-1.39229	2.70825e-05	24633.2	26593.6	26002	5766.9	10914.4	12744.4
WBGene00006372	1.38941	2.71844e-05	316.708	374.473	476.79	1078.85	928.014	1053.63
WBGene00009949	2.33362	2.72878e-05	10.4986	19.6296	8.45372	63.0354	57.7582	77.4546
WBGene00000745	2.11286	2.75135e-05	104.986	126.838	74.3928	247.121	323.98	759.793
WBGene00022196	1.00832	2.77013e-05	4652.64	3673.76	3494.77	7404.15	7739.36	8636.8
WBGene00007260	1.88265	2.79598e-05	138.232	78.5185	64.2483	406.383	209.677	420.468
WBGene00021873	2.35772	2.80676e-05	129.483	48.3191	69.3205	372.913	372.031	520.052
WBGene00006927	-2.54806	2.81414e-05	3.70741e+06	3.05338e+06	3.3731e+06	345564	625666	761509
WBGene00017513	1.86619	2.86329e-05	43.7442	28.6894	62.5576	166.514	138.328	186.875
WBGene00020554	2.40522	2.86536e-05	115.485	33.2194	113.28	310.714	307.477	769.628
WBGene00007762	-0.789043	2.96321e-05	1826.76	1950.88	2270.67	1217.48	1094.98	1188.87
WBGene00015955	1.53748	3.01846e-05	2488.17	4760.94	4209.95	14418.7	7443.04	11405.5
WBGene00013882	-1.53114	3.01847e-05	36447.7	17650.1	19328.6	7360.36	8379.79	9667.07
WBGene00011988	-0.957758	3.02638e-05	4118.96	3904.78	4187.98	1701.4	2289.7	2299.05
WBGene00007175	-0.877706	3.03076e-05	2810.13	2521.65	2326.46	1288.88	1281.6	1603.19
WBGene00009004	-1.17263	3.03076e-05	43494	32686.3	35030.5	13776.9	19525.9	16030.6
WBGene00007184	0.976025	3.03542e-05	7121.56	8547.95	9459.72	15962.2	14411.4	19062.4
WBGene00020247	-1.96851	3.03542e-05	841.639	540.57	578.235	99.8525	239.527	161.056
WBGene00010501	1.49516	3.10407e-05	101.487	60.3988	92.991	264.414	259.426	189.333
WBGene00012398	2.47204	3.11567e-05	38.4949	19.6296	13.526	171.534	133.96	88.5195
WBGene00017389	1.32783	3.11684e-05	216.971	282.365	164.002	539.706	565.933	561.853
WBGene00014667	-1.17011	3.15731e-05	9784.71	10704.2	10732.8	4410.8	3503.84	5966.46
WBGene00006757	1.23608	3.17463e-05	656.163	516.41	869.043	1864.84	1400.03	1541.72
WBGene00004402	4.45632	3.21193e-05	1.74977	4.52991	1.69074	58.0149	34.4608	87.2901
WBGene00016182	-1.05888	3.21193e-05	5508.27	5795.27	5633.56	2079.89	3453.36	2595.34
WBGene00017765	-1.15367	3.21193e-05	33849.3	45823.1	39910	14185.8	22584.7	16978.5
WBGene00015100	2.03302	3.22487e-05	82.2391	132.877	57.4853	428.139	373.001	315.966
WBGene00020770	1.39181	3.24057e-05	150.48	117.778	160.621	472.766	322.281	327.03
WBGene00020017	3.34206	3.2465e-05	293.961	18.1197	74.3928	894.768	842.347	2177.33
WBGene00022583	-1.35021	3.25278e-05	3270.32	2341.96	2509.07	859.067	1325.53	999.533
WBGene00011213	1.69902	3.26266e-05	125.983	72.4786	87.9187	433.717	274.473	216.381
WBGene00010042	-1.02816	3.29739e-05	3921.23	4469.51	4274.2	1585.93	2534.32	2090.04
WBGene00018952	1.50315	3.30896e-05	1091.86	839.544	826.774	2133.72	1788.08	3902.24
WBGene00006376	-1.00344	3.31388e-05	21151.2	18542.4	18601.6	8366.69	12197.2	8510.17
WBGene00018731	2.8886	3.33469e-05	874.885	220.456	165.693	4026.46	4232.36	1073.3
WBGene00008611	-1.13877	3.35089e-05	540.679	548.119	549.492	252.978	203.61	291.377
WBGene00001113	1.23516	3.36249e-05	213.472	221.966	177.528	491.732	397.027	558.165
WBGene00015802	-1.65533	3.36249e-05	3721.76	3616.38	3787.27	770.092	1409.74	1353.61
WBGene00009798	0.877329	3.40671e-05	1021.87	822.934	978.941	1799.02	1687.61	1697.85
WBGene00018959	-1.04729	3.40671e-05	4680.63	4220.37	3533.66	1638.92	2382.16	1995.38
WBGene00049593	6.5404	3.41309e-05	0	0	0	28.1707	28.1511	28.2771
WBGene00235291	1.71861	3.46967e-05	59.4921	86.0683	40.5779	208.909	205.309	200.398
WBGene00000237	1.38687	3.47039e-05	586.173	410.712	529.203	1502.53	892.825	1597.04
WBGene00004023	1.25943	3.47039e-05	271.214	306.524	373.655	771.765	836.038	667.585
WBGene00021011	2.16863	3.47039e-05	141.731	155.527	153.858	1076.06	440.71	510.217
WBGene00019662	3.10756	3.47113e-05	26.2465	24.1595	15.2167	98.179	90.0348	381.126
WBGene00018442	-1.09252	3.48952e-05	552.927	694.587	728.711	283.938	285.636	361.455
WBGene00196838	3.00214	3.49168e-05	40.2447	30.1994	1.69074	231.502	157.258	189.333
WBGene00018420	-0.802396	3.52792e-05	6204.68	6302.62	5961.57	3062.24	3847.47	3682.17
WBGene00000115	-0.942529	3.55936e-05	9457.5	9212.33	10683.8	4156.99	4997.78	6125.06
WBGene00008547	1.75817	3.55936e-05	806.644	616.068	537.657	2622.11	1440.56	2569.53
WBGene00006541	-1.16386	3.56579e-05	14649.1	14080.5	14499.8	4533.53	6970.3	7794.64
WBGene00008858	1.5096	3.58742e-05	234.469	238.575	194.436	749.173	714.697	432.762
WBGene00016468	2.37773	3.58989e-05	117.235	36.2393	55.7946	282.823	218.413	586.442
WBGene00013836	1.67029	3.61337e-05	174.977	116.268	125.115	500.378	495.798	324.572
WBGene00001391	2.40262	3.62526e-05	104.986	51.339	21.9797	445.71	247.05	247.117
WBGene00008681	1.65457	3.62526e-05	97.9871	108.718	114.971	482.528	283.937	243.429
WBGene00004954	-1.07664	3.63147e-05	1147.85	1253.28	1075.31	419.492	642.863	587.671
WBGene00013939	8.81168	3.63228e-05	1.74977	0	0	56.8992	638.495	99.5845
WBGene00000890	-0.908025	3.64959e-05	4736.62	4455.92	4499.07	2119.22	2691.82	2485.92
WBGene00009141	-1.00475	3.66508e-05	1867	1937.29	1940.98	793.8	1080.66	989.697
WBGene00044723	1.3468	3.66508e-05	255.466	169.117	165.693	497.031	420.324	585.212
WBGene00000629	3.48136	3.68731e-05	5.24931	6.03988	1.69074	69.4505	33.2474	43.0303
WBGene00003678	1.37767	3.72131e-05	194.224	190.256	155.549	630.075	385.864	384.814
WBGene00008688	-0.892544	3.74749e-05	4586.14	4901.37	4504.14	2149.34	2477.29	2916.23
WBGene00001063	2.59709	3.75576e-05	26.2465	18.1197	21.9797	74.471	79.5995	250.805
WBGene00004104	2.51913	3.80097e-05	103.236	57.3789	76.0835	288.401	178.856	892.572
WBGene00001885	2.04375	3.82228e-05	17.4977	45.2991	21.9797	127.186	111.148	114.338
WBGene00021560	-0.939259	3.82228e-05	1924.75	1830.08	2329.85	963.103	1145.21	1064.69
WBGene00021876	1.95454	3.82228e-05	1228.34	460.541	598.524	4041.24	2212.77	2607.64
WBGene00004184	1.11397	3.82818e-05	286.962	276.325	290.808	649.878	494.099	708.156
WBGene00044694	-1.15794	3.83982e-05	617.668	472.621	519.059	259.951	214.53	247.117
WBGene00018618	4.85824	3.85541e-05	3.49954	1.50997	0	55.5046	56.0594	30.7359
WBGene00009859	5.21982	3.86361e-05	22.747	36.2393	0	591.863	1165.36	446.286
WBGene00014006	1.34861	3.86361e-05	2530.17	2420.48	2003.53	5937.6	7863.37	3903.47
WBGene00008873	3.38541	3.86961e-05	6.99908	6.03988	3.38149	85.9067	34.9461	50.407
WBGene00017348	-0.974136	3.88767e-05	1354.32	1295.56	1433.75	633.98	774.639	668.814
WBGene00008722	-0.961456	3.97789e-05	17688.4	14436.8	15688.4	6451.09	9343.72	8760.97
WBGene00017584	-0.863897	3.9851e-05	7212.55	6554.78	7025.05	3102.12	4092.34	4234.18
WBGene00006594	1.09019	3.99894e-05	456.69	546.609	569.781	1014.98	936.265	1405.25
WBGene00019329	-1.12581	4.00484e-05	11873.9	8910.34	8528.12	3510.74	5127.86	4794.81
WBGene00044672	1.16586	4.00484e-05	278.213	193.276	197.817	581.265	481.723	433.992
WBGene00007232	3.06004	4.0071e-05	29.7461	13.5897	6.76298	239.869	115.031	59.013
WBGene00220092	3.96236	4.03098e-05	1.74977	7.54985	0	66.1035	46.8375	36.8831
WBGene00007697	-0.902805	4.05227e-05	9156.54	7244.84	7192.43	3642.11	4774.03	4202.22
WBGene00003091	-2.20775	4.0621e-05	100381	84188.4	83553.2	17248.3	34504.9	6283.66
WBGene00000780	1.18123	4.09643e-05	243.218	262.735	294.19	618.918	704.504	486.857
WBGene00009304	2.60093	4.1073e-05	73.4903	69.4587	47.3409	215.603	182.496	761.022
WBGene00022460	-0.897113	4.13873e-05	12054.2	10652.8	11505.5	5356.06	7417.07	5593.94
WBGene00000752	-1.71273	4.14136e-05	249444	336394	302373	44994.4	95042.1	130946
WBGene00002983	2.42864	4.16872e-05	125.983	70.9686	157.239	345.3	330.047	1234.36
WBGene00003571	-1.70111	4.17561e-05	631.667	359.373	366.892	133.323	169.149	113.108
WBGene00007297	0.903211	4.1829e-05	1753.27	2201.54	1917.3	3718.81	3111.18	4159.19
WBGene00007683	-0.893996	4.19123e-05	75600.5	78628.7	78132.7	33320.1	46078.2	45644.1
WBGene00010742	2.29112	4.21426e-05	293.961	193.276	98.0632	488.385	1369.94	1005.68
WBGene00016245	-1.18258	4.22411e-05	1790.01	1707.78	1506.45	600.231	722.22	886.425
WBGene00001089	1.36523	4.22747e-05	867.885	1099.26	1007.68	2111.41	1896.56	3663.72
WBGene00015916	-0.756776	4.22999e-05	1760.27	1902.56	2025.51	1039.53	1191.57	1136
WBGene00020985	1.37701	4.24235e-05	204.723	215.926	348.293	774.554	720.036	497.922
WBGene00015233	-1.1739	4.24526e-05	3329.81	3051.65	2992.62	1101.17	1423.33	1633.92
WBGene00002987	2.43067	4.27531e-05	167.978	149.487	87.9187	436.785	316.699	1437.21
WBGene00011094	-0.906621	4.3327e-05	3340.31	3451.79	3203.96	1431.96	1939.27	1964.64
WBGene00006666	2.86911	4.35966e-05	470.688	235.555	280.664	1158.62	688.973	5365.27
WBGene00015357	-0.995845	4.36127e-05	939.626	831.994	850.445	473.323	349.704	495.463
WBGene00010573	3.01832	4.36387e-05	390.198	70.9686	360.129	1580.63	791.627	4280.9
WBGene00019439	-0.973212	4.41248e-05	1744.52	1488.83	1396.56	649.32	808.372	904.866
WBGene00022759	-1.13372	4.42579e-05	13490.7	11901.6	11326.3	4618.6	7110.32	5002.58
WBGene00018839	2.03581	4.44068e-05	356.953	215.926	272.21	1549.67	1298.35	612.26
WBGene00000392	-1.31927	4.49344e-05	1538.05	1369.54	1504.76	479.738	800.849	484.399
WBGene00002324	-0.791876	4.51284e-05	876.634	904.473	992.467	484.48	569.088	549.559
WBGene00013541	-1.10029	4.5474e-05	2155.72	1898.03	1729.63	821.692	1120.46	751.187
WBGene00017760	1.22859	4.55259e-05	5401.54	4461.96	5322.46	13328.1	8825.84	13434.1
WBGene00009899	1.61144	4.57166e-05	213.472	382.023	365.201	688.648	875.109	1378.2
WBGene00010503	1.21425	4.59376e-05	579.174	514.9	730.402	1751.6	1364.84	1111.41
WBGene00005586	3.75309	4.59708e-05	3.49954	4.52991	13.526	175.16	84.4532	28.2771
WBGene00012068	4.65645	4.60707e-05	5.24931	3.01994	1.69074	54.6679	87.608	108.191
WBGene00012527	-1.10881	4.62594e-05	8437.39	6165.21	7327.69	2547.36	4096.71	3524.8
WBGene00001172	1.25567	4.62752e-05	1296.58	1220.06	989.086	3442.12	2112.54	2816.64
WBGene00010496	0.933071	4.64491e-05	1980.74	2269.49	2192.9	3331.95	4192.81	4783.74
WBGene00016422	2.1939	4.65717e-05	1212.59	1063.02	1049.95	3360.68	2182.19	9678.13
WBGene00013972	-4.85222	4.66661e-05	1179.34	60.3988	539.348	14.5037	5.33899	43.0303
WBGene00008343	-0.814325	4.68209e-05	22911.5	19939.2	20042.1	10961.5	13699.9	11100.6
WBGene00000720	2.28478	4.6827e-05	1856.5	5845.1	4302.95	25495.9	21307.7	11694.4
WBGene00197493	3.40052	4.86286e-05	15.7479	1.50997	8.45372	146.153	58.4862	61.4719
WBGene00001710	3.13126	4.88709e-05	62.9917	21.1396	27.0519	195.8	109.935	668.814
WBGene00017957	1.47746	4.91868e-05	68.241	114.758	123.424	332.191	281.753	238.511
WBGene00003999	-1.47733	4.96198e-05	11727	6252.79	6265.9	2648.04	3363.57	2694.93
WBGene00302974	2.23846	4.96369e-05	216.971	90.5983	94.6817	409.172	385.621	1105.26
WBGene00000445	2.21068	4.98428e-05	269.464	170.627	167.384	581.822	458.911	1775.31
WBGene00020107	-1.17237	4.99956e-05	92036.1	101088	101541	30330.1	53108.2	47303.8
WBGene00020639	1.35356	5.03627e-05	523.181	440.912	517.368	1186.24	1612.62	982.321
WBGene00003772	2.09858	5.04076e-05	155.729	286.894	224.869	696.458	486.334	1683.1
WBGene00001518	1.77727	5.04709e-05	59.4921	96.6381	50.7223	260.23	195.116	256.953
WBGene00022427	0.982109	5.10269e-05	234.469	231.026	228.251	447.663	403.579	523.741
WBGene00010998	1.03687	5.11654e-05	458.439	365.413	351.675	948.878	682.906	778.234
WBGene00009856	2.38402	5.12061e-05	160.979	116.268	74.3928	757.819	874.381	199.169
WBGene00009024	3.37241	5.12877e-05	20.9972	1.50997	37.1964	353.668	130.32	129.091
WBGene00018732	2.48893	5.15213e-05	8.74885	12.0798	6.76298	44.3479	65.2813	45.4892
WBGene00015136	-1.07905	5.16525e-05	3084.84	2110.94	2383.95	1075.79	1387.41	1122.48
WBGene00016133	1.53078	5.1916e-05	1777.77	2417.46	1827.7	3570.98	5214.74	8624.51
WBGene00012011	2.27314	5.19708e-05	129.483	37.7493	72.702	432.044	314.03	410.632
WBGene00010638	-1.09629	5.21184e-05	4985.09	5449.49	4815.24	1775.59	2785.74	2573.21
WBGene00003567	1.21985	5.22491e-05	657.913	632.678	478.481	1768.62	1107.6	1242.96
WBGene00001151	-0.937125	5.23555e-05	1697.28	1756.1	1957.88	769.255	1093.52	963.879
WBGene00013091	1.28104	5.25085e-05	575.674	519.43	329.695	1241.74	1227.48	990.927
WBGene00000089	1.12477	5.28172e-05	115.485	84.5584	108.208	224.529	229.819	215.152
WBGene00020166	-1.02069	5.34781e-05	8659.61	8217.26	8712.41	3355.94	4541.06	4718.58
WBGene00219936	6.67032	5.37143e-05	0	0	0	39.8852	24.2681	28.2771
WBGene00000609	-1.60853	5.38787e-05	614781	863234	797793	141848	294647	309821
WBGene00019521	0.903277	5.39215e-05	605.42	658.347	557.946	1059.61	1066.1	1287.22
WBGene00015597	3.58113	5.4097e-05	24.4968	1.50997	20.2889	205.005	215.501	127.862
WBGene00020051	1.74821	5.4097e-05	76.9898	170.627	69.3205	321.034	300.197	449.974
WBGene00010847	-1.06648	5.46385e-05	1874	2304.22	2123.58	812.208	1169.72	1027.81
WBGene00021054	-1.22718	5.53702e-05	393.698	613.048	446.357	199.426	172.547	253.264
WBGene00022747	2.68132	5.64977e-05	52.4931	70.9686	157.239	631.749	724.647	442.598
WBGene00022882	-0.965423	5.65904e-05	7205.55	6405.3	6600.67	2917.76	3792.87	3641.59
WBGene00002393	1.82026	5.66839e-05	288.712	234.046	143.713	526.039	580.979	1251.57
WBGene00022441	3.07691	5.69541e-05	416.445	294.444	319.551	1447.86	493.129	6756.99
WBGene00012927	-0.992241	5.73026e-05	969.372	901.453	968.797	394.947	540.209	493.005
WBGene00015387	2.13882	5.73026e-05	34.9954	21.1396	52.4131	231.223	111.148	132.779
WBGene00002265	2.28279	5.76179e-05	37107.4	25989.6	29339.5	265551	100937	83321.5
WBGene00018295	2.96666	5.76524e-05	24.4968	30.1994	23.6704	236.801	316.214	57.7836
WBGene00004924	1.33795	5.77643e-05	5032.34	4905.9	4252.22	13038.3	11309	11524.8
WBGene00019148	1.89995	5.80772e-05	269.464	238.575	265.447	590.19	606.704	1695.39
WBGene00001448	1.29897	5.81142e-05	1270.33	1535.64	1278.2	3893.41	3751.13	2401.09
WBGene00012970	-1.07161	5.81142e-05	2820.63	2502.02	2350.14	1066.3	1547.58	1032.73
WBGene00018176	2.47614	5.81142e-05	57.7424	102.678	42.2686	166.793	291.218	676.191
WBGene00008787	-1.02237	5.87758e-05	1609.79	1070.57	1345.83	567.876	742.605	671.273
WBGene00302964	-1.22785	5.9793e-05	2505.67	2261.94	2245.31	658.525	1031.88	1309.35
WBGene00013219	1.23475	5.99167e-05	930.877	1174.76	1251.15	2626.01	2950.04	2322.41
WBGene00021635	1.68116	5.99167e-05	1891.5	1118.89	1306.95	4470.77	5294.34	4076.82
WBGene00014941	-1.4907	6.00629e-05	1349.07	1176.27	1170	309.041	384.165	627.013
WBGene00018513	-0.827238	6.12179e-05	1137.35	1259.32	1219.03	590.19	763.233	684.797
WBGene00019830	0.87446	6.13726e-05	2264.2	1973.53	2108.36	4407.46	3461.61	3763.31
WBGene00004855	1.7453	6.2048e-05	15879.2	13019	12814.2	47448.1	27608.4	64792.6
WBGene00015486	-1.0109	6.2048e-05	6797.85	7608.74	7145.09	2806.19	3948.67	3942.81
WBGene00008042	-1.85481	6.27722e-05	9765.46	4464.98	4566.7	1286.09	2720.22	1187.64
WBGene00005780	4.49225	6.33808e-05	5.24931	3.01994	0	76.9813	85.9092	20.9004
WBGene00018299	3.43251	6.36142e-05	45.494	9.05983	6.76298	117.145	89.7921	453.663
WBGene00044488	-1.54759	6.37905e-05	11751.4	8099.48	8233.93	3418.69	4402.97	1780.23
WBGene00001079	2.89661	6.48253e-05	27.9963	37.7493	15.2167	220.903	315.971	65.1602
WBGene00015678	1.01065	6.48253e-05	384.949	374.473	415.923	697.573	712.513	963.879
WBGene00012850	1.14564	6.48299e-05	162.729	206.866	162.312	474.16	329.561	373.749
WBGene00016558	-1.61631	6.48299e-05	1258.08	1449.57	1932.52	382.675	572.486	559.394
WBGene00271812	2.86552	6.49216e-05	206.473	52.849	28.7427	920.15	764.689	409.403
WBGene00007181	4.48427	6.52977e-05	6.99908	1.50997	0	52.1576	46.8375	88.5195
WBGene00015333	-0.951812	6.58344e-05	3473.29	3418.57	3090.68	1783.4	1793.9	1581.06
WBGene00018562	2.36389	6.61778e-05	38.4949	18.1197	30.4334	204.447	154.345	84.8312
WBGene00017365	-1.09621	6.62746e-05	2598.41	2177.38	2424.53	999.641	1395.9	968.797
WBGene00045268	-1.51235	6.78973e-05	17333.2	9663.81	11764.2	3170.18	4804.85	5614.84
WBGene00010616	-1.16031	6.88655e-05	7872.21	6361.51	6409.61	2448.34	3121.61	3669.87
WBGene00011000	-1.94302	6.90871e-05	19350.7	15329.2	16270	1679.64	5004.33	6570.12
WBGene00015751	-1.57027	6.91075e-05	155.729	224.986	142.023	63.0354	45.1388	70.078
WBGene00000664	2.26833	6.95849e-05	124.234	80.0285	164.002	397.179	559.866	817.576
WBGene00219699	1.30904	6.97552e-05	176.727	135.897	167.384	367.614	343.394	480.71
WBGene00009297	-1.5613	6.98529e-05	2463.67	2503.53	2967.26	615.292	631.943	1448.28
WBGene00016790	-1.17087	6.99495e-05	14299.1	12393.8	12256.2	4727.93	6561.38	6010.72
WBGene00236809	3.43354	7.00678e-05	19.2475	3.01994	6.76298	117.145	96.3445	95.8961
WBGene00007482	2.12203	7.0485e-05	117.235	75.4985	50.7223	360.92	370.332	327.03
WBGene00010303	0.996746	7.0485e-05	2631.65	3232.85	3643.56	6126.71	5666.37	7184.83
WBGene00003094	-1.34811	7.04945e-05	286.962	286.894	228.251	87.0223	132.989	93.4373
WBGene00020450	1.02978	7.15383e-05	194.224	231.026	153.858	417.261	376.884	389.732
WBGene00008439	1.60368	7.15392e-05	188.975	212.906	324.623	949.436	491.673	767.169
WBGene00010744	1.06008	7.19624e-05	255.466	288.404	319.551	635.375	515.941	651.602
WBGene00001410	2.51686	7.21901e-05	106.736	83.0484	35.5056	343.069	217.928	731.516
WBGene00021035	-0.649329	7.415e-05	7371.78	7439.63	7946.5	5122.6	4562.9	4824.31
WBGene00001104	-1.13411	7.49692e-05	12680.6	14216.4	14001.1	5805.39	4880.08	7954.46
WBGene00007660	3.6364	7.50015e-05	36.7452	24.1595	0	346.974	254.33	154.909
WBGene00013073	-2.03122	7.61982e-05	16908	6588	8550.1	1766.39	2769.24	3305.96
WBGene00016129	-1.12706	7.65265e-05	7534.51	6391.71	6321.7	2687.37	3686.09	2895.33
WBGene00003744	1.29396	7.67249e-05	89.2382	102.678	77.7743	229.27	261.368	167.204
WBGene00044701	1.33014	7.69191e-05	472.438	342.763	355.056	744.71	855.938	1346.23
WBGene00006493	-0.743906	7.80681e-05	5378.79	4955.72	5486.47	2793.92	3457.97	3195.31
WBGene00021529	1.70402	7.80899e-05	477.687	366.923	339.84	1066.86	886.758	1909.32
WBGene00020561	3.06565	7.86515e-05	5.24931	6.03988	5.07223	48.5317	40.0424	49.1775
WBGene00014034	-0.813943	7.88053e-05	11754.9	10516.9	11052.4	5626.33	7357.62	5968.92
WBGene00019396	-0.812069	7.91774e-05	40304.2	42173.5	41399.6	20735.9	27644.8	22172.9
WBGene00018511	-0.905367	8.02626e-05	37945.5	37936.5	38866.8	17885.6	24457.2	18918.6
WBGene00020586	2.21013	8.04218e-05	13.9982	7.54985	30.4334	71.6819	95.8592	70.078
WBGene00000143	-1.17668	8.09761e-05	30176.5	29459.5	30705.6	10023.5	16453.8	13486.9
WBGene00021018	1.2798	8.1222e-05	391.948	345.783	404.088	919.034	1227.24	619.637
WBGene00010830	3.08772	8.12389e-05	556.427	129.858	213.034	1426.66	893.553	5324.7
WBGene00022240	1.62732	8.30591e-05	47.2438	51.339	49.0316	118.261	128.864	213.922
WBGene00015644	0.986424	8.39098e-05	701.657	539.06	525.822	1194.6	1018.53	1288.45
WBGene00007380	4.1496	8.46497e-05	0	1.50997	6.76298	72.2397	42.2266	30.7359
WBGene00020283	1.75751	8.51876e-05	1156.6	1188.35	1357.67	2349.32	3380.07	6795.1
WBGene00043062	1.38937	8.54205e-05	7347.28	3799.09	4658	12336	17825.7	11234.6
WBGene00008420	-0.874547	8.63345e-05	4451.41	3648.09	3832.92	1954.1	2452.54	2099.88
WBGene00001681	2.33991	8.66791e-05	8.74885	18.1197	10.1445	49.6474	68.1935	72.5368
WBGene00010765	2.54688	8.69791e-05	66.4912	30.1994	6.76298	183.528	211.618	207.775
WBGene00044068	2.28277	8.69817e-05	1452.31	886.353	899.476	3562.62	2266.4	9931.4
WBGene00013560	0.707997	8.70625e-05	5747.99	5408.72	5721.48	9343.74	10054.5	8165.93
WBGene00045397	1.67896	8.73773e-05	2727.89	1520.54	1426.99	8130.45	5821.44	4215.74
WBGene00014134	1.20789	8.78943e-05	771.648	661.367	515.677	1474.08	1839.04	1183.95
WBGene00008964	1.20082	8.88903e-05	750.651	533.02	598.524	1092.52	1391.05	1846.62
WBGene00019276	-0.864655	8.93686e-05	3805.75	4386.47	4373.96	2054.23	2543.06	2303.97
WBGene00022781	1.28974	8.95906e-05	5396.29	5100.68	4142.33	15125.1	13012.8	7647.1
WBGene00000964	1.27637	8.95937e-05	320.208	286.894	248.54	464.119	762.505	849.542
WBGene00008744	0.914722	9.02111e-05	467.188	421.282	464.955	880.264	728.772	945.438
WBGene00008398	-1.24362	9.04759e-05	3721.76	2465.78	2965.57	1166.71	1582.04	1113.87
WBGene00008933	-1.6806	9.04759e-05	2166.21	1848.2	2821.85	697.294	604.52	832.329
WBGene00194695	2.667	9.05205e-05	45.494	22.6496	37.1964	208.909	242.924	215.152
WBGene00021533	-1.02192	9.05852e-05	2913.37	2514.1	2037.35	1088.62	1431.34	1154.44
WBGene00013960	2.58958	9.07646e-05	110.235	61.9088	140.332	321.592	335.628	1225.75
WBGene00019006	-0.88266	9.08452e-05	3847.74	3516.72	3596.21	1708.65	1808.22	2435.52
WBGene00012220	-1.07697	9.09873e-05	5914.22	6186.35	6732.55	2516.4	2931.83	3483
WBGene00194821	-3.46247	9.09873e-05	829.391	167.607	355.056	6.41511	94.1604	20.9004
WBGene00012306	1.63456	9.10194e-05	419.945	301.994	260.375	882.496	638.738	1533.11
WBGene00022026	1.48055	9.12271e-05	204.723	228.006	238.395	497.868	438.768	942.979
WBGene00004340	-1.02332	9.18257e-05	5121.57	5444.96	5342.75	1978.64	3120.16	2729.35
WBGene00004926	1.82686	9.23254e-05	54.2428	87.5783	47.3409	214.767	181.526	279.082
WBGene00021354	1.02772	9.23669e-05	558.176	567.749	427.758	1218.87	949.855	998.304
WBGene00009717	1.47523	9.27396e-05	598.421	591.909	470.027	1205.48	1075.56	2342.08
WBGene00016505	1.12374	9.3096e-05	3576.53	2514.1	2404.24	5614.33	7277.05	5616.07
WBGene00009860	4.00258	9.41398e-05	0	9.05983	1.69074	57.1781	74.5032	46.7186
WBGene00012853	0.974367	9.54514e-05	773.398	765.555	552.874	1306.45	1408.04	1396.64
WBGene00010260	-0.724794	9.76539e-05	30411	32479.5	32910.3	18578.2	18029.8	21365.2
WBGene00009711	-0.770096	9.81362e-05	5503.02	5434.39	5011.37	2723.91	3342.94	3287.52
WBGene00009799	1.95333	9.82901e-05	257.216	243.105	272.21	666.334	563.992	1766.7
WBGene00019204	1.7295	9.82952e-05	288.712	300.484	397.325	1092.8	1103.72	1074.53
WBGene00011915	-0.903067	9.84228e-05	3399.8	3228.32	3586.07	1501.97	1979.55	1983.08
WBGene00010652	5.13603	9.9194e-05	0	0	8.45372	51.0419	31.5486	212.693
WBGene00011261	2.45429	9.9194e-05	227.47	113.248	160.621	599.952	567.875	1581.06
WBGene00004045	1.49692	9.92364e-05	332.456	256.695	371.964	1101.45	600.879	1010.6
WBGene00017328	-0.799232	9.92924e-05	6426.9	7685.75	8266.05	4058.25	4624.54	4176.4
WBGene00021086	6.8605	9.94011e-05	0	0	0	37.0961	55.3314	12.2944
WBGene00004213	1.61009	9.95224e-05	650.914	616.068	534.275	1738.77	969.755	2795.74
WBGene00003589	1.04985	0.000100215	670.162	619.088	547.801	1305.61	957.621	1545.4
WBGene00020007	1.24761	0.000100406	411.196	452.991	388.871	867.434	784.347	1330.25
WBGene00013986	-1.39605	0.000100651	32020.8	23911.9	23479.4	7084.51	12850.7	10238.8
WBGene00016961	0.81464	0.000101926	2103.22	2147.18	2668	4313.18	4215.13	3635.45
WBGene00021716	-1.84726	0.00010253	124.234	114.758	81.1558	38.2117	19.4145	31.9654
WBGene00011794	0.995199	0.000102581	234.469	311.054	270.519	479.738	557.439	593.818
WBGene00020741	-2.3209	0.000102607	729.654	335.214	167.384	93.9953	96.8299	54.0953
WBGene00018250	-1.5359	0.000102928	2556.41	2224.19	2032.28	426.744	978.249	946.667
WBGene00007264	1.36321	0.000103243	762.899	680.997	615.431	1103.68	2000.18	2197.01
WBGene00000920	3.05995	0.000103647	0	9.05983	15.2167	87.3012	54.846	61.4719
WBGene00011032	-0.971892	0.000103689	4435.66	4066.35	4306.33	1694.15	2352.55	2487.15
WBGene00003480	0.987916	0.000104078	372.701	327.664	316.169	783.201	571.758	660.208
WBGene00016460	-1.14664	0.000104758	1088.36	1047.92	1399.94	485.317	694.069	413.091
WBGene00006395	-1.34432	0.000104933	747.151	682.507	563.018	197.195	329.076	258.182
WBGene00020012	1.26048	0.000104933	628.167	584.359	497.079	1345.22	1039.89	1715.07
WBGene00006774	1.24616	0.000105116	423.444	471.111	422.686	825.317	882.633	1423.69
WBGene00007219	1.53321	0.000105172	33.2456	36.2393	42.2686	113.241	92.4616	119.255
WBGene00012109	-1.05444	0.000105624	3774.25	4191.68	3843.06	1487.19	2220.29	1979.39
WBGene00000689	2.15029	0.000106164	57.7424	21.1396	42.2686	175.439	136.387	224.987
WBGene00007916	1.79959	0.000106173	36.7452	45.2991	33.8149	105.152	139.785	161.056
WBGene00013849	2.56382	0.000106255	150.48	34.7293	55.7946	344.742	271.803	807.741
WBGene00014205	-1.16311	0.000106592	776.897	883.333	657.7	283.101	388.048	365.143
WBGene00000647	2.49204	0.000107099	766.399	1490.34	1401.63	7574.57	10712.2	2292.9
WBGene00011119	-1.10108	0.000107479	1665.78	2097.35	1962.95	757.262	1035.28	876.589
WBGene00017891	1.09621	0.000107666	1555.54	1704.76	1552.1	3066.98	3068.95	4157.96
WBGene00018716	1.35057	0.000107666	146.981	117.778	104.826	398.852	223.752	319.654
WBGene00013722	-1.19534	0.00010789	320.208	315.584	312.788	96.7844	145.124	177.039
WBGene00022782	1.70476	0.000108296	20.9972	28.6894	47.3409	112.404	94.8885	109.42
WBGene00013902	2.30239	0.00010833	97.9871	126.838	201.199	917.639	500.167	683.567
WBGene00000608	-1.64448	0.000108451	181770	232726	223696	34979.9	79723.5	89433
WBGene00004153	3.00145	0.000108537	283.463	72.4786	113.28	742.479	408.433	2606.41
WBGene00017132	-1.00038	0.000108644	8754.09	10062.4	10320.3	3774.31	5237.07	5557.06
WBGene00045486	-1.01441	0.000108833	267.715	308.034	355.056	158.704	137.115	167.204
WBGene00007606	-0.806724	0.000109149	1553.79	1919.17	1749.92	896.442	1059.79	1031.5
WBGene00006863	0.909957	0.000110198	470.688	457.521	524.131	1045.1	757.166	926.996
WBGene00044759	3.31948	0.000110207	0	18.1197	27.0519	176.555	178.371	97.1256
WBGene00012358	1.11796	0.000110273	937.876	745.926	679.679	2097.18	1541.27	1487.62
WBGene00000693	-1.45282	0.000110572	863752	996960	1.07832e+06	227800	378298	467554
WBGene00016964	-0.833018	0.000110697	4428.67	3975.75	4204.88	2040	2471.71	2569.53
WBGene00007694	1.17523	0.000110781	572.174	628.148	510.605	1529.03	1168.27	1165.51
WBGene00022260	-0.928672	0.000111101	7457.52	9239.51	8076.69	3510.74	4752.92	4754.24
WBGene00006788	1.63317	0.000111691	1109.35	948.262	975.56	2861.97	1685.67	4866.11
WBGene00001006	1.74678	0.000111809	1837.26	1706.27	1450.66	4984.54	2668.04	9113.82
WBGene00004236	1.89487	0.000111809	117.235	92.1082	47.3409	382.117	198.756	374.979
WBGene00010236	1.97574	0.000111809	61.2419	49.829	33.8149	204.726	118.914	248.346
WBGene00020196	2.4026	0.000111961	173.227	80.0285	92.991	384.906	254.573	1193.78
WBGene00050913	-1.47968	0.000112615	922.128	825.954	747.309	202.215	419.596	271.706
WBGene00012858	-0.819257	0.000113327	1473.31	1531.11	1371.19	709.846	935.537	834.788
WBGene00002032	-1.05499	0.000113717	2722.64	2745.13	3077.16	1257.08	1680.33	1171.65
WBGene00022592	1.35256	0.000114851	162.729	184.216	111.589	453.799	366.449	350.39
WBGene00000786	-0.957757	0.000115521	693831	662877	665618	298906	351772	390533
WBGene00000757	-1.52888	0.000116344	1.18089e+06	1.17432e+06	1.26634e+06	211072	491692	552278
WBGene00004266	0.819916	0.000116386	3357.81	3176.98	2935.13	6097.7	5716.6	4898.08
WBGene00003548	2.29193	0.000117095	167.978	191.766	55.7946	515.44	506.719	1016.75
WBGene00015496	1.57636	0.000117388	99.7368	99.6581	92.991	281.149	203.852	390.961
WBGene00003078	-1.06372	0.000117633	911.63	786.695	767.598	288.68	465.948	426.615
WBGene00010340	1.14206	0.000117633	579.174	656.837	721.948	1609.08	1583.01	1124.94
WBGene00009661	-0.933706	0.000117852	12978	13677.3	14033.2	6783.56	5691.37	8833.51
WBGene00013207	-1.58003	0.000118107	1135.6	1754.59	1445.59	269.156	476.626	709.386
WBGene00004931	-1.07155	0.000119218	5786.49	4825.87	5368.12	2004.86	3159.47	2437.98
WBGene00002299	0.840286	0.000120066	1471.56	1514.5	1230.86	2554.61	2715.61	2276.92
WBGene00015048	1.17411	0.00012061	1664.03	1452.59	1447.28	3665.26	3168.45	3464.56
WBGene00016955	-0.966357	0.00012061	26766.2	19809.3	20611.9	9836.31	11688	12864.8
WBGene00014064	-1.1201	0.000120622	563.426	499.8	542.729	210.583	321.553	202.857
WBGene00011895	2.82815	0.000120756	26.2465	34.7293	5.07223	113.241	154.831	204.087
WBGene00000988	-2.21786	0.000121337	19056.7	46685.3	41342.1	3733.03	4643.22	14647.5
WBGene00008731	1.07377	0.000121337	465.439	375.983	439.594	808.304	1118.52	764.71
WBGene00011527	-0.869458	0.000121601	6381.41	6911.14	7373.34	3146.19	3666.19	4505.89
WBGene00009671	-0.953933	0.000121806	7312.28	7731.05	7018.28	2971.31	4093.79	4327.62
WBGene00016769	0.934274	0.000121946	12909.8	14231.5	12235.9	26254.2	26937.6	22052.4
WBGene00014955	-0.986001	0.000122521	1219.59	1275.93	1369.5	761.166	582.436	606.113
WBGene00003950	-1.11065	0.000122551	5672.75	5512.9	5121.27	2205.96	3077.44	2265.85
WBGene00001899	1.73166	0.000123046	38.4949	52.849	37.1964	135.554	98.5287	197.939
WBGene00007802	2.69036	0.000123046	41.9945	18.1197	28.7427	118.819	76.6873	379.896
WBGene00019759	1.76165	0.000123733	664.912	623.618	686.442	1489.14	1539.33	3673.56
WBGene00016737	-3.10691	0.000123766	381.45	125.328	106.517	5.29944	39.0717	27.0476
WBGene00008746	2.17188	0.00012387	64.7415	98.1481	55.7946	227.876	218.413	544.641
WBGene00017096	5.23953	0.000124008	1.74977	0	1.69074	40.722	53.8753	29.5065
WBGene00249826	2.00445	0.000124816	40.2447	37.7493	15.2167	167.63	107.023	98.355
WBGene00016564	-0.992035	0.000125769	2223.96	2095.84	2067.78	949.436	1205.4	1056.09
WBGene00016995	-1.15981	0.000125833	6367.41	8016.44	7187.36	2989.72	2307.66	4364.5
WBGene00017762	1.33519	0.000126513	430.443	403.162	449.738	1109.26	1319.22	805.282
WBGene00007340	-0.84914	0.000126734	425.194	484.701	485.244	237.638	271.318	266.788
WBGene00020155	1.29025	0.000127929	372.701	369.943	255.302	890.026	916.851	630.702
WBGene00016817	1.17456	0.000128509	318.458	385.043	336.458	603.857	927.771	817.576
WBGene00017434	1.60966	0.000128581	160.979	166.097	155.549	678.049	501.865	288.918
WBGene00000074	1.08298	0.000129929	694.658	1053.96	823.393	1916.44	1457.79	2080.21
WBGene00011513	-1.17731	0.000130701	409.446	463.561	353.366	163.446	192.689	186.875
WBGene00013292	1.39978	0.000132085	710.406	537.55	390.562	1408.81	1913.79	995.845
WBGene00001178	0.828667	0.000132607	899.381	780.655	909.621	1578.67	1304.17	1719.98
WBGene00019743	1.37898	0.000134346	405.946	308.034	375.345	871.897	619.808	1346.23
WBGene00016667	1.45239	0.000134943	1086.61	1944.84	1553.79	5319.8	4683.27	2542.48
WBGene00201196	5.13026	0.000135271	1.74977	1.50997	1.69074	25.1026	22.3267	127.862
WBGene00013950	2.62448	0.000135302	55.9926	67.9487	47.3409	366.219	376.884	313.507
WBGene00012823	1.19833	0.000135699	136.482	175.157	121.734	362.035	373.972	255.723
WBGene00018943	-4.88888	0.000135833	5.24931	27.1795	69.3205	1.67351	1.21341	0
WBGene00001889	2.07657	0.000137357	12.2484	37.7493	16.9074	92.8796	85.4239	108.191
WBGene00000490	1.6913	0.000137373	293.961	265.755	226.56	697.852	563.749	1282.3
WBGene00007357	-1.06686	0.000137695	1938.74	1318.2	1519.98	688.09	924.859	663.896
WBGene00015466	-0.954135	0.000138047	15084.8	12979.7	14117.7	5732.04	8934.32	7104.92
WBGene00009840	1.10187	0.000140361	313.209	231.026	353.366	683.627	654.997	583.983
WBGene00011012	-0.891046	0.000140361	990.369	1040.37	943.436	459.377	584.134	561.853
WBGene00014256	-0.797814	0.000140361	2103.22	1854.24	1665.38	985.695	1176.03	1072.07
WBGene00008851	2.23345	0.000141267	118.984	107.208	52.4131	218.95	310.147	785.611
WBGene00006514	-0.833988	0.000141623	3699.01	3015.41	3325.7	1729.57	1857.24	2048.24
WBGene00021894	2.92816	0.000142039	57.7424	24.1595	43.9594	395.226	345.578	213.922
WBGene00000602	2.26889	0.000142325	108.486	246.125	196.126	694.784	1604.37	354.078
WBGene00006870	1.42115	0.000142651	736.653	401.652	549.492	1450.09	1029.94	2042.1
WBGene00012981	-1.59329	0.000142652	125.983	138.917	130.187	33.1912	34.9461	67.6191
WBGene00020735	1.336	0.000142961	265.965	273.305	272.21	681.117	567.389	802.823
WBGene00018964	-1.27188	0.000142983	1886.25	1917.66	1717.8	584.333	948.399	753.645
WBGene00019011	-0.76331	0.000143729	4916.85	5373.99	5572.7	2695.18	3273.53	3380.95
WBGene00007262	1.91518	0.000144354	241.468	161.567	92.991	343.348	580.009	950.355
WBGene00012437	1.28044	0.000144354	2082.23	1192.88	1371.19	3542.81	4162.72	3577.66
WBGene00219700	-2.10444	0.000144354	153.98	73.9886	76.0835	19.2453	21.1133	31.9654
WBGene00019289	1.35677	0.000145768	489.935	308.034	473.409	1076.9	956.893	1222.06
WBGene00271817	1.66446	0.000145894	432.193	342.763	309.406	1464.88	1379.64	587.671
WBGene00010001	1.0789	0.000145979	150.48	117.778	160.621	336.933	265.251	302.442
WBGene00012939	2.25493	0.000146966	110.235	60.3988	60.8668	276.129	173.76	657.749
WBGene00000739	1.34354	0.000147001	24729.5	19539	21305.1	63327.1	53921.9	49156.6
WBGene00001649	-0.899212	0.000147796	2797.88	2891.59	2725.48	1244.25	1406.58	1868.75
WBGene00000730	2.24959	0.000147936	740.152	1004.13	1212.26	4515.68	7466.34	2075.29
WBGene00012149	-1.45434	0.000148759	47205.3	41640.5	42884.1	10427.6	13825.3	23824
WBGene00017314	2.168	0.000151046	19.2475	70.9686	91.3002	277.244	190.262	351.619
WBGene00006618	-0.871703	0.000151193	3609.77	3320.43	3357.82	1623.02	2028.82	1972.02
WBGene00007623	-0.778294	0.000151345	2645.65	2871.96	2762.68	1388.45	1781.04	1659.74
WBGene00017830	-1.12157	0.000152522	1368.32	1291.03	1332.31	516.556	686.546	631.931
WBGene00010835	2.34274	0.000153199	97.9871	72.4786	55.7946	209.188	174.488	768.399
WBGene00013574	1.89697	0.000153488	76.9898	57.3789	59.1761	206.678	215.258	299.983
WBGene00017005	-0.967291	0.000153695	1273.83	1114.36	1281.58	600.51	718.58	554.476
WBGene00011155	-0.873428	0.000153723	43915.7	45669.1	51564.3	21049.6	30164.6	25831.7
WBGene00003975	-0.994988	0.000154399	11340.3	8368.26	8654.92	3939.43	5494.07	4797.27
WBGene00015906	3.14894	0.000154736	33.2456	31.7094	20.2889	88.4169	93.6751	577.836
WBGene00005520	-1.41855	0.000155501	332.456	271.795	187.673	72.7975	102.169	124.173
WBGene00007144	-1.24457	0.000155687	3483.79	3000.31	3217.49	1123.2	1622.08	1348.69
WBGene00001189	1.20188	0.000155737	7086.56	6006.66	6125.57	16183.6	11360.2	16668.7
WBGene00009982	1.47426	0.00015631	2486.42	5736.38	4810.17	8635.57	13533.6	14046.3
WBGene00016056	-1.1554	0.000157349	4171.45	3004.84	3454.19	1221.94	1976.16	1573.68
WBGene00017767	-1.0743	0.00015782	264.215	178.177	219.797	102.084	114.303	95.8961
WBGene00003554	2.42796	0.00015784	295.711	206.866	179.219	921.823	988.927	1759.33
WBGene00004118	2.65814	0.00015784	26.2465	34.7293	5.07223	102.921	94.6458	223.758
WBGene00010545	1.39419	0.000158242	713.906	552.649	563.018	1833.61	1827.15	1143.38
WBGene00002113	1.40146	0.000160172	409.446	504.33	468.336	1289.44	1303.44	1057.32
WBGene00021834	1.17331	0.000160541	832.89	446.951	618.813	1618.84	1368.72	1289.68
WBGene00004139	2.31235	0.000162332	33.2456	81.5384	62.5576	315.177	441.923	122.944
WBGene00010089	-0.840567	0.000164197	3308.81	3383.84	3068.7	1624.42	2049.2	1776.54
WBGene00001867	-0.929284	0.000164261	3034.1	2893.1	2975.71	1372.55	1778.37	1523.27
WBGene00017936	1.18968	0.000164261	152.23	110.228	106.517	266.924	288.548	285.23
WBGene00012652	-0.920646	0.000164525	1791.76	2020.34	1788.81	884.727	1131.14	941.749
WBGene00000455	2.15897	0.000165886	510.933	377.493	456.501	1168.67	835.552	4006.74
WBGene00022893	1.86893	0.000166135	127.733	92.1082	35.5056	362.872	337.57	229.905
WBGene00007820	2.29342	0.000167079	176.727	129.858	91.3002	662.708	668.587	618.407
WBGene00011894	1.60711	0.00016715	797.895	412.222	515.677	2243.61	2020.08	987.239
WBGene00003983	-1.46176	0.000168207	372.701	661.367	483.553	157.31	179.584	216.381
WBGene00010464	5.20578	0.000168611	3.49954	0	0	33.1912	45.3814	44.2598
WBGene00011955	1.86049	0.000169637	73.4903	63.4188	57.4853	206.678	174.973	327.03
WBGene00000718	2.45727	0.000170996	701.657	723.276	806.485	4084.47	7059.12	1107.72
WBGene00020702	2.09952	0.000171575	15.7479	39.2592	42.2686	215.882	108.236	92.2078
WBGene00006955	2.14037	0.000171668	54.2428	33.2194	42.2686	142.248	124.738	307.359
WBGene00018890	-0.853521	0.000172218	8026.19	8316.92	7941.43	3583.26	4494.46	5368.95
WBGene00010674	2.84794	0.000172582	5.24931	6.03988	10.1445	44.9058	31.7913	79.9135
WBGene00018172	2.89803	0.000173679	75.2401	9.05983	11.8352	210.583	163.567	339.325
WBGene00044208	2.86997	0.000173791	10.4986	13.5897	6.76298	78.6548	93.9177	52.8658
WBGene00017422	2.31984	0.000174381	29.7461	69.4587	37.1964	316.014	159.442	207.775
WBGene00011331	1.35671	0.000174836	295.711	265.755	260.375	1008.29	489.489	604.883
WBGene00019213	1.46425	0.000175255	11426	6240.71	6152.62	24425.7	27262.1	14027.9
WBGene00021647	-0.94582	0.000175255	1693.78	1891.99	2214.88	826.712	1140.6	1045.02
WBGene00010345	2.05768	0.000175963	288.712	232.536	341.53	655.736	688.245	2252.33
WBGene00018014	-0.940051	0.000176022	1618.54	1446.55	1413.46	698.41	846.716	789.299
WBGene00001869	-0.92841	0.000176259	7242.29	8322.96	8641.4	3413.39	4456.12	4853.82
WBGene00000270	-0.829726	0.000177412	7674.49	6837.15	6950.65	3234.33	4592.5	4250.17
WBGene00014244	-1.31283	0.00017754	27154.7	30030.3	29060.5	8700.28	17593	8419.19
WBGene00017034	2.88624	0.000177544	12.2484	1.50997	23.6704	112.683	80.5703	79.9135
WBGene00007333	-0.868324	0.000178543	13023.5	13909.9	14679	6627.08	6805.76	9369.55
WBGene00002269	1.4201	0.00017858	4166.2	3240.4	2654.47	9670.63	10755.2	6493.89
WBGene00020911	-1.00252	0.000180447	801.394	862.193	997.539	346.137	454.542	532.347
WBGene00013312	2.05217	0.000183271	75.2401	33.2194	45.6501	205.005	134.688	299.983
WBGene00008652	1.54177	0.0001833	701.657	425.812	493.698	1088.06	1238.4	2397.4
WBGene00017165	-0.739024	0.0001833	31098.6	28161	29271.9	15958.8	20340.1	16741.3
WBGene00011052	4.16923	0.000184302	0	9.05983	1.69074	116.309	40.0424	43.0303
WBGene00017582	2.08259	0.000184917	216.971	138.917	140.332	1045.66	673.684	378.667
WBGene00019184	1.45614	0.00018659	930.877	792.735	743.928	1314.54	2093.61	3367.43
WBGene00010174	1.36137	0.000187222	822.391	484.701	791.269	2380.84	1725.71	1278.62
WBGene00000446	3.14731	0.000188256	5.24931	3.01994	3.38149	41.8377	27.1803	33.1948
WBGene00003161	-1.0006	0.000188256	19186.2	20685.1	21124.2	7169.58	12023.2	11294.8
WBGene00011486	1.43803	0.000188502	13627.2	6307.15	7060.55	29724.5	24768.1	18644.4
WBGene00013857	-1.02644	0.000188882	4918.6	6781.28	6735.93	2397.02	3534.17	3120.31
WBGene00011675	1.80264	0.000189817	59.4921	39.2592	64.2483	192.174	137.6	239.74
WBGene00008309	1.93401	0.000190169	29.7461	28.6894	38.8871	117.145	109.449	146.303
WBGene00008314	2.27981	0.000191449	132.982	89.0883	111.589	433.438	200.212	989.697
WBGene00001985	-0.979938	0.000191456	1149.6	1482.79	1139.56	550.584	790.171	569.23
WBGene00002977	1.17777	0.000191456	428.693	356.353	470.027	927.122	670.286	1246.65
WBGene00012940	2.51501	0.000191456	55.9926	24.1595	13.526	130.533	107.265	298.753
WBGene00022852	-1.02796	0.00019469	1247.59	1073.59	1298.49	490.895	641.65	644.225
WBGene00003003	1.41706	0.00019505	87.4885	146.467	131.878	350.6	263.309	366.372
WBGene00018321	-0.952164	0.000196274	5590.51	5239.6	5253.14	2214.89	3019.69	3080.97
WBGene00006599	1.00024	0.000198426	488.186	483.191	634.029	1226.4	844.046	1142.15
WBGene00008900	1.67037	0.000198746	302.71	286.894	187.673	1137.98	804.489	528.658
WBGene00022665	2.66214	0.000199896	66.4912	34.7293	71.0113	152.847	289.276	649.143
WBGene00017022	-1.6578	0.000200399	227.47	146.467	145.404	42.6744	46.5948	78.684
WBGene00016383	-0.75603	0.000200559	1683.28	1688.15	1491.24	924.054	920.005	1038.87
WBGene00235298	6.4572	0.000201447	1.74977	0	0	94.2742	50.2351	9.8355
WBGene00000734	2.4047	0.000202228	2416.43	3281.17	4100.06	15264.3	30604.8	6009.49
WBGene00012548	1.15523	0.000203156	150.48	170.627	229.941	460.493	434.643	328.26
WBGene00013592	2.05802	0.000203942	101.487	110.228	74.3928	171.813	321.553	703.238
WBGene00012959	1.7227	0.000203986	321.958	178.177	180.91	1008.01	531.958	705.697
WBGene00000708	-1.76395	0.000204664	14076.9	7530.23	9699.8	3376.86	4124.86	1712.61
WBGene00013208	-0.834355	0.000204939	15789.9	15428.9	17495.8	8239.51	9162.68	9921.56
WBGene00002011	2.05432	0.000206174	209.972	89.0883	128.497	498.426	301.653	977.403
WBGene00001437	-1.17728	0.00020676	659.663	543.59	525.822	254.652	266.707	242.199
WBGene00006814	1.2141	0.000207701	719.155	890.883	791.269	1992.03	1333.78	2249.87
WBGene00013647	-1.25856	0.000207838	75864.7	49827.5	47643.5	21050.8	29864.9	21529.9
WBGene00016187	1.79372	0.00020982	846.888	271.795	292.499	1410.49	1487.64	1992.92
WBGene00017719	-0.937076	0.00020982	4003.47	4508.77	4600.52	2270.67	1807.01	2777.3
WBGene00001153	-0.779808	0.000210586	2929.11	3107.52	2935.13	1553.01	1650.72	2028.57
WBGene00007926	1.30147	0.000210586	528.43	617.578	534.275	1474.36	1751.92	911.013
WBGene00020806	1.42705	0.00021066	307.959	191.766	164.002	439.574	640.194	705.697
WBGene00008020	1.88343	0.00021119	31.4958	25.6695	27.0519	143.364	88.5787	76.2251
WBGene00000188	1.70034	0.000211677	222.221	221.966	172.456	505.957	401.152	1102.81
WBGene00017886	-0.973876	0.000212192	33023.4	27239.9	28519.5	13057	19103.4	13038.2
WBGene00006363	1.90377	0.000212784	129.483	152.507	89.6095	287.285	298.013	811.429
WBGene00007502	2.42146	0.00021281	8.74885	12.0798	10.1445	55.2257	39.5571	73.7663
WBGene00021378	-0.956199	0.00021281	10059.4	8138.74	7998.91	3901.22	4791.75	4810.79
WBGene00016920	1.39373	0.000213271	129.483	191.766	182.6	464.398	477.84	381.126
WBGene00009667	-0.75938	0.000213906	3202.08	3376.3	3178.6	1658.17	2235.82	1868.75
WBGene00017039	2.30318	0.000213906	47.2438	13.5897	13.526	117.145	77.1727	172.121
WBGene00008762	1.81762	0.000214381	24.4968	36.2393	18.5982	98.7369	102.412	78.684
WBGene00008823	-1.15527	0.00021465	899.381	735.356	769.289	339.443	408.676	329.489
WBGene00010621	-0.985792	0.000214716	14260.6	15537.6	15218.4	7682.51	5617.83	9437.16
WBGene00007444	-0.770157	0.000216006	3170.58	3746.24	3531.97	1782.56	2202.33	2144.14
WBGene00009835	1.62488	0.000216133	103.236	49.829	86.228	236.243	310.147	186.875
WBGene00010132	-1.11306	0.000217016	6573.88	4745.84	4335.07	2009.88	3001.48	2224.05
WBGene00018352	2.2669	0.000217016	75.2401	69.4587	108.208	346.695	157.015	716.762
WBGene00019187	-1.69024	0.000217016	257.216	291.424	201.199	47.9738	79.3568	108.191
WBGene00008953	-0.934394	0.000217087	3174.08	2375.18	2542.88	1123.76	1587.62	1524.5
WBGene00011328	2.71315	0.00021935	195.974	66.4387	123.424	536.638	249.962	1744.57
WBGene00003994	-1.10668	0.000219886	10864.3	11415.4	11522.4	5009.36	4179.7	6512.33
WBGene00006636	-2.30589	0.000219886	820.642	262.735	268.828	44.3479	158.956	68.8485
WBGene00018055	-1.90107	0.000219886	339.455	256.695	334.767	113.241	101.198	30.7359
WBGene00004180	-0.909725	0.000220447	2304.45	2864.41	3051.79	1228.91	1463.61	1688.02
WBGene00008838	-1.01997	0.000221208	1182.84	878.803	1148.02	441.248	501.865	644.225
WBGene00019142	-0.868375	0.000221394	5174.07	4197.72	4605.59	2362.15	2942.76	2348.23
WBGene00007829	2.11623	0.000223008	34.9954	55.8689	35.5056	172.929	293.159	79.9135
WBGene00009622	-2.48303	0.000224191	698.158	677.977	634.029	28.4496	252.146	77.4546
WBGene00012921	3.56636	0.000224261	38.4949	21.1396	16.9074	333.307	499.196	71.3074
WBGene00015460	-1.24528	0.000224261	3296.56	2029.4	2252.07	787.664	1211.71	1198.7
WBGene00000522	0.906335	0.000224331	2659.65	2500.51	2118.5	4619.44	4918.43	4101.4
WBGene00016273	1.32184	0.000225154	145.231	78.5185	96.3725	214.767	272.289	313.507
WBGene00021895	1.90314	0.000225168	565.175	309.544	446.357	2253.66	2058.18	623.325
WBGene00020294	1.13254	0.000227485	164.478	158.547	101.445	293.7	287.335	352.849
WBGene00199315	2.99908	0.000227513	1.74977	9.05983	6.76298	48.2528	37.6156	57.7836
WBGene00044953	-1.45125	0.000228427	1095.36	484.701	708.422	328.844	280.54	224.987
WBGene00017241	-1.16005	0.000228522	3070.84	2965.58	2739.01	953.341	1450.75	1525.73
WBGene00017177	-0.861468	0.000228687	2251.95	2693.79	2422.84	1096.15	1378.19	1587.2
WBGene00004131	0.934737	0.000229637	4825.86	5544.61	4948.81	8658.44	10045.3	10583
WBGene00044401	1.89803	0.000230069	227.47	122.308	84.5372	475.834	326.164	818.806
WBGene00004876	-0.785656	0.000231472	1534.55	1288.01	1274.82	749.731	892.097	731.516
WBGene00003181	-2.83378	0.000237975	36.7452	211.396	49.0316	17.8507	12.3768	11.0649
WBGene00017023	-0.936579	0.000237975	20346.3	14895.9	14746.7	7210.58	9764.53	9143.33
WBGene00021412	-1.42211	0.000237975	2496.92	2187.95	1986.63	492.569	763.476	1239.27
WBGene00017421	1.79016	0.000238309	48.9935	40.7692	74.3928	196.358	108.236	265.559
WBGene00018283	2.41783	0.000238938	106.736	141.937	174.147	698.131	829.971	731.516
WBGene00001887	1.98485	0.000241437	13.9982	16.6097	16.9074	64.9878	49.9924	74.9957
WBGene00018950	-0.970662	0.000241625	8157.42	8943.56	9265.28	3290.11	4949	5218.96
WBGene00004155	3.19018	0.000243328	54.2428	54.359	121.734	319.919	124.01	1660.97
WBGene00022499	1.74727	0.000244109	323.707	498.29	179.219	1043.99	922.675	1399.1
WBGene00004949	1.48232	0.000245319	654.414	714.216	725.33	1578.95	1246.17	3031.79
WBGene00008969	1.10635	0.000245939	129.483	140.427	170.765	341.116	324.95	280.312
WBGene00011398	-0.973282	0.00024631	23725.1	20481.2	19851	8469.06	13544.8	10612.5
WBGene00021087	3.33086	0.000246656	31.4958	1.50997	20.2889	120.492	68.1935	345.472
WBGene00000716	-1.71243	0.000248214	877061	1.00568e+06	1.08465e+06	143254	286486	475752
WBGene00019041	-1.29568	0.000248214	405.946	478.661	627.266	173.487	161.383	286.459
WBGene00015157	-0.957633	0.000250655	18944.7	18177	19954.2	7499.54	10769.5	11122.7
WBGene00011630	1.41232	0.000253309	89.2382	93.6182	79.465	198.868	241.711	259.411
WBGene00017343	-1.0503	0.000253669	488.186	474.131	628.957	228.155	236.857	307.359
WBGene00016809	0.934466	0.000254055	208.223	229.516	219.797	440.969	362.809	456.121
WBGene00003090	1.03955	0.000254394	14101.4	13472	12949.4	27369.9	34083.4	21839.7
WBGene00004910	1.54996	0.000255646	211.722	138.917	165.693	390.764	416.927	706.927
WBGene00004394	2.32152	0.000258543	1363.07	1922.19	2333.23	11095.6	13150.9	3835.85
WBGene00018391	-1.1306	0.000258647	3034.1	2864.41	2718.72	1069.65	1529.86	1336.4
WBGene00008377	-1.18347	0.000259398	357621	226505	261409	90202.8	124611	157473
WBGene00007103	1.2479	0.000260893	1098.85	561.709	924.837	2477.35	1672.8	1986.77
WBGene00023504	2.12306	0.000260893	20.9972	18.1197	11.8352	61.6408	61.8838	100.814
WBGene00195240	6.31186	0.000262344	0	0	0	20.6399	23.5401	28.2771
WBGene00017537	-1.25663	0.000262481	4339.43	4206.78	4052.72	1148.58	1891.94	2236.35
WBGene00009724	1.80078	0.000264248	59807.1	19771.6	17027.5	107751	113751	115079
WBGene00255702	2.506	0.00026428	26.2465	18.1197	11.8352	138.064	104.353	74.9957
WBGene00000217	-0.996499	0.000264359	286582	211668	227331	96069.3	123097	144509
WBGene00000402	2.67784	0.000266296	71.7405	87.5783	128.497	965.334	672.47	201.628
WBGene00001250	1.21491	0.000266296	229.22	169.117	192.745	503.725	405.035	462.269
WBGene00004800	-0.931864	0.000266296	28260.5	26891.1	26950.5	11256.6	14363.1	17422.4
WBGene00018266	1.23813	0.000266842	694.658	610.028	500.46	1577.84	1142.3	1539.26
WBGene00044260	0.91482	0.000266946	1188.09	1133.99	911.312	2136.23	2208.89	1747.03
WBGene00002267	-1.06053	0.000267803	46836.1	40059.5	41036.1	13815.1	24754	22770.4
WBGene00022532	-1.18891	0.000267803	7931.7	6367.55	5964.95	2508.59	3573.24	2805.58
[truncated: 19,714 more rows]

## Sheet: DEGs
GeneID	Gene_Name	log2FoldChange	pvalue	padj	N2#1	N2#2	N2#3	lpd-3 mutant#1	lpd-3 mutant#2	lpd-3 mutant#3
WBGene00017416	F13B6.1	7.93488	2.85284e-113	6.19437e-109	64.7415	83.0484	113.28	22925.6	23353.5	17619.1
WBGene00008301	pals-39	5.00316	2.99506e-91	3.25159e-87	279.963	244.615	174.147	8705.86	7109.35	6588.56
WBGene00010659	K08D8.5	-3.56502	7.02454e-70	4.87361e-66	4703.38	6009.68	5562.55	404.71	471.773	501.611
WBGene00012101	zip-10	3.80211	8.97823e-70	4.87361e-66	2780.38	1857.26	2137.1	35344.2	30806.5	28329.9
WBGene00013637	Y105C5A.13	8.49051	8.56166e-68	3.71799e-64	1.74977	12.0798	11.8352	3743.91	2964.11	2682.63
WBGene00008477	clec-17	6.36503	1.54124e-67	5.5775e-64	344.705	185.726	219.797	26837.7	23858.3	11080.9
WBGene00015152	B0348.2	7.06707	2.49751e-67	7.74692e-64	17.4977	42.2792	25.3612	4714.55	4139.9	2659.27
WBGene00016164	C27D9.2	5.79648	3.85237e-65	1.04558e-61	257.216	138.917	123.424	11164.8	8951.06	8719.17
WBGene00022572	ZC239.14	4.38474	5.57577e-63	1.34519e-59	129.483	167.607	147.095	3681.99	3143.21	2461.33
WBGene00014039	ZK662.2	3.392	1.81528e-62	3.94151e-59	447.941	333.704	498.77	4342.47	4455.87	4630.06
WBGene00019931	R07C12.1	9.34085	9.271e-59	1.83001e-55	19.2475	9.05983	18.5982	14422.3	11135.4	4653.42
WBGene00304201	T07H8.11	7.01447	3.59854e-58	6.51125e-55	85.7387	48.3191	23.6704	7908.43	8336.11	4101.4
WBGene00004300	ram-2	3.10484	4.40643e-58	7.35975e-55	6348.16	5438.92	5357.97	48140.9	45216.9	54139.5
WBGene00044898	let-383	-4.49031	5.07594e-58	7.87242e-55	794.395	674.957	759.144	25.3815	41.2559	31.9654
WBGene00021081	pals-33	7.29437	5.94786e-58	8.60973e-55	20.9972	13.5897	20.2889	2930.87	2616.11	3021.96
WBGene00000681	col-107	3.36667	2.91442e-51	3.95505e-48	5112.83	3404.98	3954.65	45722.4	37245.8	45673.6
WBGene00012961	Y47H10A.5	6.1423	1.8537e-50	2.36762e-47	348.204	449.971	493.698	38871.1	26588.7	25801
WBGene00045457	F33H12.7	4.56916	2.70685e-48	3.26521e-45	1258.08	1380.11	940.054	39570.6	26167.4	19208.7
WBGene00002090	ins-7	4.7739	4.50549e-48	5.14883e-45	160.979	90.5983	87.9187	3801.09	2618.78	2847.38
WBGene00044212	Y68A4A.13	6.64854	5.96018e-48	6.47067e-45	92.7378	46.8091	60.8668	8708.37	6783.43	4564.9
WBGene00007097	B0024.4	3.24813	8.09141e-48	8.36613e-45	30031.3	22752.2	21362.6	229487	202464	272534
WBGene00022891	ZK1290.10	3.79617	1.39202e-47	1.37386e-44	265.965	212.906	179.219	3048.57	3594.11	2490.84
WBGene00044457	C18H7.11	2.84581	1.00631e-43	9.5e-41	1375.32	1840.65	1437.13	12512.8	10774.3	10171.1
WBGene00044922	Y43C5A.7	-4.75783	7.19798e-43	6.51207e-40	710.406	726.296	847.063	15.8983	27.9084	45.4892
WBGene00045063	Y37A1A.4	4.12847	2.05255e-42	1.78268e-39	691.159	751.966	894.404	15784	10340.7	14760.6
WBGene00015216	valv-1	4.52756	1.37966e-41	1.15217e-38	1912.5	1011.68	1053.33	30359.1	25179.4	36181.1
WBGene00009030	clec-233	4.41263	5.39929e-41	4.34203e-38	248.467	164.587	169.074	4384.87	5095.1	2902.7
WBGene00045416	Y37H2A.14	3.40487	3.00869e-40	2.33313e-37	1816.26	2846.3	2098.21	29910.3	20561.7	21147.6
WBGene00008483	E04D5.4	4.33612	1.02961e-38	7.70892e-36	155.729	108.718	204.58	2329.52	2730.65	4405.08
WBGene00016450	clec-5	4.17533	1.38097e-38	9.99503e-36	9963.18	5991.56	5694.43	122030	108546	160562
WBGene00194717	ZC239.22	5.78378	2.47026e-38	1.73022e-35	349.954	157.037	143.713	17386.6	12159.1	6267.67
WBGene00219216	K08D10.14	4.49293	1.14737e-37	7.78527e-35	68.241	163.077	84.5372	2518.35	2359.11	2262.17
WBGene00000691	col-117	3.35072	3.82392e-37	2.51602e-34	1121.6	1152.11	1137.87	14991.3	11605.8	8201.58
WBGene00003096	lys-7	4.77065	7.75382e-37	4.95172e-34	2127.72	836.524	786.196	32754.1	31356.6	38238
WBGene00011590	bus-19	3.50983	1.5007e-36	9.30991e-34	146.981	129.858	109.898	1204.65	1311.69	1893.33
WBGene00000302	cav-2	2.86278	2.56417e-35	1.54655e-32	241.468	193.276	194.436	1312.59	1537.63	1726.13
WBGene00000699	col-125	3.07826	3.47053e-35	2.03664e-32	6848.6	5377.01	6125.57	51377.2	59411.1	44195.8
WBGene00235330	F21C10.18	3.45089	5.65554e-35	3.23154e-32	124.234	144.957	94.6817	1653.42	1219.47	1108.95
WBGene00006986	zip-1	2.57455	8.86421e-35	4.93509e-32	859.137	641.738	628.957	4610.23	3683.66	4389.09
WBGene00023483	Y75B8A.39	4.55201	1.35869e-34	7.3753e-32	54.2428	81.5384	40.5779	1861.22	1293.73	994.615
WBGene00000783	cpr-3	3.51094	2.39825e-34	1.27008e-31	9648.23	12502.6	12095.6	160640	107166	122601
WBGene00000599	col-10	3.46528	3.21782e-34	1.66353e-31	986.87	907.493	860.589	12499.1	9715.02	8208.96
WBGene00000594	col-3	3.27668	2.28365e-33	1.15314e-30	1485.55	1448.06	1087.15	16716.7	12364.4	9882.22
WBGene00009397	clec-66	-3.19049	2.69823e-33	1.33152e-30	26647.2	30219	28404.5	2845.24	4199.6	2290.44
WBGene00006627	tsp-1	4.1164	3.91172e-33	1.88745e-30	1422.56	883.333	801.413	22083.6	12512.2	19289.9
WBGene00012631	Y38H6C.19	-7.59107	1.75447e-32	8.28147e-30	173.227	119.288	179.219	1.39459	0.485363	0
WBGene00138721	pals-37	5.00679	8.2627e-32	3.81719e-29	71.7405	25.6695	54.1038	2110.01	1788.56	944.208
WBGene00000830	ctl-1	3.11522	1.12471e-31	5.08767e-29	66.4912	66.4387	55.7946	600.789	540.209	493.005
WBGene00006534	tba-8	7.31578	1.28345e-31	5.68723e-29	1.74977	9.05983	1.69074	837.59	595.298	640.537
WBGene00010047	F54D1.6	2.50354	7.16409e-31	3.11108e-28	1326.32	1245.73	975.56	6988.56	5854.93	7277.04
WBGene00016845	C50F7.5	8.0533	1.12955e-29	4.80902e-27	13.9982	3.01994	8.45372	3003.11	558.41	3115.4
WBGene00008199	C49C3.9	2.21811	1.2552e-29	5.24119e-27	21215.9	18154.4	16285.3	96807.9	88867.5	73273.3
WBGene00022252	Y73B6BL.31	-2.85148	1.44259e-29	5.90998e-27	9076.05	13653.2	11040.6	1422.48	1759.44	1496.23
WBGene00019212	zmp-2	2.55275	2.22807e-29	8.95892e-27	423.444	383.533	343.221	2305.53	1975.18	2469.94
WBGene00001695	grd-6	3.88197	2.34949e-29	9.13424e-27	286.962	193.276	165.693	3093.76	4361.96	2056.85
WBGene00010150	F56D5.6	2.10862	2.35581e-29	9.13424e-27	6507.39	5173.16	4903.16	25483.6	24390.7	21640.6
WBGene00019932	R07C12.2	3.66479	3.40003e-29	1.29517e-26	540.679	614.558	588.379	9553.21	8441.19	4116.16
WBGene00020579	T19D12.4	3.3513	4.15466e-29	1.55535e-26	7156.56	7033.44	7265.13	86071.5	64874.1	68017.4
WBGene00022287	Y75B7AR.1	4.03919	5.22264e-29	1.92202e-26	155.729	261.225	302.643	4467.7	4446.41	2919.91
WBGene00000989	dhs-26	-4.52008	1.09324e-28	3.95624e-26	2339.44	700.627	1903.78	80.3283	56.0594	79.9135
WBGene00015599	fbxa-164	7.14931	4.41601e-28	1.57188e-25	15.7479	18.1197	0	1860.1	1971.3	1008.14
WBGene00019473	cyp-35A5	-2.77469	5.42291e-28	1.89916e-25	10558.1	8374.3	9473.24	1284.14	1034.31	1839.24
WBGene00044016	C35A5.10	2.50472	9.93798e-28	3.42513e-25	229.22	224.986	191.054	1055.42	1165.36	1447.05
WBGene00000740	col-167	3.16405	1.06854e-27	3.62519e-25	2834.63	2271	2431.29	27770.4	21787.9	17991.6
WBGene00009433	F35E12.9	2.86986	2.60964e-27	8.71741e-25	2159.22	1363.5	1454.04	14256	10327.1	11789.1
WBGene00008631	F10A3.1	7.10071	3.40812e-27	1.12122e-24	8.74885	15.0997	8.45372	2308.6	1721.83	430.303
WBGene00009522	F38A1.9	3.45071	4.36242e-27	1.41375e-24	68.241	64.9288	84.5372	755.588	713.969	911.013
WBGene00017764	F25A2.1	2.46242	5.22304e-27	1.66776e-24	2894.12	2341.96	2248.69	15752.4	12220	13275.5
WBGene00044206	T26H5.9	5.91242	6.56925e-27	2.06722e-24	92.7378	24.1595	20.2889	3631.51	2975.27	1616.71
WBGene00077691	T06E4.14	3.28261	6.77413e-27	2.10124e-24	174.977	150.997	131.878	1245.65	1187.93	2026.11
WBGene00007963	cyp-25A1	-5.19977	2.24874e-26	6.87702e-24	10355.1	5260.74	6778.2	81.1651	371.788	154.909
WBGene00014135	ZK896.4	2.60901	9.17125e-26	2.76577e-23	6400.66	4455.92	4434.82	27872.8	29593.6	35822.1
WBGene00009957	F53B2.8	2.27565	1.17186e-25	3.48555e-23	4120.71	4711.11	3601.29	21153.7	16548	22508.5
WBGene00016451	clec-6	4.21378	1.72629e-25	5.06527e-23	54.2428	31.7094	27.0519	592.421	575.883	924.537
WBGene00235310	R02D1.2	-2.23971	1.86738e-25	5.4062e-23	1632.53	1473.73	1423.61	251.305	364.265	345.472
WBGene00044569	C25F6.8	7.74591	3.43251e-25	9.8066e-23	36.7452	19.6296	11.8352	7858.23	6310.2	441.368
WBGene00022848	ZK1055.7	1.82471	4.24848e-25	1.19802e-22	537.179	514.9	502.151	1942.66	1718.67	1844.16
WBGene00006175	str-124	5.26967	5.25506e-25	1.46286e-22	10.4986	13.5897	1.69074	300.394	303.595	405.714
WBGene00012683	asp-17	4.05551	9.86816e-25	2.71225e-22	71.7405	98.1481	118.352	1339.36	1125.56	2334.7
WBGene00004146	pqn-63	3.00747	1.0363e-24	2.81264e-22	131.233	69.4587	91.3002	732.996	862.005	743.81
WBGene00010686	K08F9.3	3.46548	1.07102e-24	2.87098e-22	66.4912	36.2393	91.3002	814.161	724.647	592.589
WBGene00000133	amt-1	-5.79623	1.2572e-24	3.32899e-22	124.234	391.082	387.181	6.41511	2.6695	8.60606
WBGene00007563	C14A4.13	4.0325	2.20649e-24	5.77223e-22	54.2428	45.2991	99.7539	1519.54	703.776	1031.5
WBGene00000034	abu-11	3.23166	2.26376e-24	5.85154e-22	101.487	55.8689	89.6095	640.116	686.061	989.697
WBGene00007553	C13G3.1	2.38702	3.81212e-24	9.73796e-22	4048.97	4197.72	3624.96	26239.7	18263.7	17592
WBGene00016274	C30G12.2	-3.06587	4.20272e-24	1.06109e-21	3784.75	3219.26	3041.65	245.169	439.739	518.823
WBGene00019908	R05H11.2	3.59278	5.36377e-24	1.33866e-21	20.9972	34.7293	30.4334	373.471	304.808	367.602
WBGene00002271	lec-8	2.21432	8.68364e-24	2.14259e-21	112909	80828.7	82836.4	488932	388552	405987
WBGene00235133	T26H5.14	4.58348	9.83709e-24	2.39992e-21	360.452	161.567	103.135	5725.9	5246.29	4001.82
WBGene00020516	T15B7.1	-2.54537	1.39061e-23	3.35492e-21	88286.3	84883	78966.2	9864.2	17404.6	15924.9
WBGene00086568	Y2H9A.6	4.1704	2.95752e-23	7.05678e-21	47.2438	28.6894	15.2167	654.062	557.197	422.927
WBGene00009523	clec-165	3.07418	3.38645e-23	7.99239e-21	244.968	202.336	191.054	1724.83	1619.17	2032.26
WBGene00004811	skr-5	3.39453	6.44948e-23	1.50578e-20	145.231	87.5783	89.6095	1245.65	1045.47	1092.97
WBGene00015080	B0244.5	2.29719	8.3487e-23	1.92846e-20	286.962	203.846	258.684	1304.22	1318.49	1052.4
WBGene00008566	acox-1.3	-2.5645	8.93249e-23	2.04159e-20	348.204	392.592	468.336	54.389	70.863	82.3723
WBGene00016004	C18H9.6	2.05282	1.08486e-22	2.4537e-20	4405.92	4279.26	5043.49	20469.2	15409.3	21086.1
WBGene00010968	R01E6.2	2.92019	1.11742e-22	2.50129e-20	120.734	83.0484	113.28	643.184	812.983	941.749
WBGene00000717	col-144	2.55261	1.25628e-22	2.78343e-20	2232.71	2130.57	2162.46	15196.8	12749	10335.9
WBGene00016525	fbxa-12	7.68998	1.29342e-22	2.83677e-20	1.74977	1.50997	5.07223	723.234	622.235	354.078
WBGene00004127	abu-12	3.59479	1.67385e-22	3.63443e-20	211.722	158.547	333.077	2459.5	2237.77	3797.73
WBGene00008302	pals-38	5.30849	1.8108e-22	3.89286e-20	61.2419	4.52991	47.3409	1558.59	1477.69	1412.62
WBGene00000618	col-41	6.56057	1.98865e-22	4.23328e-20	118.984	42.2792	109.898	11043.2	10991.8	3526.03
WBGene00007390	lmtr-3	1.6197	2.1811e-22	4.59788e-20	1823.26	2082.25	2230.09	6272.3	6794.84	5785.73
WBGene00015403	clec-10	3.01792	2.43482e-22	5.08339e-20	3424.3	2998.8	2661.23	27642.1	31414.1	14519.7
WBGene00021517	Y41D4B.15	3.25819	4.08247e-22	8.44217e-20	162.729	155.527	111.589	1659.84	1451.96	998.304
WBGene00006886	vap-1	3.37777	4.22218e-22	8.6487e-20	299.211	315.584	322.932	3381.6	3310.42	3055.15
WBGene00015225	B0507.8	4.54465	6.80301e-22	1.3805e-19	43.7442	16.6097	16.9074	471.65	472.258	849.542
WBGene00018965	F56D2.3	3.30661	7.04367e-22	1.4161e-19	201.223	166.097	211.343	1386.22	1456.82	2885.49
WBGene00001725	grl-16	3.17524	7.89043e-22	1.57179e-19	4773.37	2701.34	3844.75	32601.3	34022	35620.5
WBGene00021875	Y54G2A.10	2.961	8.19212e-22	1.61705e-19	45.494	64.9288	57.4853	372.634	558.653	377.437
WBGene00006649	tth-1	2.41484	8.96588e-22	1.75384e-19	442.692	377.493	513.986	2709.96	1799.97	2603.95
WBGene00002067	ifp-1	3.84453	9.11354e-22	1.76681e-19	181.976	75.4985	64.2483	1378.41	1623.3	1609.33
WBGene00009903	F49E12.10	-2.2767	1.10492e-21	2.1231e-19	1482.05	1055.47	1347.52	254.094	287.335	259.411
WBGene00018725	kreg-1	5.60483	1.24061e-21	2.36293e-19	26.2465	6.03988	23.6704	926.007	723.191	1049.94
WBGene00016281	pals-32	3.92922	1.26703e-21	2.39226e-19	50.7433	51.339	21.9797	865.761	611.315	413.091
WBGene00000704	col-130	2.57831	2.14966e-21	4.02376e-19	1910.75	2204.56	2460.03	11164.8	15059.8	13046.8
WBGene00022083	Y69A2AR.12	4.17956	2.70079e-21	5.01216e-19	47.2438	70.9686	54.1038	1493.88	1064.64	566.771
WBGene00015259	dod-20	5.45391	3.83003e-21	7.04757e-19	57.7424	33.2194	10.1445	2543.45	1210.98	667.585
WBGene00017991	clec-180	2.94392	3.90299e-21	7.12148e-19	328.957	372.963	414.233	1815.2	3218.44	3559.22
WBGene00004123	pqn-36	2.64681	4.14764e-21	7.50481e-19	239.718	226.496	189.363	1416.9	1145.94	1545.4
WBGene00010118	F55F3.4	3.70486	4.24208e-21	7.58896e-19	127.733	96.6381	175.837	1233.37	1538.36	2445.35
WBGene00018216	F40A3.1	2.32289	4.26405e-21	7.58896e-19	230.97	188.746	184.291	1000.48	849.385	1174.11
WBGene00011644	T09B9.3	3.14568	4.86627e-21	8.59036e-19	31.4958	39.2592	38.8871	386.859	318.155	264.329
WBGene00010831	M02G9.2	3.57982	5.89054e-21	1.03146e-18	80.4894	49.829	64.2483	513.209	652.085	1160.59
WBGene00021768	Y51F10.7	-1.88629	7.8433e-21	1.36241e-18	138228	116659	109699	32847.6	38284.9	27482.9
WBGene00019551	K09C4.6	-3.49798	8.8294e-21	1.52153e-18	262.465	178.177	236.704	24.8237	23.5401	7.37663
WBGene00009692	F44E5.5	2.57905	9.65327e-21	1.65041e-18	108.486	150.997	148.786	884.169	738.722	820.035
WBGene00009691	F44E5.4	2.60985	1.26458e-20	2.12852e-18	104.986	173.647	148.786	1023.91	723.919	866.754
WBGene00020228	T05A8.2	10.391	1.26194e-20	2.12852e-18	1.74977	0	1.69074	2339.28	861.519	1231.9
WBGene00012257	lpr-4	3.81839	1.51518e-20	2.5307e-18	1140.85	440.912	647.555	7648.48	7653.69	16140.1
WBGene00012308	oac-53	3.41323	2.46017e-20	4.07768e-18	71.7405	190.256	94.6817	1304.5	1021.69	1488.85
WBGene00012824	Y43F8B.14	2.38289	2.50395e-20	4.11881e-18	589.672	418.262	388.871	2616.53	2797.87	1862.6
WBGene00008559	F07H5.8	2.91964	2.84224e-20	4.64011e-18	188.975	128.348	126.806	1038.69	844.774	1477.78
WBGene00012144	T28H10.3	1.98852	3.18328e-20	5.15809e-18	46214.9	36138.1	34190.2	179550	155331	127590
WBGene00000610	col-33	3.20448	3.5383e-20	5.69089e-18	61.2419	58.8889	84.5372	473.323	501.38	915.931
WBGene00009902	drd-1	-2.4157	3.70975e-20	5.92278e-18	12811.8	13583.7	12146.3	1966.65	1959.17	3304.73
WBGene00010605	K06G5.1	2.12104	4.05034e-20	6.41935e-18	6309.67	5040.28	4355.36	26230.3	21336.8	20748
WBGene00001752	gst-4	-2.90651	5.46284e-20	8.57518e-18	28857.2	26373.2	19124	2987.49	2429.24	4504.66
WBGene00011830	cyp-29A2	-1.74874	5.48957e-20	8.57518e-18	18524.8	14960.8	13799.9	4276.09	5060.88	4733.34
WBGene00022419	Y102A11A.9	3.40704	6.11841e-20	9.48922e-18	216.971	197.806	108.208	2192.85	1274.56	2082.67
WBGene00194902	Y39H10B.3	4.52615	6.25896e-20	9.63836e-18	47.2438	7.54985	13.526	592.7	472.744	488.087
WBGene00008712	F11E6.9	2.62467	8.85448e-20	1.35392e-17	162.729	105.698	91.3002	626.17	716.396	875.36
WBGene00017214	F07E5.9	7.62171	8.94056e-20	1.35753e-17	0	7.54985	0	671.076	658.638	253.264
WBGene00012255	lpr-6	3.80594	1.20289e-19	1.81378e-17	1118.1	528.49	502.151	7252.7	6670.83	16125.3
WBGene00007552	C13C12.2	3.31481	1.29212e-19	1.93489e-17	71.7405	54.359	59.1761	399.968	565.448	880.277
WBGene00022644	dod-19	2.51164	3.20764e-19	4.77038e-17	87675.7	114474	97517.1	582724	456548	669634
WBGene00010004	F53H2.1	4.56194	4.3179e-19	6.37787e-17	61.2419	28.6894	37.1964	977.607	1409.49	603.654
WBGene00019166	tat-2	3.01298	4.39581e-19	6.44907e-17	659.663	368.433	319.551	3977.65	3645.8	3248.17
WBGene00000928	dao-2	2.78492	4.64432e-19	6.76792e-17	451.44	368.433	365.201	2253.66	1974.21	3944.04
WBGene00019720	M01H9.4	1.40826	4.83458e-19	6.99822e-17	1114.6	1022.25	1156.47	3172.69	2825.3	2737.96
WBGene00017592	F19C7.2	3.44546	5.11984e-19	7.36206e-17	311.459	161.567	174.147	3222.89	1962.08	1856.45
WBGene00007414	C07E3.3	3.89519	7.33786e-19	1.0482e-16	103.236	69.4587	65.9391	1421.92	959.077	1165.51
WBGene00018194	F39E9.1	2.36271	9.07363e-19	1.28768e-16	3566.03	3992.36	4421.3	26295	17180.1	18139.1
WBGene00008227	C50B8.5	2.04334	1.09671e-18	1.54629e-16	313.209	237.065	333.077	1406.86	1201.03	1025.35
WBGene00009291	clec-264	2.02644	1.24271e-18	1.74084e-16	521.431	655.327	568.09	2485.99	2021.78	2606.41
WBGene00015340	C02E7.7	2.10425	1.49545e-18	2.0682e-16	731.403	542.08	694.896	2848.87	2656.39	2955.57
WBGene00015605	C08E3.13	8.75658	1.48864e-18	2.0682e-16	0	0	5.07223	987.927	898.164	255.723
WBGene00271815	K04A8.21	6.89343	1.5321e-18	2.10548e-16	15.7479	3.01994	1.69074	890.305	374.215	1131.08
WBGene00019532	K08D10.9	3.89357	1.54292e-18	2.107e-16	76.9898	102.678	43.9594	1349.12	1007.61	972.485
WBGene00021583	clec-72	4.63016	1.60208e-18	2.17412e-16	57.7424	48.3191	86.228	2528.39	1721.34	504.07
WBGene00006429	arrd-3	3.05226	1.62379e-18	2.1899e-16	24.4968	31.7094	28.7427	235.964	274.958	193.022
WBGene00001543	gcy-18	2.84766	1.7144e-18	2.29782e-16	152.23	111.738	182.6	1018.33	911.269	1283.53
WBGene00015077	B0238.13	4.87462	2.14213e-18	2.8535e-16	48.9935	77.0085	49.0316	3023.75	1629.36	486.857
WBGene00021095	mlt-8	3.07553	2.88648e-18	3.8216e-16	43.7442	64.9288	60.8668	363.988	450.174	622.096
WBGene00000683	col-109	3.03289	3.54945e-18	4.67086e-16	139.982	93.6182	50.7223	674.423	820.991	829.871
WBGene00003640	nhr-50	1.63661	3.96881e-18	5.19125e-16	1520.55	1555.27	1284.97	4420.29	3980.7	5164.87
WBGene00001065	dpy-3	4.18775	4.30516e-18	5.59748e-16	13.9982	30.1994	15.2167	290.911	247.535	558.165
WBGene00008174	C48B4.11	-1.8723	5.09397e-18	6.58365e-16	9501.25	8014.93	8681.98	1891.34	2971.15	2291.67
WBGene00001577	gem-4	3.11972	5.35883e-18	6.88499e-16	400.697	280.855	192.745	3081.48	1708.72	2808.04
WBGene00016919	C54E4.4	2.39202	5.51832e-18	7.04819e-16	127.733	129.858	104.826	716.819	602.093	582.754
WBGene00017438	F13H8.5	3.29896	7.84129e-18	9.9566e-16	136.482	89.0883	160.621	889.747	913.696	1997.84
WBGene00016261	C30F12.2	-1.44337	8.51411e-18	1.07481e-15	2388.43	2257.41	2338.3	740.527	934.324	895.031
WBGene00014138	clec-186	-3.39309	1.37371e-17	1.72412e-15	25026.9	27594.7	28805.2	2452.52	4055.69	1238.04
WBGene00016424	C34H4.1	2.26687	1.89997e-17	2.37092e-15	932.627	1251.77	1112.51	6039.13	5153.58	4675.55
WBGene00000603	col-14	2.70041	2.67854e-17	3.32338e-15	3823.25	4238.49	4372.27	19843	32071.3	28906.5
WBGene00020546	zig-13	6.32046	2.80413e-17	3.45944e-15	1.74977	1.50997	5.07223	271.108	197.785	188.104
WBGene00017305	nspb-12	3.61846	4.49046e-17	5.50855e-15	89.2382	46.8091	30.4334	543.89	905.445	588.901
WBGene00004264	qua-1	2.79139	4.77008e-17	5.81869e-15	181.976	320.114	191.054	1151.09	1486.42	2172.42
WBGene00010980	R02D5.7	1.96442	4.86461e-17	5.90085e-15	568.675	454.501	524.131	2297.45	1767.21	1970.79
WBGene00009061	pals-14	4.18524	5.88562e-17	7.09969e-15	5.24931	9.05983	13.526	162.051	172.547	173.351
WBGene00012904	tiar-2	-2.08825	6.13258e-17	7.35672e-15	717.405	437.892	681.37	132.486	159.442	138.926
WBGene00008239	fshr-1	1.71546	6.58236e-17	7.8271e-15	1534.55	1259.32	1259.6	4798.22	3959.59	4552.61
WBGene00018997	F57B9.3	2.99082	6.59678e-17	7.8271e-15	101.487	243.105	147.095	1698.61	1196.18	1020.43
WBGene00000966	dhs-2	-1.9032	7.07996e-17	8.35474e-15	778.647	661.367	640.792	154.52	173.032	234.823
WBGene00001714	grl-5	3.00407	7.54769e-17	8.81092e-15	652.664	700.627	547.801	3516.04	5269.34	6470.53
WBGene00008498	F01D5.8	1.57609	7.54765e-17	8.81092e-15	2342.94	1793.85	2160.77	6888.15	5715.15	6169.32
WBGene00000641	col-65	3.29493	1.12407e-16	1.30518e-14	1994.74	824.444	1082.08	10373.5	10157.7	17753.1
WBGene00010899	M28.8	1.81109	1.23231e-16	1.42325e-14	638.666	599.458	618.813	2232.18	2027.12	2257.25
WBGene00000031	abu-8	3.40359	1.36298e-16	1.56584e-14	293.961	126.838	187.673	1906.12	1440.31	3088.35
WBGene00000784	cpr-4	3.06463	1.53823e-16	1.75788e-14	20302.6	15744.5	16878.7	224527	103779	114494
WBGene00018297	F41F3.3	3.79081	1.75295e-16	1.99277e-14	314.958	126.838	158.93	2118.66	2252.81	3936.66
WBGene00194708	Y36E3A.2	2.2137	1.81524e-16	2.05282e-14	286.962	241.595	228.251	1205.76	1376	923.308
WBGene00016915	C54D2.1	2.58444	2.06819e-16	2.32677e-14	104.986	80.0285	91.3002	398.294	523.949	737.663
WBGene00008891	clec-42	8.02247	2.38889e-16	2.67115e-14	110.235	25.6695	18.5982	21329.7	8760.56	10024.8
WBGene00022538	ZC190.4	2.35206	2.39891e-16	2.67115e-14	239.718	237.065	152.167	1058.49	927.043	1229.44
WBGene00050906	F20E11.17	10.3272	2.6576e-16	2.9441e-14	0	0	0	558.672	371.545	234.823
WBGene00017759	sucl-2	-1.97934	2.74603e-16	3.02663e-14	13774.2	18962.2	17252.4	3430.97	5453.78	3790.36
WBGene00020595	T20B5.2	2.08777	2.78759e-16	3.05692e-14	164.478	188.746	179.219	702.873	831.912	729.057
WBGene00021590	Y46D2A.2	2.2749	2.96488e-16	3.235e-14	13021.8	13973.3	14176.9	84767.6	55087.7	59401.5
WBGene00009811	F47B8.10	4.77367	3.60686e-16	3.91579e-14	80.4894	43.7892	11.8352	1702.79	720.764	1294.6
WBGene00005308	srh-87	-2.88744	4.26362e-16	4.60577e-14	129.483	111.738	155.549	13.388	20.3852	20.9004
WBGene00002091	ins-8	5.61005	4.34961e-16	4.6754e-14	5.24931	15.0997	6.76298	703.43	334.9	301.212
WBGene00018418	F44E2.4	2.92193	5.29345e-16	5.6619e-14	208.223	188.746	226.56	1299.76	948.399	2482.23
WBGene00010321	F59B10.5	2.79689	5.4546e-16	5.80567e-14	68.241	73.9886	114.971	564.529	795.267	422.927
WBGene00020326	math-38	5.61373	5.4827e-16	5.80712e-14	52.4931	3.01994	10.1445	1114.28	1256.6	812.658
WBGene00017839	F26G1.3	5.46938	9.87844e-16	1.04122e-13	29.7461	6.03988	35.5056	1366.14	1493.95	277.853
WBGene00007996	C38C6.3	3.40751	1.09835e-15	1.14656e-13	115.485	69.4587	57.4853	534.964	738.237	1299.52
WBGene00008988	F20G2.5	2.93797	1.09321e-15	1.14656e-13	3496.04	1369.54	1709.34	14616.1	14259	21505.3
WBGene00016528	C39B5.10	10.069	1.10891e-15	1.15205e-13	0	1.50997	0	955.293	551.372	392.191
WBGene00007153	clec-41	1.74509	1.14938e-15	1.1884e-13	70923.4	57052.7	51481.5	170723	204837	226010
WBGene00013358	abhd-3.1	-1.19849	1.21384e-15	1.2491e-13	3980.72	3394.41	3783.89	1596.8	1572.33	1695.39
WBGene00012910	Y46G5A.20	2.39077	1.31317e-15	1.34495e-13	764.649	415.242	390.562	2864.21	2821.9	2543.71
WBGene00015823	C16B8.3	1.79995	1.34752e-15	1.37365e-13	6687.62	4640.14	5026.58	21951.4	18140.7	16848.2
WBGene00012573	Y37H2C.1	2.65602	1.46514e-15	1.48657e-13	110.235	72.4786	142.023	737.737	779.008	522.511
WBGene00012069	T26H5.4	5.02946	1.48753e-15	1.50227e-13	71.7405	13.5897	11.8352	1442.28	1212.68	497.922
WBGene00000625	col-48	2.72256	1.67099e-15	1.67973e-13	75.2401	157.037	82.8465	609.714	702.32	777.005
WBGene00022375	Y94H6A.2	2.98767	1.80439e-15	1.80547e-13	246.717	193.276	179.219	1381.76	2115.21	1411.39
WBGene00015546	C06G1.2	3.84776	2.3138e-15	2.30457e-13	80.4894	39.2592	42.2686	464.398	485.12	1381.89
WBGene00009403	F35C11.4	1.48092	2.45647e-15	2.43549e-13	1305.33	1606.61	1330.62	4022.55	3668.13	4156.73
WBGene00007752	wdfy-3	2.40764	2.56354e-15	2.5301e-13	444.441	564.729	409.16	2386.7	1823.75	3323.17
WBGene00001399	fat-7	-5.05395	2.58384e-15	2.5386e-13	488.186	1093.22	715.185	10.32	9.70726	52.8658
WBGene00020674	T22B7.7	-3.6342	2.59806e-15	2.54106e-13	76242.7	23321.5	37495.6	1886.6	3912.03	5242.32
WBGene00000553	cmk-1	2.76151	2.8112e-15	2.73721e-13	75.2401	66.4387	101.445	714.866	347.52	585.212
WBGene00004721	san-1	-1.86467	2.85544e-15	2.76787e-13	10015.7	7530.23	8245.76	1797.07	2865.58	2419.53
WBGene00235268	Y54G2A.76	3.05718	3.8733e-15	3.73782e-13	223.97	200.826	170.765	1001.04	1268.98	2692.47
WBGene00019344	dhhc-10	1.72697	4.15476e-15	3.9917e-13	1209.09	958.832	1046.57	3533.89	3660.12	3443.66
WBGene00010821	M01G12.7	5.8857	4.7088e-15	4.50406e-13	0	7.54985	5.07223	323.545	237.585	204.087
WBGene00018640	F49E10.2	3.0811	4.74975e-15	4.52331e-13	253.717	282.365	258.684	1578.67	1514.58	3639.14
WBGene00004397	rol-6	3.94136	4.79301e-15	4.54457e-13	36.7452	37.7493	15.2167	466.35	558.895	354.078
WBGene00018345	F42C5.3	2.65966	5.1009e-15	4.81547e-13	349.954	173.647	179.219	1591.5	1436.92	1406.48
WBGene00007999	tag-297	3.41791	5.58306e-15	5.24784e-13	40.2447	27.1795	74.3928	357.851	410.617	746.269
WBGene00003093	lys-4	-3.23489	5.84678e-15	5.47203e-13	276829	205838	193915	11646.2	40543.1	19674.7
WBGene00022383	Y95B8A.2	3.04702	6.00023e-15	5.59155e-13	279.963	161.567	140.332	1027.25	1602.43	2178.56
WBGene00021121	W09G12.7	4.20498	6.99824e-15	6.4937e-13	888.883	383.533	405.779	6957.32	4617.02	19372.3
WBGene00016611	bicd-1	1.68834	7.07269e-15	6.53487e-13	759.4	723.276	640.792	2223.25	2490.15	2128.16
WBGene00006956	wrt-10	2.32908	7.278e-15	6.69607e-13	1090.11	1411.82	1012.76	4507.03	4604.4	8559.35
WBGene00004929	soc-2	1.57681	7.73675e-15	7.08811e-13	1867	1783.28	1805.72	5508.35	4598.57	6173.01
WBGene00008496	F01D5.6	3.44329	8.32005e-15	7.59048e-13	13.9982	24.1595	25.3612	146.711	262.581	286.459
WBGene00003092	lys-3	4.20733	8.41665e-15	7.64647e-13	575.674	173.647	84.5372	5306.41	4153.49	5933.27
WBGene00011531	rsbp-1	2.00017	8.70639e-15	7.87674e-13	171.477	232.536	164.002	828.107	653.541	795.446
WBGene00007964	cyp-25A2	-3.31264	9.17412e-15	8.26547e-13	3721.76	1836.12	2000.15	257.999	361.595	137.697
WBGene00045401	eol-1	3.25878	9.49013e-15	8.51484e-13	125.983	40.7692	55.7946	914.292	625.633	580.295
WBGene00021084	W08E12.3	5.20918	9.85358e-15	8.80456e-13	10.4986	1.50997	11.8352	304.299	432.701	127.862
WBGene00000971	dhs-7	-2.85463	1.02246e-14	9.09866e-13	1011.37	847.094	877.497	60.5251	135.174	186.875
WBGene00017376	F11C7.2	1.99553	1.05437e-14	9.34433e-13	278.213	351.823	297.571	1257.08	1317.52	1124.94
WBGene00009914	F49H6.13	5.86238	1.06623e-14	9.411e-13	38.4949	45.2991	5.07223	3085.95	1734.69	357.766
WBGene00010747	K10D11.3	1.70169	1.07914e-14	9.48639e-13	1853.01	1777.24	1913.92	6825.12	5892.79	5312.4
WBGene00010723	cpg-7	2.78673	1.12786e-14	9.8747e-13	80.4894	147.977	89.6095	629.796	922.918	646.684
WBGene00001067	dpy-5	3.34242	1.20577e-14	1.05144e-12	136.482	126.838	98.0632	1377.3	1743.18	540.953
WBGene00003388	moe-3	2.64845	1.21419e-14	1.05455e-12	43.7442	37.7493	55.7946	356.178	248.02	253.264
WBGene00007682	C18D11.6	4.16765	1.22714e-14	1.06155e-12	68.241	36.2393	32.1242	812.487	332.231	1308.12
WBGene00018645	F49F1.5	2.77941	1.44368e-14	1.24391e-12	2864.37	1312.16	1579.16	16870.3	14228.7	8408.13
WBGene00008572	F08B12.4	2.09676	1.45822e-14	1.24754e-12	1473.31	788.205	1158.16	5674.58	4418.02	4528.02
WBGene00021531	Y42G9A.1	1.33389	1.45938e-14	1.24754e-12	1825.01	2160.77	2066.09	5347.41	5253.08	4653.42
WBGene00002187	kgb-1	1.8798	1.47388e-14	1.25499e-12	360.452	374.473	385.49	1631.67	1349.55	1138.46
WBGene00011677	cyp-13A1	2.17728	1.51262e-14	1.28295e-12	183.726	231.026	294.19	1027.25	996.693	1185.18
WBGene00010904	ugt-62	-1.90929	1.60273e-14	1.35409e-12	29439.9	43964.3	32472.4	8451.21	9749.24	9987.95
WBGene00000672	col-97	3.47011	1.64905e-14	1.38782e-12	73.4903	155.527	59.1761	935.769	1367.02	898.719
WBGene00001070	dpy-8	3.97488	1.79685e-14	1.50637e-12	264.215	261.225	400.707	6306.61	6580.31	1670.81
WBGene00001506	fut-2	2.74189	1.8416e-14	1.53795e-12	300.96	295.954	218.106	2309.16	2208.89	929.455
WBGene00007903	lgc-21	3.5972	1.9307e-14	1.60005e-12	17.4977	18.1197	38.8871	169.582	286.121	447.515
WBGene00015398	tag-293	4.12814	1.9259e-14	1.60005e-12	136.482	34.7293	91.3002	2602.02	1175.55	799.135
WBGene00001730	grl-21	2.70468	2.14865e-14	1.77391e-12	139.982	95.1282	135.26	548.352	1068.28	794.217
WBGene00002199	kin-15	-1.95626	2.18466e-14	1.7968e-12	4489.91	4727.72	4242.08	811.651	1502.2	1154.44
WBGene00001133	eat-2	4.03201	2.30716e-14	1.89039e-12	34.9954	27.1795	35.5056	711.24	334.9	549.559
WBGene00003846	odd-2	1.93384	2.34439e-14	1.91368e-12	120.734	107.208	92.991	440.69	361.838	424.156
WBGene00021072	W07B8.4	3.95281	2.44803e-14	1.99079e-12	80.4894	64.9288	32.1242	1319	1104.44	322.113
WBGene00019105	asp-8	-2.70686	2.58215e-14	2.09203e-12	1994.74	2281.57	1312.02	202.215	438.283	212.693
WBGene00018616	F48G7.5	3.41365	2.6332e-14	2.12545e-12	139.982	98.1481	81.1558	828.107	1681.54	888.884
WBGene00195004	K08D12.8	3.21134	2.70399e-14	2.17451e-12	27.9963	30.1994	28.7427	195.242	217.928	397.108
WBGene00016596	C42D4.3	3.07724	2.85204e-14	2.2851e-12	215.222	283.875	329.695	1230.03	2287.27	3483
WBGene00010277	F58G6.7	-2.13531	2.96614e-14	2.36779e-12	587.922	815.384	649.246	169.024	133.475	165.974
WBGene00022615	ZC449.5	2.34881	2.9942e-14	2.38143e-12	278.213	223.476	243.467	1425.27	1249.57	1117.56
WBGene00004393	rnt-1	3.04135	3.11941e-14	2.47196e-12	31.4958	51.339	35.5056	441.527	236.129	299.983
WBGene00012776	Y42A5A.1	1.9587	3.22561e-14	2.54683e-12	185.476	235.555	221.488	827.27	999.12	668.814
WBGene00021491	comt-4	-4.62171	3.35049e-14	2.63584e-12	3086.59	362.393	1021.21	75.0289	34.7035	72.5368
WBGene00000033	abu-10	3.02466	3.69577e-14	2.89698e-12	335.956	111.738	290.808	2270.67	1917.91	1812.19
WBGene00013007	Y48E1B.8	-2.90608	3.83896e-14	2.99839e-12	15161.7	13728.7	16565.9	1228.63	2429.97	2407.24
WBGene00018102	math-28	5.43588	4.05454e-14	3.15542e-12	31.4958	18.1197	0	1030.04	436.584	677.42
WBGene00007693	C23H4.4	-2.10217	4.11309e-14	3.18955e-12	456.69	526.98	598.524	99.5736	166.237	99.5845
WBGene00016945	sulp-1	3.94067	4.2205e-14	3.2612e-12	45.494	45.2991	43.9594	1008.29	843.318	213.922
WBGene00003834	nxf-1	2.34293	4.33067e-14	3.33446e-12	302.71	289.914	256.993	1269.35	1214.38	1830.63
WBGene00000903	daf-7	2.40976	4.63618e-14	3.55708e-12	405.946	602.478	383.799	2732.84	2288.97	2380.19
WBGene00007817	C30F2.3	2.13527	4.7781e-14	3.65306e-12	115.485	96.6381	71.0113	499.542	378.826	362.684
WBGene00003593	nfm-1	1.367	4.92172e-14	3.74966e-12	937.876	1001.11	926.528	2637.17	2159.62	2597.8
WBGene00017405	bath-31	-1.44607	5.32817e-14	4.04512e-12	1301.83	1549.23	1736.4	543.332	553.314	588.901
WBGene00000741	col-168	2.94358	5.48511e-14	4.14976e-12	610.669	664.387	887.641	6903.77	6355.59	3374.81
WBGene00019717	trx-3	2.63865	5.59333e-14	4.21694e-12	302.71	114.758	172.456	1494.72	1153.22	1016.75
WBGene00017448	F14B8.6	1.44547	5.64929e-14	4.24439e-12	4461.91	4564.64	4228.55	11303.7	11287.8	13514
WBGene00016502	C37C3.10	4.3551	5.75469e-14	4.30868e-12	33.2456	24.1595	28.7427	355.899	331.018	1076.99
WBGene00000742	col-169	2.92915	5.9814e-14	4.44775e-12	87.4885	75.4985	99.7539	945.81	706.203	343.013
WBGene00018624	F48G7.13	3.0345	5.96157e-14	4.44775e-12	94.4875	66.4387	54.1038	680.838	668.102	408.173
WBGene00022283	lgc-27	2.98376	6.67511e-14	4.94665e-12	631.667	422.792	517.368	2286.85	3085.45	7064.35
WBGene00003752	nlp-14	1.65243	7.40008e-14	5.46524e-12	190.725	146.467	179.219	485.038	580.737	555.706
WBGene00044120	C36B1.13	3.30301	9.66089e-14	7.11074e-12	134.732	52.849	94.6817	1363.35	920.491	491.775
WBGene00022679	ZK180.5	3.34659	9.86401e-14	7.23572e-12	8339.4	2973.13	4340.14	39843.4	33675.7	85702.9
WBGene00010319	F59B10.3	3.44026	9.89961e-14	7.23738e-12	139.982	30.1994	121.734	852.93	897.679	1410.17
WBGene00019615	K10B4.3	1.83545	1.01116e-13	7.36753e-12	369.201	320.114	371.964	1209.39	1018.29	1563.84
WBGene00010628	ceeh-2	-2.03281	1.01737e-13	7.388e-12	6713.86	4736.78	5112.81	1182.89	1766.96	1094.2
WBGene00015339	C02E7.6	3.12073	1.02156e-13	7.39369e-12	538.929	221.966	385.49	2371.92	2210.34	5387.4
WBGene00017654	F21C10.4	2.287	1.05114e-13	7.58255e-12	220.471	170.627	153.858	984.022	590.687	1086.82
WBGene00008602	oac-14	3.12109	1.05876e-13	7.61224e-12	6650.87	4890.8	5499.99	30013.5	29951.7	88308.1
WBGene00016599	C42D8.1	1.95295	1.06349e-13	7.621e-12	127.733	155.527	118.352	607.483	462.794	485.628
WBGene00000272	bro-1	3.9026	1.07364e-13	7.66843e-12	34.9954	33.2194	10.1445	379.886	228.606	568
WBGene00001478	fmo-3	-2.08733	1.15901e-13	8.25099e-12	11606.2	13876.6	13297.7	1876.56	3495.83	3757.16
WBGene00016890	lst-5	-1.43551	1.21179e-13	8.59854e-12	3074.34	2437.09	2211.49	889.747	1038.43	925.767
WBGene00008010	C38D9.2	-4.0091	1.22287e-13	8.62082e-12	446.191	801.795	902.858	67.777	27.1803	38.1126
WBGene00012186	mlt-11	2.99348	1.21948e-13	8.62082e-12	885.383	890.883	426.068	5115.35	3370.6	9059.73
WBGene00006464	bath-47	2.78995	1.24494e-13	8.74802e-12	554.677	703.646	448.047	4877.99	2791.08	4135.83
WBGene00013947	ZK228.4	-2.72943	1.32086e-13	9.25158e-12	640.415	712.706	684.752	62.1986	113.818	134.009
WBGene00022668	ZK154.6	2.2927	1.32695e-13	9.26431e-12	292.211	326.154	371.964	1860.1	1213.89	1780.23
WBGene00018803	fbxa-24	4.33078	1.34945e-13	9.39119e-12	2295.7	978.461	904.549	52043.8	25021.7	7012.71
WBGene00021600	Y46H3A.4	2.37838	1.42844e-13	9.9092e-12	222.221	152.507	143.713	988.205	1038.68	662.667
WBGene00021256	Y22D7AR.2	1.7858	1.49709e-13	1.03523e-11	383.199	351.823	270.519	1369.21	1173.61	919.619
WBGene00007113	B0035.15	-1.49824	1.53969e-13	1.06131e-11	5214.31	4905.9	4718.87	1358.61	2021.29	1874.89
WBGene00018707	oac-31	2.1369	1.7056e-13	1.17195e-11	237.969	288.404	204.58	1035.9	1007.61	1175.34
WBGene00020465	T12E12.6	5.29726	1.93918e-13	1.32825e-11	12.2484	7.54985	3.38149	328.007	444.35	134.009
WBGene00012256	lpr-5	3.20689	2.39936e-13	1.63828e-11	1140.85	413.732	770.98	5242.54	4409.28	11818.6
WBGene00013906	ugt-5	-1.80084	2.54964e-13	1.73544e-11	6846.85	4461.96	4412.84	1708.65	1433.03	1368.36
WBGene00014051	spv-1	1.82529	2.59235e-13	1.75899e-11	246.717	206.866	172.456	870.223	597.967	749.957
WBGene00016379	C33H5.13	1.88619	2.63781e-13	1.78426e-11	2209.96	1404.27	1550.41	7521.29	6456.54	5105.86
WBGene00006272	str-245	1.95879	2.79112e-13	1.87048e-11	551.177	354.843	399.016	1961.91	1549.76	1556.47
WBGene00015388	C03F11.2	2.34537	2.78708e-13	1.87048e-11	118.984	52.849	79.465	455.473	389.504	426.615
WBGene00021690	Y48G8AL.12	3.35867	2.78691e-13	1.87048e-11	83.9889	129.858	99.7539	962.545	1680.57	574.147
WBGene00003707	nhr-117	2.1094	2.86702e-13	1.91544e-11	138.232	111.738	152.167	632.028	530.502	570.459
WBGene00015781	C14F11.6	2.28527	3.00269e-13	1.99992e-11	1186.34	1762.14	1170	4639.24	5795.48	9651.09
WBGene00009355	F33A8.7	2.37982	3.01958e-13	2.00502e-11	278.213	247.635	336.458	1317.89	1485.94	1684.33
WBGene00000645	col-69	4.44831	3.15914e-13	2.0913e-11	41.9945	3.01994	8.45372	371.239	459.396	319.654
WBGene00011672	cyp-13A5	4.11327	3.22478e-13	2.12826e-11	829.391	1254.79	1151.4	10645.7	5455.96	39903.9
WBGene00013173	Y53F4B.27	3.49831	3.30587e-13	2.17516e-11	180.226	176.667	292.499	1459.86	1248.6	4633.75
WBGene00017361	F10E9.12	2.36489	3.38161e-13	2.21828e-11	3429.55	2079.23	2152.32	17146.2	12219.5	10091.2
WBGene00004156	pqn-74	2.73841	3.48361e-13	2.2783e-11	1095.36	449.971	525.822	4091.72	3364.78	6362.34
WBGene00003143	max-1	2.20033	3.59688e-13	2.34532e-11	185.476	274.815	256.993	847.631	988.684	1467.95
WBGene00020360	math-41	2.05891	3.63614e-13	2.36382e-11	110.235	154.017	206.271	594.653	597.967	772.087
WBGene00005189	srg-32	3.90282	3.68892e-13	2.39097e-11	6.99908	15.0997	3.38149	151.731	97.558	140.156
WBGene00001522	gbh-1	-1.49293	3.72262e-13	2.40563e-11	16843.3	15151	15296.2	4308.16	6057.09	6441.02
WBGene00013297	Y57G11B.5	-2.07836	3.79892e-13	2.44765e-11	45037.3	29533.5	33333	6718.29	11800.9	7027.47
WBGene00012444	Y15E3A.5	2.82592	3.94635e-13	2.53512e-11	40.2447	80.0285	35.5056	480.296	376.642	250.805
WBGene00019045	fbxb-47	-1.4935	4.15283e-13	2.65989e-11	740.152	622.108	769.289	225.644	234.43	302.442
WBGene00006942	wrk-1	2.17255	4.2019e-13	2.6818e-11	470.688	554.159	627.266	3040.76	1727.89	2681.4
WBGene00013489	col-42	-1.64012	4.21173e-13	2.6818e-11	9525.74	10530.5	9495.22	2591.98	3413.56	3478.08
WBGene00006875	vab-9	2.17655	4.34921e-13	2.76124e-11	90.988	70.9686	62.5576	359.246	277.87	378.667
WBGene00015860	C16D9.5	-1.53027	4.45721e-13	2.82155e-11	558.176	659.857	705.041	234.849	186.137	248.346
WBGene00007362	cyp-35C1	-1.65548	4.75151e-13	2.99912e-11	79772	53880.3	58002.7	19284.1	17512.4	24045.3
WBGene00017199	clec-45	11.0039	4.87468e-13	3.06794e-11	8.74885	1.50997	1.69074	11357.3	12813.3	165.974
WBGene00018698	vha-18	-1.63603	5.45014e-13	3.4202e-11	10778.6	9991.48	9674.44	2426.58	4065.16	3303.5
WBGene00044109	K02E11.10	2.90507	5.71978e-13	3.57907e-11	29.7461	34.7293	30.4334	231.502	329.076	147.533
WBGene00014047	clec-61	4.10875	5.74624e-13	3.58529e-11	47.2438	46.8091	6.76298	546.679	299.712	898.719
WBGene00022813	ZK742.3	-1.63489	5.86511e-13	3.64897e-11	4001.72	3592.22	3126.19	871.339	1362.17	1219.6
WBGene00019403	K05B2.2	1.92047	5.88726e-13	3.65229e-11	649.164	439.402	525.822	2515.56	1470.16	2123.24
WBGene00007177	oac-1	4.44235	6.41543e-13	3.96861e-11	10.4986	51.339	11.8352	507.909	775.367	333.178
WBGene00018602	F48D6.4	-2.60477	6.47771e-13	3.99575e-11	23182.7	20531.1	19384.4	2159.38	2545	5675.08
WBGene00008567	acox-1.4	-3.03706	7.47393e-13	4.59721e-11	4832.86	6500.43	6700.42	318.803	1001.79	877.819
WBGene00045411	C25F9.11	9.87418	7.8224e-13	4.79796e-11	1.74977	0	0	912.061	619.323	127.862
WBGene00006589	tnt-4	2.46788	8.29067e-13	5.07085e-11	351.704	202.336	289.117	2043.63	1321.64	1293.37
WBGene00017307	F09F9.2	2.60453	8.40924e-13	5.12893e-11	678.91	690.057	640.792	2080.73	3737.05	6411.52
WBGene00014245	ZK1307.2	2.18415	8.48339e-13	5.15966e-11	99.7368	66.4387	60.8668	332.749	296.314	403.256
WBGene00013569	bath-36	-1.31991	8.88128e-13	5.38657e-11	3896.74	4152.42	3750.07	1345.78	1588.59	1797.44
WBGene00008810	cyp-13A12	-2.11101	9.4054e-13	5.68856e-11	2033.23	3365.73	2211.49	626.728	682.906	448.745
WBGene00000653	col-77	3.00987	9.51753e-13	5.74039e-11	1412.06	1881.42	2407.62	15852.8	21444.5	8622.05
WBGene00017430	bcl-11	1.85663	9.5944e-13	5.77073e-11	680.66	498.29	574.853	2566.04	1530.83	2253.56
WBGene00020237	phat-4	2.57039	9.72726e-13	5.83447e-11	316.708	379.003	442.975	2009.6	2355.22	2399.86
WBGene00009192	asah-2	2.43527	1.1468e-12	6.85966e-11	617.668	498.29	505.533	3654.38	3552.37	1556.47
WBGene00007711	lid-1	-1.37336	1.16644e-12	6.95793e-11	11387.5	10026.2	10151.2	3299.6	4742.48	4141.98
WBGene00017131	E04F6.15	-2.88325	1.17119e-12	6.96713e-11	5088.33	2645.47	3322.31	247.121	729.015	522.511
WBGene00194646	Y105C5A.1270	6.45183	1.18896e-12	7.05355e-11	0	4.52991	1.69074	247.679	228.849	89.749
WBGene00017142	EEED8.14	-1.71429	1.20348e-12	7.12021e-11	4080.46	2971.62	3295.26	816.392	1272.14	1064.69
WBGene00020504	svh-2	1.12001	1.28592e-12	7.5873e-11	1681.53	1683.62	1462.49	3441.57	3325.46	3730.11
WBGene00020932	dhod-1	-1.44511	1.31769e-12	7.75366e-11	8057.69	8970.74	8453.72	2504.96	3750.4	3103.1
WBGene00015545	C06G1.1	2.35577	1.3268e-12	7.78617e-11	101.487	102.678	165.693	472.766	570.544	853.23
WBGene00014125	ZK863.8	1.95642	1.367e-12	8.00048e-11	1527.55	1108.32	1002.61	5881.82	4743.21	3489.14
WBGene00008376	D1054.9	2.67946	1.46156e-12	8.53088e-11	526.68	430.342	449.738	1805.43	2407.4	4803.41
WBGene00012261	lpr-3	3.14113	1.47595e-12	8.59179e-11	3300.06	1852.73	2267.29	17154	10941.5	37366.3
WBGene00017433	F13H6.5	2.56667	1.54798e-12	8.98695e-11	38.4949	25.6695	28.7427	165.398	185.894	197.939
WBGene00020227	T05A8.1	6.45174	1.86224e-12	1.07826e-10	6.99908	3.01994	0	464.119	177.886	226.217
WBGene00018138	folt-2	-3.27548	1.99499e-12	1.15206e-10	56174.6	119236	103205	6147.35	4996.08	17635.1
WBGene00018514	twnk-1	2.71143	2.12475e-12	1.22373e-10	38.4949	33.2194	25.3612	197.474	173.032	268.017
WBGene00006987	zmp-1	3.17874	2.18933e-12	1.25759e-10	83.9889	70.9686	40.5779	776.507	465.948	527.429
WBGene00003525	nas-6	3.57368	2.22288e-12	1.27349e-10	108.486	19.6296	42.2686	769.813	627.332	620.866
WBGene00020788	nep-22	2.58045	2.38836e-12	1.3647e-10	13912.4	11561.8	11510.6	91634.5	85711.5	43865.1
WBGene00009482	F36G3.1	1.35124	2.48333e-12	1.41524e-10	2953.61	2609.23	2407.62	7357.85	7250.11	5720.57
WBGene00006628	tsp-2	1.95442	2.67026e-12	1.51779e-10	1263.33	1112.85	867.352	5323.14	3343.91	3902.24
WBGene00018090	F36D4.5	1.33089	3.07634e-12	1.74404e-10	2922.11	3198.12	3349.37	7823.92	7275.35	8726.55
WBGene00001716	grl-7	3.24264	3.30215e-12	1.86531e-10	54.2428	37.7493	64.2483	357.294	358.926	763.481
WBGene00020670	T22B2.6	4.83726	3.30745e-12	1.86531e-10	5.24931	13.5897	3.38149	194.685	327.62	121.714
WBGene00000634	col-58	1.4774	3.49499e-12	1.96322e-10	547.678	539.06	576.544	1203.25	1764.05	1665.89
WBGene00004789	sgk-1	1.28818	3.49913e-12	1.96322e-10	1590.54	1719.86	1733.01	4129.1	3435.88	4759.15
WBGene00020551	T17H7.7	2.54102	3.62454e-12	2.02834e-10	31.4958	61.9088	45.6501	277.802	201.668	336.866
WBGene00008225	nuaf-1	-1.42877	3.70139e-12	2.06602e-10	3947.48	3518.23	3531.97	1074.11	1607.52	1404.02
WBGene00000024	abu-1	3.90205	3.72306e-12	2.07279e-10	17.4977	10.5698	20.2889	288.959	339.511	87.2901
WBGene00004183	prk-2	1.72406	3.76301e-12	2.08968e-10	122.484	166.097	140.332	424.792	437.312	561.853
WBGene00013931	clec-97	-2.14594	3.93762e-12	2.18106e-10	4971.09	4917.98	5579.46	723.513	1574.27	1197.47
WBGene00016106	C25F6.7	2.7046	3.95665e-12	2.18602e-10	40.2447	63.4188	72.702	264.693	319.854	571.689
WBGene00007913	cyp-36A1	1.43936	4.10961e-12	2.26477e-10	374.451	286.894	380.418	890.584	949.613	983.55
WBGene00005548	sri-36	4.79332	4.32731e-12	2.37871e-10	1.74977	40.7692	28.7427	932.701	715.91	339.325
WBGene00017329	ugt-39	-1.28322	4.5152e-12	2.47572e-10	4748.87	4292.85	3788.96	1670.72	2015.96	1581.06
WBGene00007331	pho-11	-3.57169	4.58482e-12	2.50756e-10	86526.1	46310.8	50872.8	2917.2	10252.3	2278.15
WBGene00271643	W07G1.25	4.27716	4.70174e-12	2.56505e-10	10.4986	4.52991	6.76298	191.895	152.889	70.078
WBGene00013904	ugt-6	-1.97274	4.73155e-12	2.57484e-10	3723.51	2708.89	2361.97	608.041	983.345	646.684
WBGene00005017	sqt-2	3.87119	4.78405e-12	2.5969e-10	22.747	57.3789	54.1038	675.539	1019.02	271.706
WBGene00015141	ugt-46	-1.38776	4.86383e-12	2.63362e-10	14845	15708.2	14939.4	4561.7	6103.92	6725.02
WBGene00011535	T06E4.8	3.40355	4.92302e-12	2.65904e-10	8.74885	22.6496	42.2686	247.679	297.527	234.823
WBGene00007806	clec-230	2.99643	4.97179e-12	2.67872e-10	199.474	143.447	121.734	708.451	886.03	2117.09
WBGene00008799	F14E5.1	-1.36163	5.33563e-12	2.86764e-10	1156.6	1026.78	860.589	369.008	400.424	416.779
WBGene00021518	hpo-6	1.8067	5.45993e-12	2.9272e-10	5894.97	5506.86	5386.71	23154.4	17990.7	17585.9
WBGene00007725	C25F9.5	1.2901	5.5601e-12	2.97356e-10	3401.55	3429.14	3046.72	9369.4	7994.66	6785.27
WBGene00007233	C01G10.6	3.35896	5.82688e-12	3.10197e-10	29.7461	15.0997	11.8352	265.251	170.848	140.156
WBGene00018969	F56D3.1	2.81002	5.82878e-12	3.10197e-10	87.4885	43.7892	114.971	506.793	418.383	800.364
WBGene00008455	E02H1.1	-1.09042	6.12124e-12	3.24964e-10	1727.02	1659.46	1839.53	778.18	854.724	821.264
WBGene00019780	M60.4	2.60155	6.36496e-12	3.37079e-10	1420.81	800.285	1066.86	8889.11	7819.68	3238.34
WBGene00018737	F53B1.4	2.79831	6.80089e-12	3.59289e-10	90.988	52.849	42.2686	344.184	343.88	607.342
WBGene00007823	C30H6.5	2.72829	7.05376e-12	3.71743e-10	197.724	150.997	292.499	1188.47	1949.46	1106.49
WBGene00019520	K08B12.1	3.51199	7.10859e-12	3.73726e-10	393.698	125.328	175.837	1475.2	1646.59	4802.18
WBGene00045488	F57B1.9	-1.59605	7.35365e-12	3.85676e-10	1690.28	1413.33	1724.56	449.336	631.457	515.134
WBGene00021667	snpc-3.2	-1.50655	7.52128e-12	3.93517e-10	1321.08	1369.54	1252.84	407.778	415.956	570.459
WBGene00011262	pho-8	2.90537	7.61429e-12	3.97426e-10	260.716	187.236	130.187	1245.65	2215.68	865.524
WBGene00022274	Y73E7A.8	3.17244	7.70194e-12	4.01037e-10	598.421	324.644	454.81	2651.39	2131.47	7640.96
WBGene00015223	B0507.6	2.7098	7.84618e-12	4.0757e-10	348.204	160.057	147.095	1680.76	1503.41	1096.66
WBGene00008726	F13A7.11	2.63035	7.88321e-12	4.07998e-10	40.2447	58.8889	27.0519	276.965	276.9	229.905
WBGene00044416	C08E3.15	11.9402	7.892e-12	4.07998e-10	0	0	0	1856.76	1467.98	245.888
WBGene00010294	fbxa-129	-1.62588	8.74866e-12	4.5121e-10	1485.55	1485.81	1405.01	357.851	576.126	484.399
WBGene00003968	peb-1	2.79058	9.06904e-12	4.66626e-10	54.2428	31.7094	59.1761	365.103	235.401	402.026
WBGene00008850	F15B9.6	3.8956	9.31331e-12	4.78061e-10	38.4949	66.4387	30.4334	1042.04	762.505	212.693
WBGene00015300	C01F1.5	3.86434	1.0157e-11	5.2014e-10	34.9954	12.0798	32.1242	189.943	394.843	564.312
WBGene00013608	clec-35	3.75765	1.0335e-11	5.2801e-10	111.985	66.4387	98.0632	1742.4	1392.51	598.736
WBGene00016732	phat-1	3.59739	1.10247e-11	5.61925e-10	10.4986	21.1396	13.526	132.207	145.366	276.624
WBGene00023401	ZK380.t2	-2.40881	1.12127e-11	5.70168e-10	3392.8	2527.69	3258.07	410.567	513.029	808.97
WBGene00015805	C15H9.11	2.61262	1.14004e-11	5.78355e-10	143.481	172.137	126.806	1240.63	955.194	507.758
WBGene00015602	fbxa-158	5.24747	1.15021e-11	5.82155e-10	13.9982	9.05983	5.07223	448.221	407.705	209.004
WBGene00007923	C34C12.4	1.2702	1.16014e-11	5.85819e-10	1380.57	1565.84	1526.74	4097.02	3690.7	2996.14
WBGene00001988	hot-3	3.5931	1.27925e-11	6.44465e-10	12.2484	12.0798	5.07223	149.779	108.964	95.8961
WBGene00015167	B0403.3	1.78516	1.30134e-11	6.54075e-10	225.72	166.097	219.797	781.248	721.249	599.966
WBGene00017149	EGAP4.1	2.33908	1.33485e-11	6.6937e-10	176.727	140.427	185.982	800.773	525.163	1223.29
WBGene00019839	R02F11.1	3.76982	1.341e-11	6.70903e-10	62.9917	12.0798	28.7427	345.3	343.637	720.451
WBGene00003104	mab-7	2.1035	1.35821e-11	6.77951e-10	559.926	593.419	615.431	1729.57	2470.01	3406.77
WBGene00021589	Y46D2A.1	2.3005	1.36795e-11	6.81247e-10	85.7387	98.1481	92.991	550.026	536.811	272.935
WBGene00006377	syp-3	-1.46615	1.38132e-11	6.86331e-10	9062.05	7960.57	8002.3	2284.89	3598.24	3175.64
WBGene00008740	F13D12.5	-1.18796	1.43701e-11	7.12371e-10	2628.15	2566.95	2654.47	959.477	1216.56	1273.7
WBGene00011737	sqst-1	1.42391	1.45552e-11	7.18265e-10	3265.07	2932.36	3251.3	10152.6	6660.39	8538.45
WBGene00015600	fbxa-165	7.152	1.45515e-11	7.18265e-10	0	6.03988	0	508.746	344.122	52.8658
WBGene00021796	Y52E8A.3	5.17182	1.46976e-11	7.2365e-10	47.2438	25.6695	32.1242	2132.33	1566.27	79.9135
WBGene00013609	clec-37	3.52144	1.48675e-11	7.30357e-10	89.2382	42.2792	32.1242	801.052	812.498	258.182
WBGene00017068	D2092.8	3.28126	1.49361e-11	7.32072e-10	274.714	84.5584	152.167	1181.5	1055.66	2731.81
WBGene00016329	osr-1	2.97976	1.49892e-11	7.33017e-10	146.981	101.168	118.352	432.322	914.181	1546.63
WBGene00011536	T06E4.9	2.90787	1.60552e-11	7.83388e-10	164.478	96.6381	174.147	918.476	1443.23	899.948
WBGene00010760	K10H10.4	3.69085	1.71568e-11	8.35258e-10	27.9963	15.0997	11.8352	124.118	275.201	308.589
WBGene00002273	lec-10	1.18433	1.84564e-11	8.96519e-10	19669.2	20358.9	19365.8	47563.6	44793.4	42618.5
WBGene00020256	T05C3.6	-1.96711	1.91124e-11	9.26313e-10	5160.07	3664.7	3645.25	770.65	1401	1016.75
WBGene00000678	col-104	2.57125	1.97208e-11	9.5367e-10	167.978	160.057	155.549	894.489	1376.97	598.736
WBGene00004093	ppw-1	1.56738	2.01271e-11	9.71153e-10	5721.74	5595.95	5897.32	17694.5	12867	20462.8
WBGene00017009	D1007.13	3.19022	2.03013e-11	9.77389e-10	34.9954	22.6496	25.3612	181.018	301.896	272.935
WBGene00001413	fem-3	-1.32745	2.08144e-11	9.98492e-10	8883.58	7537.78	7760.52	2652.79	3772.48	3210.06
WBGene00012231	W04A4.2	-2.1049	2.08316e-11	9.98492e-10	13830.2	10070	11486.9	1831.09	3773.21	2621.16
WBGene00021219	Y19D10A.4	4.87453	2.14798e-11	1.02729e-09	1.74977	6.03988	5.07223	213.372	79.5995	88.5195
WBGene00011254	R12G8.1	4.58679	2.16868e-11	1.03492e-09	5.24931	9.05983	18.5982	504.004	138.814	146.303
WBGene00000665	col-90	4.4538	2.20289e-11	1.04893e-09	199.474	252.165	454.81	5365.54	12912.1	1583.52
WBGene00001559	gei-1	1.39071	2.34517e-11	1.11424e-09	547.678	489.231	519.059	1366.14	1195.69	1520.81
WBGene00004020	pho-1	-1.88135	2.38842e-11	1.13231e-09	3186.33	3507.66	3188.74	757.819	1251.51	668.814
WBGene00022314	Y77E11A.14	3.40523	2.46206e-11	1.16468e-09	5.24931	25.6695	11.8352	184.922	150.463	124.173
WBGene00012851	Y44A6C.2	-1.54395	2.50887e-11	1.18167e-09	5231.81	5194.3	5035.04	1424.99	1614.8	2269.54
WBGene00019744	M02H5.8	1.76279	2.506e-11	1.18167e-09	3377.05	3563.53	2884.41	9774.67	9326.49	14246.7
WBGene00000139	amx-3	-1.67468	2.51981e-11	1.18425e-09	4421.67	3552.96	3589.45	845.121	1375.03	1405.25
WBGene00005661	srr-10	4.32667	2.57209e-11	1.20621e-09	1.74977	12.0798	6.76298	155.915	128.136	137.697
WBGene00001724	grl-15	2.20532	2.66891e-11	1.24893e-09	1357.82	2094.33	1415.15	4521.81	8197.54	9734.69
WBGene00013639	Y105C5A.15	1.37458	2.70354e-11	1.26241e-09	274.714	321.624	321.242	844.284	825.602	706.927
WBGene00000747	col-174	1.87634	2.76831e-11	1.28988e-09	178.476	190.256	218.106	608.32	835.31	710.615
WBGene00008583	ugt-65	-1.98699	2.78729e-11	1.29594e-09	790.896	611.538	688.133	111.846	179.584	240.97
WBGene00006811	unc-79	1.95337	2.90659e-11	1.34852e-09	316.708	246.125	348.293	1301.71	812.983	1415.08
WBGene00005016	sqt-1	3.49349	3.23588e-11	1.4981e-09	1277.33	2994.27	2948.66	26139.6	39927.4	15254.9
WBGene00018572	lin-42	2.47182	3.39971e-11	1.57059e-09	40.2447	28.6894	69.3205	287.285	250.447	224.987
WBGene00006578	tli-1	1.70339	3.4202e-11	1.5767e-09	297.461	418.262	277.282	1049.29	945.972	1245.42
WBGene00009973	F53C11.3	-1.3986	3.51521e-11	1.61707e-09	107158	84369.6	80558.9	28738.6	39928.9	34533.7
WBGene00009573	F40E10.5	3.02555	3.60744e-11	1.65599e-09	820.642	339.743	625.576	3046.34	2896.4	8599.92
WBGene00015423	C04E6.7	2.06021	3.63064e-11	1.66312e-09	311.459	238.575	277.282	1230.58	1502.93	709.386
WBGene00006950	wrt-4	2.46979	3.71077e-11	1.69625e-09	54.2428	25.6695	49.0316	206.399	245.351	259.411
WBGene00000673	col-98	-1.88971	3.77199e-11	1.72061e-09	208392	265074	251879	47591.4	69854.4	78300.4
WBGene00001208	egl-44	1.21401	3.83872e-11	1.74738e-09	2033.23	1567.35	1778.66	4596.01	3974.15	3903.47
WBGene00011819	hal-2	-1.40062	3.90736e-11	1.7712e-09	4323.68	4626.55	4067.93	1261.27	1808.46	1865.06
WBGene00020954	W02G9.4	2.44439	3.90106e-11	1.7712e-09	500.434	516.41	727.02	4387.38	3481.02	1617.94
WBGene00019434	nmtn-1	3.15561	4.1039e-11	1.85642e-09	215.222	175.157	250.23	2442.2	1526.95	1737.2
WBGene00005657	srr-6	3.15842	4.11589e-11	1.85797e-09	360.452	138.917	104.826	1466.83	1129.92	2795.74
WBGene00021085	W08E12.4	5.89931	4.26844e-11	1.92283e-09	0	0	8.45372	137.228	242.681	114.338
WBGene00021213	Y18H1A.9	2.45811	4.40289e-11	1.9793e-09	456.69	295.954	241.777	1196.28	1631.79	2638.37
WBGene00010977	R02D5.3	2.61122	4.51115e-11	2.02377e-09	96.2373	63.4188	57.4853	528.27	394.843	400.797
WBGene00003564	ncs-2	1.35492	4.57614e-11	2.0487e-09	1933.49	1926.72	1685.67	5492.73	4785.44	3902.24
WBGene00021309	Y32G9B.1	2.16677	4.65225e-11	2.07848e-09	257.216	220.456	219.797	755.867	866.13	1514.67
WBGene00011181	R09H10.3	-1.7328	4.75539e-11	2.1202e-09	10850.3	6900.57	7525.51	2209.31	3074.77	2318.72
WBGene00010291	F58H10.1	2.13501	4.85174e-11	2.15873e-09	218.721	217.436	241.777	1196	1217.53	558.165
WBGene00045498	F56F4.8	-1.40417	5.017e-11	2.22769e-09	1996.49	1647.38	2037.35	697.852	697.467	752.416
WBGene00004174	abu-14	3.25092	5.05084e-11	2.23814e-09	3917.73	1390.68	2419.46	16141	13038.3	44386.4
WBGene00011070	msrp-7	2.0961	5.21252e-11	2.30508e-09	535.429	517.92	813.248	3336.13	2539.42	2101.11
WBGene00044418	C08G5.7	2.51802	5.29611e-11	2.33729e-09	19.2475	31.7094	30.4334	165.677	130.563	173.351
WBGene00000399	cdh-7	4.25041	5.37374e-11	2.36673e-09	78.7396	60.3988	79.465	2383.35	1430.85	341.784
WBGene00013949	ZK262.2	2.66502	5.61152e-11	2.4625e-09	115.485	70.9686	106.517	483.643	503.321	871.671
WBGene00018292	F41E6.11	3.75328	5.61386e-11	2.4625e-09	61.2419	16.6097	11.8352	345.579	315.971	542.182
WBGene00016180	C28C12.4	1.99368	5.7692e-11	2.52554e-09	656.163	486.211	383.799	2227.99	2341.15	1503.6
WBGene00021504	Y41D4A.1	5.04817	5.82753e-11	2.54594e-09	22.747	0	6.76298	372.913	366.692	218.84
WBGene00020245	T05B11.1	2.56042	6.07232e-11	2.64756e-09	106.736	226.496	226.56	1553.29	1009.07	740.122
WBGene00219800	C05D9.12	-3.37885	6.16121e-11	2.68093e-09	292.211	175.157	436.212	15.8983	17.4731	57.7836
WBGene00008605	mlt-9	3.23581	6.43372e-11	2.79391e-09	601.921	208.376	351.675	2499.94	2214.71	6229.56
WBGene00005616	srj-29	3.6229	6.53029e-11	2.83018e-09	41.9945	24.1595	32.1242	639.279	373.972	191.792
WBGene00006925	vit-1	-3.29959	6.58773e-11	2.84939e-09	2.37287e+06	1.90223e+06	2.17681e+06	129274	261435	264548
WBGene00007887	gadr-2	-1.21955	6.64548e-11	2.86866e-09	3375.3	3685.84	3658.77	1427.78	1407.55	1774.08
WBGene00012449	nhr-231	1.36268	6.66755e-11	2.87247e-09	566.925	623.618	476.79	1535.44	1414.35	1337.63
WBGene00044330	alr-1	2.20747	6.952e-11	2.98909e-09	55.9926	66.4387	54.1038	311.272	190.505	317.195
WBGene00010200	F57C7.4	2.34347	7.63786e-11	3.27749e-09	94.4875	131.367	82.8465	593.258	421.295	555.706
WBGene00003835	nxf-2	-1.47963	7.74202e-11	3.31563e-09	13160	12896.7	13554.7	3437.1	5634.58	5134.13
WBGene00077525	C41G7.8	2.57727	7.97997e-11	3.41081e-09	134.732	131.367	74.3928	838.148	675.14	517.593
WBGene00015148	hpo-28	1.79	8.17213e-11	3.48608e-09	523.181	619.088	422.686	1449.54	1550.98	2419.53
WBGene00009257	F29G6.1	3.24066	8.57458e-11	3.6495e-09	85.7387	55.8689	116.661	938.837	801.334	697.091
WBGene00017302	F09F7.5	1.68359	8.58883e-11	3.6495e-09	3161.83	2023.36	2578.39	9967.12	7299.86	7666.77
WBGene00013119	Y51H4A.25	2.06133	8.8165e-11	3.73892e-09	258.966	205.356	300.953	1356.93	1169.72	660.208
WBGene00219849	C36C9.10	-3.33166	8.96952e-11	3.7964e-09	899.381	437.892	794.65	58.8516	86.1519	66.3896
WBGene00044534	H23N18.6	-3.22024	9.00086e-11	3.80225e-09	439.192	682.507	351.675	70.0083	68.6789	15.9827
WBGene00001064	dpy-2	2.94242	9.3532e-11	3.94342e-09	85.7387	61.9088	98.0632	430.649	455.513	1004.45
WBGene00000666	col-91	3.15363	9.5556e-11	4.02094e-09	594.921	754.985	985.704	5858.67	11819.8	3103.1
WBGene00004133	abu-13	2.85522	1.00307e-10	4.21271e-09	1699.03	801.795	1148.02	5636.09	5546.49	15221.7
WBGene00044078	tag-243	1.69442	1.04835e-10	4.39436e-09	393.698	350.313	321.242	1469.06	974.851	1000.76
WBGene00022838	ZK993.2	4.13997	1.10104e-10	4.60633e-09	8.74885	10.5698	0	136.112	117.701	89.749
WBGene00008485	ugt-43	-2.2577	1.10391e-10	4.60945e-09	3373.55	1836.12	1957.88	295.932	631.215	572.918
WBGene00044073	tag-244	2.2425	1.124e-10	4.68436e-09	5464.53	5197.32	4701.96	35258.8	25052	12387.8
WBGene00195176	Y43F8B.24	3.8077	1.12998e-10	4.70023e-09	22.747	13.5897	3.38149	243.495	193.66	115.567
WBGene00016533	C39D10.6	1.48895	1.16626e-10	4.84187e-09	281.713	235.555	255.302	749.173	790.899	623.325
WBGene00007656	pals-2	5.73165	1.17909e-10	4.88579e-09	3.49954	3.01994	0	116.867	123.282	108.191
WBGene00000391	cdd-1	2.11843	1.19105e-10	4.92596e-09	48.9935	72.4786	89.6095	282.823	387.32	244.658
WBGene00015271	C01B4.7	4.27222	1.20872e-10	4.98953e-09	5.24931	7.54985	6.76298	211.699	79.3568	87.2901
WBGene00000893	cyn-17	3.26164	1.32541e-10	5.46035e-09	552.927	252.165	346.603	1935.41	1994.6	7115.99
WBGene00019279	K01A2.4	2.0901	1.3278e-10	5.46035e-09	442.692	292.934	255.302	1004.1	1287.43	1930.22
WBGene00002065	iff-2	1.00328	1.35728e-10	5.57099e-09	5728.74	5739.4	5640.33	11180.7	11207	11909.6
WBGene00020660	T21G5.2	-1.99209	1.39239e-10	5.70433e-09	272.964	217.436	155.549	55.7835	56.3021	49.1775
WBGene00001612	glr-1	2.55809	1.4914e-10	6.08132e-09	171.477	134.387	135.26	624.497	517.64	1460.57
WBGene00015081	B0244.6	1.50467	1.48974e-10	6.08132e-09	551.177	530	534.275	1609.91	1778.13	1190.1
WBGene00022789	lron-2	3.57573	1.49281e-10	6.08132e-09	20.9972	30.1994	20.2889	179.065	263.795	414.321
WBGene00011812	T16H12.2	-1.88591	1.51687e-10	6.16775e-09	138.232	132.877	136.95	33.749	42.2266	33.1948
WBGene00002033	htp-2	-1.58937	1.53295e-10	6.2215e-09	5704.25	6091.22	6254.07	1546.88	2560.29	1889.65
WBGene00013925	coa-7	-1.17522	1.56364e-10	6.33419e-09	1954.49	1713.82	1886.87	746.384	893.068	820.035
WBGene00001912	his-38	-2.03715	1.62979e-10	6.58987e-09	2117.22	2015.81	1824.31	283.659	522.979	649.143
WBGene00017841	F26G1.5	2.56249	1.64199e-10	6.62686e-09	31.4958	43.7892	47.3409	169.582	284.18	272.935
WBGene00006894	ver-1	2.72802	1.67767e-10	6.75829e-09	38.4949	37.7493	21.9797	237.917	286.85	122.944
WBGene00044468	Y69A2AL.2	2.92137	1.68138e-10	6.7607e-09	468.938	303.504	297.571	3901.22	2882.57	1316.73
WBGene00195177	Y43F8B.25	8.26128	1.69387e-10	6.79834e-09	0	0	0	103.2	113.818	60.2425
WBGene00012759	sup-1	1.95605	1.76333e-10	7.06407e-09	146.981	140.427	114.971	618.361	594.812	343.013
WBGene00015593	C08E3.1	7.68373	1.92347e-10	7.69139e-09	0	3.01994	0	322.987	264.28	77.4546
WBGene00009730	myo-6	2.99833	1.95132e-10	7.78841e-09	505.683	335.214	422.686	2958.76	1298.1	5842.29
WBGene00010069	F54F11.1	2.34312	1.9814e-10	7.89396e-09	92.7378	83.0484	81.1558	369.845	275.201	663.896
WBGene00003688	nhr-98	2.85394	1.9911e-10	7.9181e-09	47.2438	72.4786	111.589	620.871	407.705	645.455
WBGene00022024	Y64H9A.2	1.94116	2.02393e-10	8.03391e-09	295.711	312.564	228.251	841.216	839.435	1539.26
WBGene00000983	dhs-20	-1.91302	2.1005e-10	8.32267e-09	1823.26	1519.03	1095.6	300.952	493.371	383.585
WBGene00195165	F57G4.11	8.21261	2.14917e-10	8.49616e-09	1.74977	12.0798	1.69074	2329.52	1898.25	436.45
WBGene00219683	anr-32	2.60733	2.15212e-10	8.49616e-09	27.9963	21.1396	16.9074	148.384	116.972	136.468
WBGene00010714	mam-3	2.52505	2.19799e-10	8.66151e-09	234.469	377.493	316.169	1003.82	1460.94	2885.49
WBGene00004120	pqn-32	2.93096	2.2419e-10	8.81856e-09	96.2373	169.117	71.0113	668.008	494.828	1411.39
WBGene00012814	Y43F8B.3	2.78017	2.24761e-10	8.82501e-09	73.4903	67.9487	86.228	362.593	319.369	886.425
WBGene00010666	K08E4.2	-1.01412	2.28814e-10	8.96793e-09	3793.5	3080.34	3249.61	1658.72	1682.27	1670.81
WBGene00004108	pqn-18	1.73044	2.38594e-10	9.3344e-09	311.459	224.986	235.014	1076.34	647.717	833.559
WBGene00007210	agmo-1	2.45372	2.40772e-10	9.40266e-09	120.734	84.5584	130.187	350.878	532.2	957.732
WBGene00007661	pals-7	8.56826	2.50207e-10	9.74252e-09	0	1.50997	0	331.633	276.657	61.4719
WBGene00008215	C49F8.3	2.11815	2.50372e-10	9.74252e-09	54.2428	92.1082	92.991	288.401	347.035	408.173
WBGene00004985	spo-11	-1.23307	2.57951e-10	1.00195e-08	26307.8	21727	22341.5	8266.84	11437.3	10235.1
WBGene00219816	C14E2.12	-2.94888	2.63522e-10	1.02176e-08	552.927	235.555	463.264	30.1231	50.2351	84.8312
WBGene00010832	M02G9.3	3.24471	2.75999e-10	1.06823e-08	34.9954	75.4985	18.5982	321.034	434.4	475.792
WBGene00022382	Y94H6A.10	2.29675	2.87891e-10	1.11227e-08	1125.1	1374.07	1229.17	7642.07	6306.08	4369.42
WBGene00007911	C34B7.1	1.77682	2.88936e-10	1.11433e-08	475.937	537.55	471.718	1885.76	1666.25	1536.8
WBGene00007808	best-7	-2.05249	3.00391e-10	1.15645e-08	6649.12	6651.42	5560.86	1162.81	2360.56	1019.2
WBGene00014183	ZK1025.3	3.61906	3.04371e-10	1.1697e-08	162.729	258.205	404.088	3162.93	5096.8	1876.12
WBGene00007680	maa-1	-1.65042	3.06314e-10	1.17509e-08	1086.61	889.373	989.086	281.707	406.734	252.035
WBGene00010251	sta-2	1.62134	3.10303e-10	1.18829e-08	867.885	520.94	542.729	2225.21	1935.38	1776.54
WBGene00003888	osm-8	2.62363	3.17556e-10	1.21392e-08	104.986	155.527	167.384	446.547	808.615	1388.04
WBGene00007536	daf-36	-1.19318	3.2479e-10	1.23722e-08	8572.12	7021.37	6845.83	2780.53	3533.68	3501.44
WBGene00013899	ZC443.4	1.81289	3.24565e-10	1.23722e-08	1165.35	1173.25	865.661	4711.76	3481.51	3062.53
WBGene00044379	F40H7.12	5.18326	3.26605e-10	1.24196e-08	6.99908	16.6097	1.69074	118.261	107.508	708.156
WBGene00009971	F53C11.1	0.920338	3.40374e-10	1.29205e-08	12309.6	11490.9	10863	22331	21552.8	21718
WBGene00019458	K06H7.7	-1.32385	3.41906e-10	1.2956e-08	24540.5	20020.7	22449.7	6967.09	10034.9	9769.11
WBGene00022255	Y73B6BL.36	2.45603	3.45583e-10	1.30726e-08	244.968	107.208	194.436	1274.93	1012.71	704.468
WBGene00009547	F38H4.3	2.05269	3.50908e-10	1.32509e-08	54.2428	48.3191	50.7223	234.291	159.927	243.429
WBGene00011670	fbxa-84	-2.47907	3.53288e-10	1.33176e-08	1396.32	1007.15	1016.14	194.963	317.913	95.8961
WBGene00021658	Y48G1A.2	-1.11725	3.71973e-10	1.39977e-08	9644.73	8618.91	8610.96	3463.88	4279.69	4649.73
WBGene00000136	amt-4	-1.69223	3.77366e-10	1.4176e-08	1851.26	1700.23	1729.63	605.251	642.378	381.126
WBGene00017663	F21D12.3	1.54677	3.87361e-10	1.45264e-08	127.733	144.957	114.971	403.594	341.453	389.732
WBGene00009215	thn-2	2.45749	3.92342e-10	1.46878e-08	594.921	240.085	299.262	1449.26	1836.37	2943.27
WBGene00008577	F08G2.5	2.67959	3.99841e-10	1.49428e-08	101.487	72.4786	87.9187	634.817	566.661	473.334
WBGene00004057	pmk-3	1.10393	4.07536e-10	1.52042e-08	2787.38	2495.98	2487.09	5349.08	5768.78	5582.88
WBGene00017478	F15A8.6	1.67381	4.10218e-10	1.5278e-08	545.928	427.322	385.49	1510.62	1265.83	1558.93
WBGene00206386	K10C2.12	-2.19857	4.13595e-10	1.53774e-08	1469.81	1698.72	1415.15	223.692	390.474	386.043
WBGene00020995	W03F8.6	1.53683	4.15986e-10	1.54398e-08	972.872	912.022	683.061	2527.55	2581.65	2340.85
WBGene00013923	ghi-1	2.12742	4.17085e-10	1.54542e-08	104.986	138.917	59.1761	464.677	501.38	358.996
WBGene00010706	cyp-14A2	-3.02116	4.4218e-10	1.63561e-08	3289.57	1485.81	1908.85	110.172	234.188	483.169
WBGene00019844	abts-4	1.54672	4.47554e-10	1.65268e-08	684.16	555.669	513.986	2090.77	1381.34	1649.91
WBGene00000458	ceh-37	1.78055	4.64716e-10	1.71314e-08	439.192	383.533	551.183	1561.94	1139.15	2022.43
WBGene00004008	pgp-14	2.81989	4.74883e-10	1.74765e-08	159.229	138.917	67.6298	624.218	500.652	1463.03
WBGene00016005	ift-74	2.27561	4.84427e-10	1.77976e-08	143.481	116.268	131.878	503.446	404.307	993.386
WBGene00008390	D1086.3	-2.73822	4.99568e-10	1.8312e-08	96359.8	52912.4	63641.3	4225.6	17171.7	10511.7
WBGene00019285	cbn-1	2.56891	5.00115e-10	1.8312e-08	62.9917	51.339	35.5056	281.986	199.484	410.632
WBGene00011967	pir-1	-1.27209	5.06855e-10	1.85275e-08	21949.1	19693	21173.2	6696.26	9241.31	10076.5
WBGene00008822	F14H3.3	-1.17359	5.2843e-10	1.92837e-08	1482.05	1286.5	1411.77	550.584	619.08	687.256
WBGene00021927	abhd-14	2.41876	5.30449e-10	1.93249e-08	31.4958	69.4587	50.7223	353.11	216.229	244.658
WBGene00003550	nas-32	2.03661	5.39028e-10	1.95806e-08	327.207	298.974	282.354	1327.65	1163.9	1235.59
WBGene00012399	Y6E2A.5	2.18749	5.3927e-10	1.95806e-08	80.4894	60.3988	57.4853	345.579	316.942	237.281
WBGene00007797	C29A12.1	-1.53161	5.50239e-10	1.99455e-08	12955.3	11644.9	12077	2966.29	5461.06	4258.77
WBGene00016947	C55B7.11	-1.27714	5.55027e-10	2.00521e-08	11104	10198.3	10744.7	3479.5	5373.45	4369.42
WBGene00021176	Y9C9A.1	4.26098	5.54779e-10	2.00521e-08	12.2484	3.01994	16.9074	333.586	158.471	116.797
WBGene00012462	Y17G7B.8	1.46254	5.65473e-10	2.03955e-08	430.443	564.729	402.397	1483.56	1343	1022.89
WBGene00016735	fhod-1	1.72285	5.6798e-10	2.0452e-08	1391.07	992.051	1173.38	4410.53	2597.18	4733.34
WBGene00010822	M01G12.9	1.15165	5.80989e-10	2.08858e-08	1433.06	1512.99	1288.35	3259.99	3492.91	2649.44
WBGene00003095	lys-6	-2.32149	5.89907e-10	2.11713e-08	715.656	468.091	454.81	63.3143	142.454	122.944
WBGene00002054	ifb-2	1.42495	5.91841e-10	2.12057e-08	2437.43	2133.59	2169.23	7003.07	4841.98	6252.92
WBGene00003879	ora-1	2.31422	5.99246e-10	2.14356e-08	346.454	209.886	287.427	1352.47	1950.92	886.425
WBGene00014181	ZK1010.8	2.93878	6.10122e-10	2.17888e-08	45.494	40.7692	23.6704	262.462	214.045	368.831
WBGene00019272	H42K12.3	3.00437	6.15058e-10	2.1929e-08	215.222	108.718	89.6095	744.431	597.239	1978.17
WBGene00017154	ugt-57	2.62233	6.20752e-10	2.20957e-08	302.71	197.806	172.456	1127.11	712.27	2307.65
WBGene00017469	F14F9.6	3.95857	6.35905e-10	2.25981e-08	6.99908	24.1595	27.0519	346.974	447.505	111.879
WBGene00004859	sma-5	1.94899	6.606e-10	2.34373e-08	2923.86	1870.85	2199.66	11944.9	8475.65	6578.72
WBGene00271831	Y46D2A.6	2.58743	6.63218e-10	2.34918e-08	50.7433	80.0285	65.9391	550.305	437.069	193.022
WBGene00011499	T05G5.4	-1.76317	6.92079e-10	2.44741e-08	316.708	226.496	300.953	94.832	90.5202	59.013
WBGene00008509	F01G10.6	1.88303	6.97991e-10	2.4643e-08	153.98	206.866	263.756	893.373	785.075	623.325
WBGene00004219	ptr-4	2.58416	7.01692e-10	2.47335e-08	166.228	137.407	219.797	634.817	700.864	1807.27
WBGene00016785	C49G7.7	1.8599	7.04659e-10	2.47978e-08	986.87	674.957	588.379	3446.03	2675.32	2040.87
WBGene00004059	pmp-2	-1.42524	7.22208e-10	2.53743e-08	31886	26175.3	25557.3	7658.52	12421.2	11057.6
WBGene00012942	Y47D3B.6	2.69723	7.38191e-10	2.58939e-08	1228.34	449.971	867.352	4016.41	3673.95	8818.76
WBGene00013009	fbxc-23	1.69688	7.45068e-10	2.6093e-08	146.981	196.296	143.713	661.314	502.836	413.091
WBGene00012806	Y43F4B.9	-1.31809	7.59285e-10	2.65481e-08	3492.54	3044.1	2845.52	1024.46	1530.83	1206.08
WBGene00013690	hprt-1	-1.50183	8.00371e-10	2.79351e-08	18873	19110.2	16939.6	4948.28	8479.29	5964
WBGene00022951	C30E1.9	1.35675	8.01527e-10	2.79351e-08	14645.6	17446.2	14499.8	48965.7	38515.5	31840
WBGene00022103	cdh-12	2.12315	8.30477e-10	2.88977e-08	197.724	314.074	260.375	1295.57	1171.18	897.49
WBGene00013436	Y66D12A.10	-1.19902	8.36547e-10	2.90623e-08	12479.4	11427.5	11992.5	4146.11	6068.49	5423.05
WBGene00008363	D1046.2	-1.2098	8.93183e-10	3.09803e-08	6248.43	5398.15	5716.41	2003.47	2824.81	2680.17
WBGene00021624	Y47D7A.12	6.2988	8.98982e-10	3.11317e-08	3.49954	3.01994	6.76298	108.778	889.67	41.8009
WBGene00022038	Y65B4BL.6	2.0801	9.15412e-10	3.16502e-08	157.479	149.487	101.445	464.119	684.119	579.065
WBGene00000474	cey-3	-1.46217	9.41285e-10	3.2493e-08	55231.5	52068.3	55777.7	14232.3	25090.8	19865.3
WBGene00008495	F01D5.5	3.21641	9.53992e-10	3.28794e-08	4321.93	2878	3180.29	45458.8	43362.1	7654.48
WBGene00016526	fbxa-8	5.11595	9.59416e-10	3.3014e-08	13.9982	0	0	161.772	180.798	126.632
WBGene00045265	K10C2.8	-2.68932	9.61031e-10	3.30172e-08	3707.76	4152.42	3604.67	387.975	1096.92	288.918
WBGene00008655	lips-3	2.46798	9.72849e-10	3.33704e-08	341.205	372.963	420.995	1243.14	1497.59	3545.7
WBGene00017705	F22E5.6	3.20774	9.75844e-10	3.34204e-08	31.4958	36.2393	10.1445	311.551	266.707	141.385
WBGene00019590	K09F6.7	2.44783	9.94114e-10	3.39924e-08	47.2438	31.7094	23.6704	248.795	171.818	135.238
WBGene00016962	C56C10.4	2.40295	9.98616e-10	3.40927e-08	83.9889	46.8091	65.9391	230.665	301.168	510.217
WBGene00000755	col-182	2.43853	1.02325e-09	3.48788e-08	153.98	286.894	162.312	664.94	1389.11	1220.83
WBGene00003527	nas-8	1.6367	1.03287e-09	3.50966e-08	381.45	360.883	314.479	936.327	1477.69	867.983
WBGene00018209	F39G3.4	7.28077	1.03173e-09	3.50966e-08	1.74977	0	1.69074	205.005	153.617	156.139
WBGene00020194	T03G6.1	3.65034	1.03971e-09	3.52737e-08	33.2456	10.5698	25.3612	140.853	192.446	533.576
WBGene00017560	F18C5.5	3.15156	1.05167e-09	3.5624e-08	111.985	150.997	96.3725	379.607	768.815	2051.93
WBGene00003075	lrx-1	2.18338	1.06133e-09	3.58952e-08	157.479	146.467	172.456	437.622	641.893	1089.28
WBGene00020039	R12E2.14	2.74092	1.07493e-09	3.62986e-08	850.388	428.832	850.445	2356.58	3922.7	7958.15
WBGene00007521	C11E4.7	-2.22813	1.07836e-09	3.63458e-08	7091.81	5340.77	5799.26	597.721	1586.41	1710.15
WBGene00008016	C38D9.8	-1.72763	1.07968e-09	3.63458e-08	918.629	1004.13	1190.28	288.122	245.108	411.862
WBGene00011912	T22C1.1	-1.40426	1.11808e-09	3.75222e-08	2906.37	2970.11	3330.77	863.808	1407.07	1208.54
WBGene00012947	Y47H9C.1	2.52414	1.11795e-09	3.75222e-08	9440	6455.13	7079.15	63340	25379.6	43433.6
WBGene00020478	T13C2.2	3.05522	1.13063e-09	3.78848e-08	85.7387	51.339	55.7946	269.713	394.843	940.52
WBGene00007935	C34E11.2	2.29617	1.15523e-09	3.86493e-08	64.7415	72.4786	69.3205	240.148	257.97	522.511
WBGene00017840	ttm-2	1.6448	1.16441e-09	3.88967e-08	516.182	345.783	317.86	1114.28	1454.63	1116.33
WBGene00018910	F56A4.2	-2.59535	1.18721e-09	3.95975e-08	6516.14	5194.3	4465.26	716.54	1561.17	394.65
WBGene00003958	pcp-3	1.54018	1.20616e-09	4.01676e-08	1739.27	2003.73	1369.5	6111.37	4463.4	4293.2
WBGene00011042	R05H10.1	2.28424	1.2107e-09	4.0257e-08	55.9926	51.339	38.8871	306.531	187.35	217.61
WBGene00020784	tat-4	0.862041	1.26665e-09	4.20533e-08	4036.72	3832.31	3814.32	7177.39	7442.56	6610.69
WBGene00004346	rgs-3	1.89539	1.28126e-09	4.24732e-08	187.225	214.416	202.889	635.096	603.063	1016.75
WBGene00006611	tre-5	3.17831	1.2893e-09	4.26747e-08	36.7452	42.2792	38.8871	568.434	381.738	114.338
WBGene00008644	F10C2.3	1.5237	1.29463e-09	4.27858e-08	1902	1214.02	1367.81	3860.22	4624.3	4405.08
WBGene00006584	tni-1	1.67394	1.29777e-09	4.28243e-08	292.211	394.102	464.955	1030.32	1033.34	1616.71
WBGene00219609	linc-7	-2.10624	1.40206e-09	4.61957e-08	8783.84	5873.79	7706.42	1156.39	1577.19	2465.02
WBGene00006948	wrt-2	3.25078	1.43017e-09	4.70506e-08	1342.07	572.279	727.02	4462.13	3991.38	16689.6
WBGene00022505	ZC21.3	2.41502	1.44886e-09	4.75931e-08	738.403	631.168	703.35	5258.44	3855.72	1936.36
WBGene00012554	Y37D8A.16	1.99276	1.52033e-09	4.98655e-08	218.721	166.097	114.971	711.24	599.909	677.42
WBGene00003520	nas-1	2.87209	1.52308e-09	4.98803e-08	47.2438	30.1994	28.7427	201.379	280.054	295.065
WBGene00008929	F18A11.2	2.95107	1.53047e-09	5.00467e-08	127.733	155.527	164.002	537.474	699.651	2227.74
WBGene00011222	R10H10.3	-1.72148	1.55918e-09	5.09089e-08	83084.3	56531.8	57710.2	17699.3	27376.9	14755.7
WBGene00005550	sri-38	5.02609	1.56421e-09	5.09965e-08	6.99908	24.1595	0	566.761	306.992	154.909
WBGene00007938	C34F6.1	1.94887	1.58381e-09	5.1558e-08	52.4931	67.9487	60.8668	188.548	265.251	248.346
WBGene00019995	R10F2.4	4.90234	1.60431e-09	5.21474e-08	0	12.0798	3.38149	242.937	163.082	68.8485
WBGene00011530	T06D8.10	3.01372	1.61024e-09	5.22618e-08	715.656	285.385	520.749	3533.61	2200.39	6555.36
WBGene00007841	C31C9.7	1.70665	1.62134e-09	5.25436e-08	993.869	1562.82	1391.48	3599.15	3541.21	5755
WBGene00022517	ZC123.1	3.11811	1.62398e-09	5.25506e-08	76.9898	43.7892	43.9594	270.829	271.561	890.113
WBGene00000731	col-158	-2.1941	1.75388e-09	5.66697e-08	6757.61	8173.47	9517.2	1160.58	1549.76	2637.14
WBGene00010738	K10D3.4	2.99941	1.76332e-09	5.68898e-08	2932.61	1496.38	1814.17	11550.5	7623.84	30751.9
WBGene00009720	F45B8.3	5.67271	1.78963e-09	5.76533e-08	5.24931	0	1.69074	83.6753	73.2898	185.645
WBGene00020571	lpr-7	2.64719	1.81221e-09	5.82941e-08	293.961	212.906	243.467	847.91	1012.95	2843.69
WBGene00016805	C50D2.1	3.60961	1.82828e-09	5.87241e-08	414.695	209.886	182.6	1628.04	1449.05	6776.66
WBGene00010064	F54F7.2	-1.89528	1.84097e-09	5.90443e-08	1420.81	1442.02	1281.58	262.183	409.404	445.056
WBGene00017718	F22F4.5	-2.20286	1.84575e-09	5.91102e-08	1809.26	1654.93	1310.33	200.263	474.442	362.684
WBGene00008698	F11D11.3	7.05333	1.85124e-09	5.91989e-08	12.2484	45.2991	18.5982	5878.75	3651.63	604.883
WBGene00009389	F35B12.10	1.18998	1.87277e-09	5.97992e-08	486.436	484.701	541.038	1229.47	1174.34	1042.56
WBGene00269383	ZK384.7	1.9193	1.88877e-09	6.02215e-08	894.132	590.399	693.205	3155.67	3395.6	1678.18
WBGene00045012	K08F4.13	-2.81206	1.99619e-09	6.35531e-08	83.9889	105.698	65.9391	15.6194	12.6194	6.14719
WBGene00001066	dpy-4	3.08586	2.003e-09	6.36767e-08	3419.05	5152.02	5787.42	47772.2	56865.1	17272.4
WBGene00018787	cutl-20	2.30984	2.04925e-09	6.50516e-08	178.476	205.356	152.167	640.674	589.231	1434.75
WBGene00020542	fbxb-82	-1.41482	2.08173e-09	6.59863e-08	657.913	542.08	485.244	217.835	178.614	238.511
WBGene00011869	dod-6	1.91141	2.09128e-09	6.61924e-08	5648.25	5145.98	6164.46	25608.3	21728	16454.8
WBGene00000620	col-43	-3.61433	2.10588e-09	6.65573e-08	3434.8	4828.89	6434.98	119.935	193.417	891.342
WBGene00012728	Y39G8B.9	2.22671	2.19299e-09	6.921e-08	706.907	714.216	649.246	3803.6	4377.25	1504.83
WBGene00001774	gst-26	-1.4538	2.199e-09	6.92988e-08	5083.08	6394.73	5565.93	1634.46	2721.43	1863.83
WBGene00019273	H43E16.1	2.22474	2.20583e-09	6.94133e-08	705.157	754.985	720.257	4822.21	2839.86	2527.72
WBGene00018830	ska-3	-1.48075	2.27142e-09	7.13738e-08	6950.08	6959.46	6671.68	1810.18	3303.62	2258.48
WBGene00012247	W04E12.2	-1.36863	2.3178e-09	7.2726e-08	1964.99	1920.68	1979.86	577.36	835.552	861.836
WBGene00019177	H10D18.1	3.36359	2.37712e-09	7.4446e-08	24.4968	7.54985	25.3612	153.126	151.191	284
WBGene00020033	R12E2.7	2.27339	2.37947e-09	7.4446e-08	1121.6	1087.18	1386.41	3272.54	6350.97	7760.21
WBGene00010608	K07A1.1	-1.64609	2.44441e-09	7.63676e-08	10178.4	7865.44	7809.55	2112.8	3681.48	2463.79
WBGene00010870	let-522	1.31036	2.4922e-09	7.77487e-08	568.675	551.139	483.553	1352.75	1311.69	1311.81
WBGene00002069	ikb-1	1.62614	2.53351e-09	7.89242e-08	895.882	788.205	923.147	2874.25	1914.03	3262.93
WBGene00008203	clec-198	2.73053	2.53957e-09	7.89863e-08	69.9908	72.4786	49.0316	436.506	483.664	350.39
WBGene00010468	K01D12.9	1.8535	2.54278e-09	7.89863e-08	374.451	326.154	299.262	755.588	1502.68	1356.07
WBGene00000656	col-80	-2.04477	2.57749e-09	7.995e-08	816084	1.10886e+06	1.10175e+06	159772	289434	284349
WBGene00010238	F58B4.5	-1.46596	2.62364e-09	8.12654e-08	17868.6	12481.4	11250.2	4214.17	4883.48	5965.23
WBGene00014171	nep-26	1.55994	2.64668e-09	8.18623e-08	358.703	294.444	302.643	1100.61	807.159	908.555
WBGene00008707	F11E6.3	-1.49549	2.69582e-09	8.3181e-08	5987.71	6986.64	7254.99	1707.53	3108.51	2358.06
WBGene00044011	T06E4.12	3.68928	2.69697e-09	8.3181e-08	185.476	101.168	172.456	2245.85	2987.17	683.567
WBGene00018885	drd-5	-2.2668	2.71135e-09	8.35058e-08	12628.1	10074.5	9287.26	981.79	2847.38	2820.33
WBGene00045386	nlp-76	2.14881	2.72579e-09	8.38316e-08	69.9908	86.0683	82.8465	317.129	261.853	485.628
WBGene00015132	B0303.14	-1.70229	2.8205e-09	8.66216e-08	426.944	525.47	573.163	133.044	205.066	127.862
WBGene00022440	Y110A2AL.3	-1.46032	2.82926e-09	8.67681e-08	3443.55	2560.91	2458.34	783.48	1119.49	1175.34
WBGene00206513	B0244.15	3.88187	2.86998e-09	8.78926e-08	17.4977	4.52991	3.38149	145.316	109.207	114.338
WBGene00008625	scl-14	3.05249	2.88157e-09	8.81232e-08	26.2465	37.7493	27.0519	267.203	245.351	244.658
WBGene00003736	nhx-9	2.05888	2.97012e-09	9.07036e-08	461.939	379.003	366.892	1013.59	1586.41	2436.75
WBGene00011172	R09E10.2	-2.7551	2.99369e-09	9.12949e-08	1952.74	859.173	1239.32	291.19	230.062	74.9957
WBGene00011545	T06G6.3	2.27517	3.03101e-09	9.23033e-08	118.984	96.6381	150.476	464.956	365.964	945.438
WBGene00012583	clec-4	-2.26897	3.05378e-09	9.28665e-08	3226.57	7975.67	5214.26	1351.36	1275.05	777.005
WBGene00045412	C25F9.12	7.36558	3.0699e-09	9.32261e-08	0	3.01994	0	297.605	190.99	43.0303
WBGene00021253	Y22D7AL.15	2.02415	3.08996e-09	9.37042e-08	328.957	277.835	258.684	1456.79	1180.89	879.048
WBGene00012863	Y45F3A.8	3.8047	3.13332e-09	9.48867e-08	38.4949	21.1396	20.2889	243.774	318.883	553.247
WBGene00011313	T01B7.8	2.73578	3.18596e-09	9.63464e-08	96.2373	45.2991	43.9594	241.822	338.055	656.52
WBGene00001496	frm-10	0.941849	3.19318e-09	9.64303e-08	18517.8	20757.6	18451.1	38049.7	38306.8	34533.7
WBGene00010749	K10D11.5	1.67418	3.22777e-09	9.73395e-08	9247.53	10403.7	9557.78	34829.6	38034	20348.4
WBGene00016023	prmt-6	-1.41184	3.23557e-09	9.74397e-08	2181.96	2286.1	2591.91	674.144	1115.36	863.065
WBGene00001977	hmg-12	-1.03815	3.32491e-09	9.9878e-08	8204.67	8966.21	9931.44	4318.76	3928.53	4955.86
WBGene00010540	K03H1.5	1.81377	3.32574e-09	9.9878e-08	1007.87	765.555	841.991	3996.89	2724.83	2468.71
WBGene00194815	Y43F8B.23	4.99044	3.33682e-09	1.00072e-07	8.74885	0	0	99.5736	84.6958	81.1429
WBGene00007729	clec-185	2.79721	3.44697e-09	1.03233e-07	17.4977	37.7493	11.8352	135.275	149.249	188.104
WBGene00006381	tac-1	-1.23543	3.47453e-09	1.03915e-07	12874.8	11962	11931.6	4344.98	5510.57	5763.6
WBGene00015098	snpc-3.1	-1.52223	3.49899e-09	1.04503e-07	1730.52	1816.5	2197.97	627.844	616.411	758.563
WBGene00018845	F54H12.5	-1.44301	3.6198e-09	1.07962e-07	7858.21	6139.54	6446.81	1885.2	3047.84	2586.74
WBGene00003993	pgl-2	-1.51389	3.76569e-09	1.12006e-07	4964.09	4963.27	4717.18	1212.73	2031.24	1885.96
WBGene00044787	pals-36	5.10902	3.76158e-09	1.12006e-07	3.49954	7.54985	0	159.82	181.768	46.7186
WBGene00018374	tag-343	2.54156	3.77363e-09	1.12089e-07	304.46	108.718	164.002	1204.65	664.705	1488.85
WBGene00014046	clec-60	4.95481	3.77934e-09	1.12105e-07	12.2484	6.03988	0	263.856	151.191	148.762
WBGene00011622	T08G5.1	2.26283	3.9153e-09	1.1598e-07	27.9963	28.6894	16.9074	116.588	119.399	118.026
WBGene00021160	gba-4	-2.36589	4.16457e-09	1.23195e-07	55763.4	36243.8	35586.8	6230.46	14021.2	4497.28
WBGene00001706	grd-17	-6.46998	4.20442e-09	1.24205e-07	10.4986	28.6894	54.1038	0.278918	0.485363	0
WBGene00004858	sma-4	1.27704	4.23322e-09	1.24886e-07	1042.86	816.894	921.456	2170.54	2725.31	1836.78
WBGene00044070	set-18	1.91216	4.3235e-09	1.27376e-07	860.886	1135.5	1093.91	2893.49	3215.53	5528.78
WBGene00009388	F35B12.9	2.05655	4.36072e-09	1.28299e-07	808.393	1087.18	767.598	3893.13	4273.86	2911.31
WBGene00003591	nex-4	2.5584	4.51055e-09	1.32527e-07	55.9926	111.738	32.1242	429.812	266.464	488.087
WBGene00001390	far-6	1.58909	4.52968e-09	1.32909e-07	363.952	486.211	449.738	1405.19	1108.57	1400.33
WBGene00013799	athp-3	-1.81187	4.55084e-09	1.3335e-07	110.235	132.877	114.971	27.8918	32.2766	45.4892
WBGene00019435	K06A9.1	2.205	4.59501e-09	1.34463e-07	356.953	185.726	192.745	1576.44	926.558	882.736
WBGene00015129	sdz-1	-1.34446	4.69404e-09	1.37176e-07	1027.11	1284.99	1548.72	501.494	504.292	515.134
WBGene00020854	T27C4.1	1.7547	4.7091e-09	1.37253e-07	243.218	188.746	294.19	927.68	667.131	854.459
WBGene00045400	C54D10.13	1.94498	4.70933e-09	1.37253e-07	1034.11	570.769	537.657	3208.39	2440.89	2596.57
WBGene00007217	tads-1	-1.13252	4.74674e-09	1.38158e-07	76403.7	65581.1	63976.1	25382.9	33363.4	35200
WBGene00017018	D1014.5	2.12593	4.83603e-09	1.40569e-07	400.697	418.262	485.244	1247.32	1884.18	2564.61
WBGene00009943	F52G2.3	1.09602	4.89888e-09	1.42205e-07	393.698	309.544	355.056	717.376	781.92	761.022
WBGene00011407	ppat-1	-1.3759	5.06898e-09	1.46946e-07	12330.6	9915.98	9672.75	3092.36	4226.06	4985.37
WBGene00044107	F58G6.9	-2.73202	5.09651e-09	1.47547e-07	1097.11	3907.8	2385.64	432.88	360.382	318.424
WBGene00009331	F32D8.7	2.52927	5.12236e-09	1.48098e-07	295.711	365.413	221.488	971.47	1120.22	3010.89
WBGene00001864	him-5	-1.06194	5.21651e-09	1.5062e-07	12075.2	9982.42	10276.3	4599.91	5867.31	5018.57
WBGene00019146	H02F09.3	-2.93581	5.41713e-09	1.56205e-07	1699.03	765.555	1087.15	248.795	121.098	92.2078
WBGene00008449	E01G6.1	2.44306	5.60208e-09	1.61323e-07	113.735	34.7293	55.7946	366.219	278.113	463.498
WBGene00013149	Y53F4B.1	1.79601	5.70316e-09	1.64017e-07	206.473	132.877	135.26	614.177	516.912	513.905
WBGene00002016	hsp-16.2	1.74216	5.75264e-09	1.65221e-07	96.2373	72.4786	76.0835	276.965	230.79	312.277
WBGene00077593	C49G7.12	1.65636	5.83507e-09	1.67367e-07	1485.55	1559.8	1016.14	4951.07	4830.82	3017.04
WBGene00016304	fbxc-41	3.0757	5.87665e-09	1.68337e-07	40.2447	21.1396	15.2167	279.197	92.947	272.935
WBGene00000932	dao-6	2.77153	5.92063e-09	1.69151e-07	48.9935	16.6097	38.8871	338.606	227.635	140.156
WBGene00019751	M03D4.4	2.26885	5.91295e-09	1.69151e-07	69.9908	43.7892	32.1242	176.555	215.987	312.277
WBGene00000288	cal-4	1.41962	6.04185e-09	1.72387e-07	178.476	146.467	191.054	456.309	452.116	470.875
WBGene00006367	sym-2	2.43661	6.13536e-09	1.74826e-07	745.402	591.909	769.289	3475.04	1716.97	6216.04
WBGene00010368	H06A10.1	-1.68093	6.17731e-09	1.7579e-07	2941.36	2757.21	2170.92	510.977	913.453	1033.96
WBGene00012794	Y43E12A.2	1.90936	6.19249e-09	1.75992e-07	129.483	83.0484	72.702	382.117	308.448	379.896
WBGene00002048	ida-1	1.95935	6.27596e-09	1.78131e-07	1837.26	1594.53	1300.18	8841.97	5261.82	4294.43
WBGene00007106	B0035.3	-1.28251	6.3124e-09	1.78931e-07	38958.6	29088.1	32144.4	11328.2	16440.2	13416.9
WBGene00001074	dpy-13	2.99203	6.3293e-09	1.79176e-07	2944.86	4297.38	4840.6	37413.2	44648.3	14067.2
WBGene00004211	ptd-2	1.58776	6.37074e-09	1.80114e-07	157.479	163.077	121.734	412.798	461.823	456.121
WBGene00020309	T07D3.6	3.23815	6.45793e-09	1.82342e-07	52.4931	10.5698	35.5056	391.043	294.615	237.281
WBGene00018357	moc-3	-1.10531	6.52329e-09	1.83948e-07	5217.81	4996.49	4911.61	1888.27	2488.94	2658.04
WBGene00019598	K09H9.7	1.65936	6.54859e-09	1.84422e-07	243.218	323.134	221.488	919.871	971.211	595.048
WBGene00006747	unc-7	3.18625	6.60949e-09	1.85704e-07	15.7479	10.5698	11.8352	119.935	74.2605	153.68
WBGene00019545	K09B3.1	3.44151	6.6112e-09	1.85704e-07	20.9972	12.0798	16.9074	85.6277	130.563	328.26
WBGene00011573	anmt-3	1.20476	6.72599e-09	1.88684e-07	341.205	371.453	392.253	698.41	969.513	880.277
WBGene00004398	rol-8	3.07973	6.78584e-09	1.90117e-07	1067.36	2615.27	2708.57	17667.2	24990.4	11378.4
WBGene00003635	nhr-45	1.71193	6.81633e-09	1.9048e-07	201.223	182.706	280.664	665.219	553.314	962.65
WBGene00021625	Y47D7A.13	3.39757	6.81448e-09	1.9048e-07	269.464	78.5185	143.713	1366.42	1529.14	2281.84
WBGene00019092	F59A7.5	1.45036	6.96566e-09	1.94153e-07	615.919	844.074	635.72	1862.61	2253.05	1610.56
WBGene00021083	W08E12.2	3.33351	6.96415e-09	1.94153e-07	29.7461	21.1396	27.0519	377.933	329.076	73.7663
WBGene00021519	Y41D4B.17	1.55524	7.01894e-09	1.95388e-07	1223.09	788.205	1033.05	3716.86	2758.8	2465.02
WBGene00007573	C14B1.2	-1.17222	7.15411e-09	1.98895e-07	4012.22	4523.87	4248.84	1515.08	2274.41	1883.5
WBGene00011927	T22C8.6	1.38218	7.20962e-09	2.00182e-07	493.435	372.963	312.788	956.688	1091.34	1024.12
WBGene00000981	dhs-18	-1.58943	7.44111e-09	2.06346e-07	21623.6	15584.4	14203.9	5102.8	7524.34	4453.02
WBGene00012854	Y44A6D.3	1.45903	7.50715e-09	2.07912e-07	153.98	132.877	111.589	405.267	390.232	295.065
WBGene00004232	ptr-18	2.51794	7.52982e-09	2.08274e-07	73.4903	92.1082	153.858	402.199	416.684	1015.52
WBGene00009520	clec-168	3.97551	7.54663e-09	2.08398e-07	1.74977	6.03988	21.9797	182.412	82.0263	204.087
WBGene00016022	C23H3.9	2.02949	7.55349e-09	2.08398e-07	960.623	647.778	813.248	2545.96	2184.86	5159.95
WBGene00000723	col-150	-2.22341	7.84193e-09	2.16081e-07	9660.47	9257.63	10423.4	1612.98	3565.23	1100.35
WBGene00018311	F41G4.8	1.27156	7.91054e-09	2.17695e-07	1090.11	1085.67	948.508	2838.82	2507.39	2193.32
WBGene00021495	sqst-2	1.64974	7.96717e-09	2.18976e-07	237.969	243.105	179.219	770.929	683.876	615.948
WBGene00022571	ZC239.13	1.66026	8.017e-09	2.20067e-07	75.2401	96.6381	99.7539	319.919	323.494	211.463
WBGene00010355	clec-229	3.55128	8.20332e-09	2.24897e-07	26.2465	10.5698	11.8352	72.5186	181.04	315.966
WBGene00013079	ttr-26	1.81258	8.26968e-09	2.26431e-07	3203.83	1772.71	1470.95	7407.5	7568.51	7669.23
WBGene00017716	sups-1	2.88581	8.41107e-09	2.30012e-07	537.179	277.835	358.438	1440.89	1995.08	5238.63
WBGene00022242	sfrp-1	1.69798	8.44345e-09	2.30607e-07	579.174	540.57	377.036	1424.15	1258.06	2179.79
WBGene00018921	sago-2	2.32486	8.51676e-09	2.32317e-07	4600.14	3915.35	4279.28	21353.9	16255.5	26495.6
WBGene00009750	F46A8.7	2.46882	8.68512e-09	2.36612e-07	124.234	63.4188	77.7743	800.215	312.574	351.619
WBGene00017998	F33D4.6	2.81657	8.82415e-09	2.40099e-07	188.975	95.1282	60.8668	451.289	849.871	1128.62
WBGene00010935	M163.1	1.95323	8.88994e-09	2.41586e-07	227.47	221.966	218.106	1283.3	666.646	631.931
WBGene00019772	M04G7.1	1.9259	8.95612e-09	2.42797e-07	489.935	350.313	539.348	2127.58	1632.76	1477.78
WBGene00219950	F46A8.13	2.54983	8.95688e-09	2.42797e-07	1009.62	519.43	390.562	6274.53	2410.07	2551.08
WBGene00015752	C14B9.2	1.15361	9.13569e-09	2.47028e-07	1266.83	1069.06	1117.58	2365.5	2345.03	2976.47
WBGene00022096	Y69A2AR.25	2.90594	9.12738e-09	2.47028e-07	50.7433	64.9288	65.9391	616.129	521.765	221.299
WBGene00194645	Y105C5A.1269	8.15585	9.2854e-09	2.50764e-07	0	0	0	128.302	103.625	25.8182
WBGene00010683	K08F8.7	2.07114	9.51445e-09	2.5663e-07	78.7396	69.4587	74.3928	275.013	265.736	397.108
WBGene00284861	C30G12.11	4.57092	9.67546e-09	2.60649e-07	8.74885	0	5.07223	173.208	76.202	68.8485
WBGene00003056	lon-2	1.18515	9.75391e-09	2.62437e-07	1014.87	1170.23	982.323	2486.27	2196.51	2522.81
WBGene00015993	C18H7.1	3.9037	9.77968e-09	2.62805e-07	110.235	27.1795	43.9594	1168.94	200.698	1340.09
WBGene00000500	chn-1	-1.25145	9.83922e-09	2.63752e-07	17070.7	14226.9	14018	4841.17	7346.45	6847.97
WBGene00015105	pot-1	-1.38188	9.83837e-09	2.63752e-07	2864.37	2255.9	2101.6	712.914	1133.32	924.537
WBGene00017449	otpl-3	1.07547	9.89917e-09	2.65032e-07	1966.74	1818.01	1626.5	3664.14	3482.72	4261.23
WBGene00015859	C16D9.4	1.34177	9.96785e-09	2.66542e-07	185.476	122.308	160.621	390.206	415.471	377.437
WBGene00000743	col-170	2.44546	1.00568e-08	2.6859e-07	556.427	495.27	578.235	3607.24	3836.55	1429.84
WBGene00009710	F44G3.10	3.74793	1.01207e-08	2.69965e-07	369.201	410.712	358.438	8150.53	6398.78	742.58
WBGene00012879	fbxa-215	-1.26674	1.01456e-08	2.70297e-07	12059.4	13173	12159.8	4009.44	5911.96	5620.99
WBGene00004345	rgs-2	1.50926	1.0318e-08	2.74172e-07	468.938	425.812	470.027	1395.98	1194.96	1293.37
WBGene00007614	gnrr-2	1.6615	1.0329e-08	2.74172e-07	152.23	120.798	148.786	541.937	464.25	322.113
WBGene00015455	C04G6.5	2.26416	1.03187e-08	2.74172e-07	633.416	247.635	258.684	2092.16	1644.65	1733.51
WBGene00015695	ugt-26	-1.84272	1.03662e-08	2.74824e-07	30489.7	20217	19683.7	5151.05	4785.44	9694.12
WBGene00020766	T24C12.4	1.93251	1.07877e-08	2.8565e-07	185.476	176.667	197.817	457.704	862.247	818.806
WBGene00001157	ech-8	-2.08564	1.14056e-08	3.01644e-07	2178.46	1656.44	1410.08	387.417	579.038	265.559
WBGene00001132	alp-1	1.32922	1.15869e-08	3.06067e-07	918.629	1445.04	1222.41	2767.42	2791.81	3458.41
WBGene00008093	lron-1	3.65012	1.16502e-08	3.07364e-07	13.9982	19.6296	15.2167	140.017	100.713	377.437
WBGene00007154	dhc-3	2.25267	1.17465e-08	3.09529e-07	120.734	123.818	81.1558	507.909	499.681	545.87
WBGene00022323	Y82E9BL.6	-1.49503	1.18172e-08	3.11014e-07	201.223	232.536	201.199	74.471	86.3946	61.4719
WBGene00020004	R11E3.2	1.76852	1.19811e-08	3.14946e-07	951.874	1099.26	940.054	3937.76	3440.25	2811.72
WBGene00020040	R12E2.15	2.151	1.20056e-08	3.1521e-07	433.943	359.373	546.111	1060.45	1856.51	3035.48
WBGene00017390	F12A10.1	-2.07103	1.21103e-08	3.17573e-07	5524.02	3749.26	4025.66	1124.32	1064.89	974.944
WBGene00009099	F25B3.2	3.2664	1.23994e-08	3.24762e-07	1.74977	16.6097	16.9074	83.6753	127.65	132.779
WBGene00000481	cha-1	2.08751	1.25546e-08	3.27947e-07	85.7387	98.1481	65.9391	287.006	256.272	524.97
WBGene00001703	grd-14	2.64267	1.25663e-08	3.27947e-07	267.715	522.45	513.986	2111.69	4599.54	1432.3
WBGene00011788	hal-3	-1.52643	1.25422e-08	3.27947e-07	3100.59	2186.44	2857.36	644.3	1141.82	1042.56
WBGene00004017	phg-1	3.4691	1.26386e-08	3.29438e-07	17.4977	21.1396	21.9797	250.468	174.731	247.117
WBGene00014001	pyk-2	-1.16367	1.30452e-08	3.3963e-07	22057.6	18784	17387.6	7013.94	9819.14	9160.54
WBGene00011267	fbxb-85	-1.40292	1.3073e-08	3.39946e-07	881.884	792.735	985.704	285.054	326.407	398.338
WBGene00021538	rabs-5	-0.901123	1.34742e-08	3.49959e-07	2328.94	2222.68	2255.45	1083.6	1238.16	1327.79
WBGene00020467	T12F5.2	-1.24768	1.38147e-08	3.58373e-07	1790.01	1947.86	1949.43	662.708	1011.5	717.992
WBGene00004193	prx-3	-1.39096	1.39009e-08	3.60178e-07	3191.58	2190.97	2223.33	824.481	1047.66	1029.04
WBGene00001152	ech-3	-1.1038	1.45203e-08	3.7578e-07	5091.83	3861	3812.63	1837.79	2142.39	1958.49
WBGene00002990	lin-1	1.92437	1.46024e-08	3.77456e-07	425.194	256.695	285.736	1600.71	915.88	1153.21
WBGene00014807	M04D5.1	-1.41034	1.47985e-08	3.82068e-07	260.716	241.595	223.178	94.832	79.3568	100.814
WBGene00017073	D2096.6	3.19414	1.54207e-08	3.97659e-07	6.99908	18.1197	20.2889	81.444	133.475	205.316
WBGene00004257	pxn-2	1.36428	1.5717e-08	4.04821e-07	358.703	433.362	304.334	1055.7	756.681	1014.29
WBGene00011999	T24F1.7	1.54997	1.57688e-08	4.05673e-07	132.982	96.6381	133.569	292.027	408.19	361.455
WBGene00020281	T06A4.1	3.19932	1.61272e-08	4.14401e-07	307.959	78.5185	160.621	1108.42	789.686	3125.23
WBGene00009398	nspb-11	4.51026	1.61907e-08	4.15541e-07	1.74977	9.05983	1.69074	78.9337	163.567	49.1775
WBGene00012111	T28A8.5	-1.12844	1.63237e-08	4.18462e-07	1455.81	1481.28	1585.92	577.639	820.021	670.044
WBGene00012727	Y39G8B.7	6.82421	1.64576e-08	4.21397e-07	1.74977	0	3.38149	166.235	385.864	13.5238
WBGene00017471	F14H12.3	2.01381	1.65888e-08	4.24254e-07	1296.58	1461.65	2049.18	6048.89	7269.28	6095.55
WBGene00022635	ZC581.9	1.37788	1.67659e-08	4.2828e-07	124.234	135.897	99.7539	343.627	312.331	277.853
WBGene00009432	cld-9	1.11056	1.69363e-08	4.32124e-07	9704.22	6844.7	7052.1	17604.7	16033	17321.5
WBGene00045415	Y43F8B.15	3.79405	1.70627e-08	4.34838e-07	8.74885	6.03988	5.07223	120.771	89.5495	62.7013
WBGene00044638	F23A7.8	-2.63245	1.70985e-08	4.35239e-07	53535.9	26127	45929.1	3833.17	4896.83	11528.4
WBGene00000144	apc-10	-1.0619	1.71589e-08	4.36266e-07	21368.2	19715.7	20576.4	8032.55	11315.3	10188.4
WBGene00004122	pqn-35	1.69679	1.7296e-08	4.39238e-07	549.427	452.991	453.12	1693.03	1324.31	1701.54
WBGene00017447	F14B8.5	1.60485	1.73418e-08	4.39886e-07	621.168	534.53	497.079	1551.34	1229.91	2251.1
WBGene00002188	kgb-2	2.55596	1.79742e-08	4.55395e-07	24.4968	37.7493	21.9797	201.379	205.309	87.2901
WBGene00010752	K10G4.3	3.0246	1.8097e-08	4.57972e-07	38.4949	10.5698	10.1445	188.269	171.818	115.567
WBGene00006444	shn-1	2.17703	1.81333e-08	4.58356e-07	327.207	164.587	179.219	847.91	667.374	1520.81
WBGene00010459	slc-25A32	-1.04973	1.85949e-08	4.69479e-07	7280.79	6193.9	6181.36	2830.46	3729.04	2932.21
WBGene00006818	unc-86	2.66389	1.86258e-08	4.69711e-07	309.709	221.966	147.095	971.749	705.475	2628.54
WBGene00009256	tut-2	-1.14425	1.86936e-08	4.70328e-07	21942.1	19848.6	20004.9	7661.87	11388.1	8906.05
WBGene00022417	Y102A11A.7	1.76433	1.86732e-08	4.70328e-07	160.979	93.6182	133.569	321.313	506.719	489.316
WBGene00001547	gcy-22	2.73192	1.87384e-08	4.70911e-07	47.2438	18.1197	18.5982	172.929	150.705	232.364
WBGene00020258	T05E7.1	-2.21553	1.90209e-08	4.77457e-07	7212.55	3081.85	3450.81	692.832	1470.41	794.217
WBGene00018361	F42G8.10	-1.37543	1.91543e-08	4.80251e-07	5601.01	6141.05	5297.1	1846.44	2679.93	2039.64
WBGene00000067	act-5	1.15896	1.93719e-08	4.85147e-07	9261.53	7900.17	7939.74	20991.1	15737.7	19321.8
WBGene00016269	C30G4.4	1.8049	1.96081e-08	4.90496e-07	864.386	732.336	845.372	4102.32	2769.24	1654.82
WBGene00007278	lab-1	-1.30394	1.97876e-08	4.94416e-07	32573.7	25488.3	25971.5	9127.86	13543.1	11363.7
WBGene00015537	C06E4.8	2.2762	2.03343e-08	5.07492e-07	113.735	46.8091	69.3205	471.371	394.357	240.97
WBGene00008954	F19C6.5	-1.43973	2.0449e-08	5.09769e-07	650.914	471.111	534.275	154.52	237.1	220.069
WBGene00017970	F32A5.4	1.92922	2.05668e-08	5.12118e-07	243.218	273.305	297.571	1209.95	1129.2	758.563
WBGene00013359	Y60A3A.8	1.17692	2.08521e-08	5.18628e-07	1077.86	1111.34	982.323	2632.98	2654.21	1877.35
WBGene00018807	fbxa-146	2.07248	2.12139e-08	5.27022e-07	125.983	54.359	120.043	433.438	339.754	488.087
WBGene00007928	C34C12.9	4.09429	2.15524e-08	5.34821e-07	10.4986	1.50997	0	71.6819	60.9131	66.3896
WBGene00016402	C34D4.10	-1.14437	2.1631e-08	5.36158e-07	489.935	486.211	513.986	187.991	230.062	260.641
WBGene00020270	T05H4.7	2.13528	2.17485e-08	5.38456e-07	87.4885	95.1282	160.621	302.905	526.619	681.109
WBGene00020009	R11F4.3	2.43036	2.17984e-08	5.39075e-07	62.9917	54.359	57.4853	268.04	209.191	468.416
WBGene00003182	mef-2	2.3238	2.21992e-08	5.48362e-07	20.9972	43.7892	30.4334	192.732	143.425	142.615
WBGene00004887	smn-1	-0.983763	2.2501e-08	5.55187e-07	22733	19804.8	22481.8	9299.95	12166.1	11412.9
WBGene00003966	pdl-1	2.36806	2.27364e-08	5.60358e-07	31.4958	33.2194	21.9797	208.909	127.65	109.42
WBGene00007345	C05E7.3	2.90426	2.27983e-08	5.60612e-07	15.7479	18.1197	3.38149	103.757	87.1227	89.749
WBGene00018636	oef-1	-1.33599	2.2781e-08	5.60612e-07	98569.7	90361.2	92843.9	26810.4	44716	40092
WBGene00007440	C08E8.4	2.06405	2.30213e-08	5.65455e-07	185.476	99.6581	76.0835	619.476	427.847	459.81
WBGene00016027	C23H5.8	-2.58307	2.3114e-08	5.67088e-07	44629.6	39366.5	38493.2	3922.98	3311.87	13212.8
WBGene00019846	gpx-7	-1.85025	2.34217e-08	5.7399e-07	3830.24	2319.32	2312.94	554.767	1083.82	706.927
WBGene00003892	osm-12	2.52215	2.34768e-08	5.74692e-07	101.487	46.8091	91.3002	373.192	250.69	753.645
WBGene00018031	F35B3.4	1.94081	2.38031e-08	5.82023e-07	717.405	517.92	691.515	1706.98	3647.02	2039.64
WBGene00017578	drl-1	-1.11005	2.39122e-08	5.84033e-07	965.873	1319.71	1227.48	526.318	505.263	599.966
WBGene00017134	EEED8.3	-1.35978	2.41034e-08	5.88043e-07	75600.5	57798.7	59740.8	19404.3	30816.9	25033.8
WBGene00020325	bath-46	2.33972	2.41362e-08	5.88182e-07	115.485	234.046	175.837	1090.01	955.437	614.719
WBGene00003539	nas-20	-2.07264	2.42752e-08	5.90906e-07	7233.55	4452.9	4576.85	905.925	2080.27	876.589
WBGene00018132	F37A4.2	-1.27585	2.43583e-08	5.92263e-07	18271.1	14995.5	15051	4913.41	7732.8	7310.24
WBGene00050914	T12B5.15	-2.24401	2.44682e-08	5.9427e-07	2365.69	1519.03	1662	247.4	407.22	518.823
WBGene00000233	avr-15	1.11704	2.49097e-08	6.04318e-07	790.896	812.364	789.578	1587.88	1536.42	2072.83
WBGene00001330	eps-8	1.344	2.51483e-08	6.0903e-07	1230.09	1183.82	1264.68	3372.12	2250.14	3720.28
WBGene00013852	hhat-1	2.91198	2.51862e-08	6.0903e-07	1139.1	602.478	1041.5	2997.25	3822.96	14128.7
WBGene00022618	ZC477.3	-1.22	2.51881e-08	6.0903e-07	55642.7	52678.4	51723.3	17232.9	26756.6	24716.6
WBGene00045399	Y47G6A.33	-2.21052	2.53047e-08	6.1117e-07	33621.8	33652.7	37137.2	3278.12	7070.28	12215.7
WBGene00000685	col-111	2.01538	2.5578e-08	6.17083e-07	185.476	326.154	218.106	836.474	1383.77	730.286
WBGene00009229	F28G4.4	3.65009	2.56698e-08	6.18611e-07	17.4977	18.1197	11.8352	88.6958	156.53	354.078
WBGene00004099	abu-15	3.25609	2.59612e-08	6.24939e-07	19.2475	36.2393	25.3612	355.62	334.172	82.3723
WBGene00003534	nas-15	2.38464	2.61023e-08	6.27641e-07	15.7479	24.1595	28.7427	141.132	122.797	93.4373
WBGene00017730	F22H10.6	-1.67201	2.61419e-08	6.27898e-07	2279.95	1667.01	1831.08	396.621	819.778	596.277
WBGene00008564	acox-1.1	-1.16124	2.66511e-08	6.39421e-07	2075.23	2067.15	2167.53	761.445	1148.85	909.784
WBGene00015400	cyp-35A2	-1.42334	2.74035e-08	6.56747e-07	150774	112461	133013	56744.7	57019.2	33969.4
WBGene00014842	clec-30	3.84467	2.77529e-08	6.64386e-07	20.9972	7.54985	15.2167	307.925	267.435	46.7186
WBGene00005011	F26F4.8	-0.955558	2.80094e-08	6.69788e-07	12881.8	11611.7	11613.7	5399.57	6607	6614.38
WBGene00011009	cyp-14A4	-2.28178	2.85341e-08	6.81586e-07	642.165	1511.48	794.65	284.496	133.475	188.104
WBGene00015362	fbxa-105	1.47304	2.87559e-08	6.86129e-07	2276.45	1288.01	1359.36	4934.05	3919.31	4813.25
WBGene00018371	ess-2	-1.03603	2.92039e-08	6.96052e-07	3210.83	3157.35	3193.82	1305.06	1754.59	1604.42
WBGene00004796	sid-2	1.56805	2.92483e-08	6.96348e-07	148.73	152.507	157.239	510.698	442.408	404.485
WBGene00019376	lipl-4	-2.1	2.93087e-08	6.9702e-07	523.181	323.134	292.499	57.736	83.7251	127.862
WBGene00044623	bus-8	3.13614	2.9558e-08	7.02181e-07	568.675	158.547	297.571	1474.36	1618.2	5916.05
WBGene00006640	tsp-14	2.09976	2.98315e-08	7.07903e-07	150.48	175.157	128.497	671.634	356.984	923.308
WBGene00006533	tba-7	1.975	2.98703e-08	7.0805e-07	131.233	141.937	182.6	727.417	564.477	497.922
WBGene00016171	C27F2.10	-1.19247	3.0081e-08	7.12266e-07	12218.6	11948.4	12252.8	3990.75	5995.2	5952.94
WBGene00016242	C30A5.10	2.67238	3.0217e-08	7.14707e-07	118.984	80.0285	76.0835	354.225	350.432	1052.4
WBGene00007850	C31G12.1	-1.11789	3.04441e-08	7.19297e-07	2754.14	2473.33	2231.78	1000.76	1217.29	1220.83
WBGene00001945	his-71	1.58842	3.06368e-08	7.23061e-07	173.227	300.484	250.23	807.188	669.073	703.238
WBGene00016110	npr-11	-2.31461	3.07394e-08	7.24696e-07	152.23	110.228	120.043	21.4767	17.4731	41.8009
WBGene00021461	nekl-1	2.09489	3.12225e-08	7.35287e-07	78.7396	77.0085	59.1761	287.843	189.049	446.286
WBGene00008615	F09C6.1	2.84555	3.13222e-08	7.36835e-07	10.4986	46.8091	25.3612	196.358	212.346	190.563
WBGene00015356	tag-278	2.27726	3.18767e-08	7.49067e-07	467.188	391.082	486.935	1479.66	1221.66	3824.78
WBGene00008226	C50B8.4	1.84505	3.31994e-08	7.79307e-07	477.687	238.575	304.334	1279.12	1107.36	1277.39
WBGene00003713	nhr-123	2.49831	3.42869e-08	8.03966e-07	40.2447	27.1795	59.1761	318.803	191.718	201.628
WBGene00016145	C26E6.12	-1.1431	3.47874e-08	8.1482e-07	10874.8	9437.32	9062.39	3451.05	4949.25	4903
WBGene00019859	R03H10.7	2.57569	3.65427e-08	8.55014e-07	13.9982	19.6296	21.9797	141.69	82.269	108.191
WBGene00000142	aos-1	-1.10169	3.66593e-08	8.56816e-07	8997.31	8253.5	8648.16	3211.18	4549.79	4309.18
WBGene00020940	W02D7.4	-1.74129	3.68009e-08	8.59202e-07	7109.31	3264.56	3888.71	1232.54	1718.91	1313.04
WBGene00019699	math-34	3.78672	3.71667e-08	8.66811e-07	12.2484	4.52991	28.7427	211.977	278.113	132.779
WBGene00013934	ZK131.11	1.20692	3.73797e-08	8.70842e-07	894.132	668.917	622.194	1912.82	1523.07	1605.65
WBGene00019037	fbxb-17	-1.22082	3.76875e-08	8.77072e-07	1672.78	1722.88	1836.15	747.221	760.564	736.433
WBGene00013228	Y56A3A.7	1.19733	3.82409e-08	8.88998e-07	1020.12	1106.81	938.363	2131.21	1990.96	2915
WBGene00008213	C49F8.1	2.58126	3.8822e-08	9.01542e-07	68.241	39.2592	109.898	281.986	464.735	553.247
WBGene00012381	Y2H9A.4	1.96303	3.89616e-08	9.03817e-07	255.466	107.208	133.569	715.703	730.471	481.94
WBGene00016731	C46H11.7	5.73069	3.98134e-08	9.22591e-07	3.49954	1.50997	1.69074	80.3283	85.6666	186.875
WBGene00021436	Y39A3B.1	4.14781	3.9908e-08	9.23798e-07	5.24931	9.05983	0	66.6613	83.4824	109.42
WBGene00007334	C05C10.7	-1.104	4.08363e-08	9.4428e-07	13105.8	11706.8	11136.9	4731	6828.33	5162.41
WBGene00011908	pash-1	-1.26051	4.12279e-08	9.52321e-07	10010.4	11293.1	11557.9	3729.13	5406.22	4580.89
WBGene00000649	col-73	2.67605	4.16179e-08	9.59862e-07	260.716	229.516	258.684	1719.81	2532.14	529.888
WBGene00001458	flp-15	1.42365	4.16428e-08	9.59862e-07	743.652	659.857	442.975	1963.02	1582.28	1405.25
WBGene00006923	vhp-1	1.76634	4.1974e-08	9.66469e-07	2932.61	2438.6	2228.4	10227.9	5336.81	10290.4
WBGene00006587	tnt-2	-0.80159	4.21196e-08	9.68795e-07	8425.14	8993.39	8592.37	4581.78	5318.36	5023.48
WBGene00017095	E02C12.10	3.0833	4.39471e-08	1.00976e-06	41.9945	13.5897	10.1445	282.544	111.391	158.597
WBGene00006467	magu-2	1.69013	4.40864e-08	1.01189e-06	458.439	400.142	338.149	1000.76	1046.93	1819.57
WBGene00009824	gpdh-1	-2.03374	4.4821e-08	1.02767e-06	9466.25	7527.21	10465.7	1148.86	2282.66	3278.91
WBGene00015746	C13F10.7	-1.32252	4.55232e-08	1.04266e-06	6374.41	5535.55	5899.01	2031.08	2593.54	2496.99
WBGene00019018	abts-3	1.57732	4.68568e-08	1.07095e-06	538.929	540.57	490.316	1565.84	1353.19	1767.93
WBGene00044728	Y53F4B.45	1.98636	4.68328e-08	1.07095e-06	14565.1	8677.8	8925.44	66618.1	33326	27512.4
WBGene00016806	C50D2.2	3.18238	4.83008e-08	1.10279e-06	15.7479	16.6097	16.9074	123.839	115.274	210.234
WBGene00020421	T10E10.4	2.75713	4.91411e-08	1.1208e-06	264.215	129.858	76.0835	668.566	718.58	1792.52
WBGene00007131	pals-26	2.40952	4.94002e-08	1.12553e-06	71.7405	43.7892	45.6501	220.903	217.928	419.238
WBGene00012540	Y37A1B.7	2.7392	4.96825e-08	1.13049e-06	192.475	110.228	145.404	495.637	617.867	1881.04
WBGene00022534	syx-16	-1.01204	4.97223e-08	1.13049e-06	17537.9	15054.4	16028.3	6897.91	9164.38	8045.44
WBGene00000675	col-101	-2.08927	4.99389e-08	1.13423e-06	774325	899456	972904	90497.4	239863	291613
WBGene00002128	inx-6	1.91422	5.03404e-08	1.14215e-06	43.7442	99.6581	60.8668	230.107	283.209	260.641
WBGene00008747	phf-31	-1.5444	5.06331e-08	1.1476e-06	218.721	182.706	196.126	63.8722	80.8129	57.7836
WBGene00015624	C09B8.5	-1.25321	5.0824e-08	1.15072e-06	3919.48	3172.45	3291.88	1238.67	1473.08	1647.45
WBGene00010868	somi-1	1.74937	5.24353e-08	1.18597e-06	404.197	255.185	355.056	1092.52	752.07	1568.76
WBGene00009907	F49H6.3	3.79787	5.26573e-08	1.18851e-06	13.9982	36.2393	10.1445	513.487	200.212	130.32
WBGene00015759	C14C6.5	3.21688	5.26248e-08	1.18851e-06	7863.46	2284.59	2546.26	41013.7	63052.3	13955.3
WBGene00020022	gldc-1	-1.45008	5.29758e-08	1.19446e-06	8230.91	12522.2	10376.1	2691.28	4435.97	4268.61
WBGene00015791	C15C7.5	1.39156	5.34138e-08	1.20309e-06	482.936	656.837	513.986	1426.39	1421.63	1493.77
WBGene00013180	cutl-10	2.9902	5.41894e-08	1.21929e-06	199.474	92.1082	65.9391	647.926	435.856	1758.1
WBGene00015208	B0495.9	-1.04946	5.44746e-08	1.22444e-06	36825.6	29642.2	31995.7	13042.5	17817.2	16714.2
WBGene00015435	C04E12.5	-2.07966	5.51042e-08	1.23731e-06	477.687	383.533	468.336	52.1576	114.788	151.221
WBGene00000727	col-154	2.39363	5.57844e-08	1.25129e-06	650.914	865.213	965.415	4323.5	6624.72	2088.81
WBGene00194674	F23D12.11	-2.20319	5.60651e-08	1.25629e-06	73059.9	35905.6	45678.9	5980	13359.9	14244.3
WBGene00045407	T07D4.5	-1.66622	5.66548e-08	1.26819e-06	4962.35	3518.23	4110.2	1071.04	1658	1236.81
WBGene00019327	zip-2	1.22393	5.72724e-08	1.2807e-06	2929.11	2412.93	2505.68	7599.39	5381.46	5345.6
WBGene00001456	flp-13	1.89227	5.77375e-08	1.28927e-06	73.4903	104.188	71.0113	335.538	347.277	239.74
WBGene00011926	sptf-2	1.4402	5.77746e-08	1.28927e-06	475.937	451.481	422.686	1479.38	1254.91	924.537
WBGene00010508	K02E2.7	4.05875	5.80364e-08	1.29378e-06	12.2484	3.01994	5.07223	170.14	122.554	39.342
WBGene00003779	nob-1	1.84958	5.82968e-08	1.29826e-06	115.485	83.0484	111.589	399.131	333.687	383.585
WBGene00001374	exp-2	1.36567	5.86751e-08	1.30267e-06	379.7	446.951	277.282	926.007	829.971	1094.2
WBGene00016431	C35A11.4	-1.52096	5.86568e-08	1.30267e-06	3070.84	3207.18	3090.68	1108.14	1458.03	692.173
WBGene00021662	snpc-3.3	-1.42567	5.86437e-08	1.30267e-06	1587.04	1177.78	1744.85	446.547	555.983	679.879
WBGene00003915	pan-1	1.26529	5.93264e-08	1.31579e-06	558.176	647.778	743.928	1595.13	1286.7	1809.73
WBGene00017752	sdz-15	-1.2852	6.07188e-08	1.34529e-06	1046.36	1044.9	1295.11	428.975	444.35	518.823
WBGene00006954	wrt-8	3.00319	6.08001e-08	1.34572e-06	223.97	158.547	98.0632	622.265	819.293	2414.62
WBGene00008408	D2023.4	-1.27841	6.10108e-08	1.34901e-06	1877.5	2165.3	2054.26	682.512	1095.22	732.745
WBGene00020948	era-1	-1.04479	6.26453e-08	1.38374e-06	8607.11	8905.81	9730.24	4097.58	3784.37	5330.84
WBGene00044014	F15H10.10	8.98402	6.35514e-08	1.40233e-06	5.24931	1.50997	0	2299.68	1025.09	67.6191
WBGene00012648	Y39A1A.9	2.74524	6.38818e-08	1.40819e-06	8.74885	28.6894	42.2686	229.27	160.655	145.074
WBGene00005021	sqv-3	-1.11534	6.4008e-08	1.40954e-06	1853.01	1784.79	1949.43	688.648	938.207	955.273
WBGene00000623	col-46	3.67994	6.5447e-08	1.43977e-06	10.4986	64.9288	27.0519	574.013	454.3	291.377
WBGene00018353	fbxa-182	1.72259	6.63803e-08	1.45882e-06	286.962	178.177	282.354	905.646	785.803	772.087
WBGene00000631	col-54	2.84022	6.66353e-08	1.46294e-06	26.2465	15.0997	30.4334	140.296	271.803	97.1256
WBGene00007650	ugt-23	-1.25347	6.71213e-08	1.47213e-06	19522.2	15296	15093.3	5341.83	8441.43	7151.64
WBGene00015601	fbxa-166	3.34712	6.78717e-08	1.48708e-06	59.4921	104.188	13.526	967.008	561.322	277.853
WBGene00008875	F15H10.8	2.7433	6.92387e-08	1.5155e-06	197.724	110.228	54.1038	536.638	611.557	1277.39
WBGene00043980	F11D5.7	1.96184	6.98563e-08	1.52748e-06	1392.82	662.877	706.731	3872.49	4299.59	2583.05
WBGene00003715	nhr-125	1.29858	7.01133e-08	1.53156e-06	411.196	375.983	356.747	1086.11	885.302	839.706
WBGene00004173	pqn-94	2.75673	7.05039e-08	1.53854e-06	15.7479	18.1197	33.8149	218.671	158.956	76.2251
WBGene00019533	K08D10.10	6.75487	7.15802e-08	1.56046e-06	0	0	3.38149	208.352	109.207	38.1126
WBGene00044029	C05D12.7	2.92565	7.31284e-08	1.59262e-06	5.24931	10.5698	23.6704	117.424	101.441	79.9135
WBGene00010142	F56A8.8	-1.28505	7.3475e-08	1.59856e-06	2136.47	3093.93	2502.3	897.836	1098.13	1180.26
WBGene00001489	frm-2	0.947524	7.46687e-08	1.62128e-06	4281.68	3507.66	4069.62	7223.41	7055.72	8595
WBGene00012058	T26F2.2	1.59289	7.46195e-08	1.62128e-06	685.909	437.892	378.727	1515.64	1753.13	1258.94
WBGene00000729	col-156	3.23067	7.50553e-08	1.62805e-06	288.712	505.84	402.397	3408.65	7130.47	695.862
WBGene00022816	fbn-1	2.27379	7.62515e-08	1.65234e-06	640.415	679.487	579.926	2709.96	1361.2	5121.84
WBGene00009261	F30A10.2	2.07996	7.66293e-08	1.65888e-06	458.439	445.441	442.975	953.341	1653.39	3093.27
WBGene00021601	Y46H3A.5	6.25961	7.67683e-08	1.66023e-06	0	9.05983	13.526	1262.94	305.051	168.433
WBGene00020803	T25E4.1	3.71878	7.70614e-08	1.66491e-06	85.7387	6.03988	54.1038	403.873	428.333	1083.13
WBGene00001886	his-12	2.32465	7.73106e-08	1.66863e-06	17.4977	24.1595	30.4334	145.316	85.6666	131.55
WBGene00001445	flp-2	1.93757	7.75733e-08	1.67264e-06	118.984	98.1481	89.6095	531.059	349.219	291.377
WBGene00017498	pud-4	-3.82023	7.90812e-08	1.70346e-06	2738.39	558.689	1034.74	41.0009	234.188	29.5065
WBGene00018034	sek-5	4.93161	7.91637e-08	1.70355e-06	1.74977	1.50997	3.38149	89.8115	41.4985	70.078
WBGene00022410	Y97E10C.1	2.46657	7.93152e-08	1.70512e-06	302.71	250.655	86.228	1002.99	738.48	1797.44
WBGene00003606	nhr-7	2.00067	7.95809e-08	1.70914e-06	113.735	193.276	116.661	644.3	561.08	491.775
WBGene00020035	egg-5	-1.10989	7.9974e-08	1.71588e-06	5622.01	5532.53	5877.03	2331.19	2270.53	3297.35
WBGene00022737	tofu-7	-1.26331	8.17521e-08	1.7523e-06	19102.2	17991.3	18425.7	5897.99	9697.07	7532.77
WBGene00194906	Y53C12A.11	-1.28186	8.18643e-08	1.75298e-06	563.426	641.738	547.801	198.31	300.682	220.069
WBGene00018351	F42G2.2	1.51963	8.20791e-08	1.75584e-06	178.476	152.507	211.343	514.882	537.782	500.381
WBGene00016872	dop-4	3.8483	8.231e-08	1.75905e-06	3.49954	1.50997	8.45372	68.0559	48.779	74.9957
WBGene00018862	wago-2	-1.26629	8.45574e-08	1.8053e-06	2726.14	3210.2	3545.49	1360	998.634	1588.43
WBGene00012421	Y9C2UA.1	1.63172	8.67146e-08	1.84954e-06	423.444	475.641	571.472	1434.47	1038.19	2090.04
WBGene00018350	ifo-1	1.60456	8.73415e-08	1.86109e-06	1289.58	1322.73	1234.24	3722.71	2598.39	5382.48
WBGene00164973	C39B10.7	2.91998	8.75963e-08	1.86469e-06	26.2465	6.03988	38.8871	137.785	134.688	264.329
WBGene00005660	srr-9	3.77818	9.30854e-08	1.97959e-06	17.4977	3.01994	3.38149	145.316	91.4909	84.8312
WBGene00020594	ugt-10	-2.22189	9.34036e-08	1.98441e-06	542.428	237.065	365.201	90.6483	109.207	41.8009
WBGene00020936	hrpf-1	-1.21021	9.78979e-08	2.07787e-06	3952.73	4197.72	4676.6	1363.63	1975.91	2209.3
WBGene00021865	fbxa-66	3.61903	9.94325e-08	2.10838e-06	36.7452	7.54985	18.5982	380.444	279.326	105.732
WBGene00009311	mltn-1	2.22163	1.00171e-07	2.12196e-06	71.7405	49.829	81.1558	212.535	330.289	403.256
WBGene00004242	puf-6	-1.22921	1.01337e-07	2.14456e-06	9391.01	10443	10012.6	4169.26	3678.81	4887.02
WBGene00001721	grl-12	2.31709	1.0231e-07	2.16306e-06	20.9972	15.0997	11.8352	72.5186	74.9886	92.2078
WBGene00004810	skr-4	1.40745	1.02505e-07	2.16507e-06	334.206	333.704	328.005	825.596	975.58	839.706
WBGene00005142	srd-65	4.2694	1.02776e-07	2.16869e-06	1.74977	6.03988	3.38149	102.921	83.7251	30.7359
WBGene00015693	ugt-28	-1.27994	1.03212e-07	2.17577e-06	6446.15	5934.19	5192.28	1850.9	2315.91	3076.05
WBGene00016677	C45G9.6	1.13992	1.04448e-07	2.1997e-06	7158.31	5869.26	6064.7	14709.8	14570.8	12788.6
WBGene00015099	ggtb-1	-1.08518	1.05181e-07	2.21083e-06	15104	13009.9	13796.5	5095.83	7272.44	7388.92
WBGene00017751	F23F12.3	-1.93009	1.05081e-07	2.21083e-06	4841.61	3616.38	2808.33	1047.61	1352.22	552.018
WBGene00007130	B0272.4	-1.66981	1.05289e-07	2.21096e-06	1223.09	1049.43	973.869	259.115	444.107	315.966
WBGene00022452	Y110A2AR.1	-1.02607	1.07851e-07	2.26259e-06	27345.4	28302.9	30149.4	12586.2	13802	15746.6
WBGene00022142	Y71G12B.2	1.28338	1.0876e-07	2.27944e-06	675.411	712.706	530.894	1878.23	1571.61	1217.14
WBGene00010230	rpac-19	-1.55641	1.09109e-07	2.28456e-06	4547.65	3598.26	4076.39	1157.23	1544.42	1454.42
WBGene00011821	cdf-2	1.21266	1.12529e-07	2.35389e-06	1135.6	951.282	814.939	1964.42	2510.3	2249.87
WBGene00007973	C36B1.6	2.05173	1.13457e-07	2.36815e-06	1487.3	637.208	656.009	4987.05	4044.77	2489.61
WBGene00011763	T14B1.1	3.01663	1.13361e-07	2.36815e-06	514.432	314.074	204.58	2072.64	810.799	5479.6
WBGene00022569	ZC239.6	1.17946	1.13538e-07	2.36815e-06	302.71	292.934	267.138	719.05	642.378	590.13
WBGene00003816	asns-1	2.56373	1.13832e-07	2.37202e-06	71.7405	24.1595	28.7427	197.474	239.527	297.524
WBGene00021118	clec-125	3.01249	1.14767e-07	2.38921e-06	209.972	135.897	67.6298	1225.01	1305.38	804.052
WBGene00000788	cpz-1	-1.15441	1.16462e-07	2.42217e-06	150804	132269	155961	60132.7	67945.2	69159.6
WBGene00021180	Y9C9A.13	-1.08197	1.16724e-07	2.42529e-06	363.952	407.692	336.458	171.534	163.325	191.792
WBGene00008228	C50B8.6	1.55253	1.21237e-07	2.51664e-06	117.235	110.228	125.115	335.538	356.256	341.784
WBGene00008599	F09A5.2	1.73245	1.23128e-07	2.55188e-06	1175.84	1094.73	1195.36	4305.09	4404.91	2803.12
WBGene00010509	K02E2.8	3.73907	1.23169e-07	2.55188e-06	10.4986	7.54985	16.9074	69.1716	103.625	295.065
WBGene00019057	F58F9.3	1.3937	1.24322e-07	2.57331e-06	239.718	185.726	218.106	580.149	572.243	536.035
WBGene00004823	skr-17	-1.12542	1.25124e-07	2.58745e-06	2799.63	2890.08	3099.14	1048.45	1627.66	1352.38
WBGene00019797	fbxb-31	-1.33005	1.26249e-07	2.60823e-06	671.911	658.347	737.165	201.1	285.393	340.554
WBGene00021020	W04B5.3	1.62889	1.26539e-07	2.61173e-06	13527.5	12156.8	11902.8	46010.8	30419.9	39816.6
WBGene00017937	F30H5.3	3.09754	1.29281e-07	2.6658e-06	1984.24	730.826	1328.93	9614.01	5902.74	19096.9
WBGene00016632	C44B7.12	-1.25458	1.31376e-07	2.70643e-06	1718.27	1730.43	1663.69	560.625	821.234	762.251
WBGene00003602	nhr-3	1.49802	1.32213e-07	2.72108e-06	591.422	468.091	446.357	1882.97	983.588	1385.58
WBGene00015217	tes-1	1.59609	1.32631e-07	2.7271e-06	411.196	386.553	363.51	1234.77	997.421	1279.84
WBGene00007072	ugt-1	-1.78259	1.33376e-07	2.73981e-06	28248.3	16285	13010.3	7278.36	4027.54	5419.36
WBGene00000228	atn-1	0.937842	1.3381e-07	2.74613e-06	3018.35	3851.94	3330.77	6541.74	6078.69	6926.65
WBGene00018468	cla-1	2.52854	1.34313e-07	2.75386e-06	811.893	607.008	762.526	3989.08	2179.28	6420.12
WBGene00008028	scl-6	3.09924	1.34999e-07	2.76532e-06	47.2438	178.177	180.91	1641.71	1475.75	365.143
WBGene00010897	lact-3	1.6403	1.36197e-07	2.78723e-06	8295.66	7395.84	7270.2	32312.6	24020.4	15240.1
WBGene00003544	nas-25	1.82393	1.37263e-07	2.80639e-06	131.233	285.385	167.384	902.578	651.114	515.134
WBGene00018334	cyp-33E2	-1.18659	1.37912e-07	2.81702e-06	1800.51	1377.09	1305.26	635.375	735.082	596.277
WBGene00013197	ttm-5	1.25655	1.38905e-07	2.83406e-06	388.449	323.134	378.727	964.219	837.251	800.364
WBGene00016236	heri-1	-1.14931	1.39008e-07	2.83406e-06	2440.93	2687.75	2772.82	915.129	1344.21	1305.66
WBGene00022680	ZK180.6	2.99011	1.39561e-07	2.84268e-06	740.152	1268.38	1454.04	12135.7	11562.1	3812.49
WBGene00009575	F40F8.1	-1.01364	1.40949e-07	2.86826e-06	8488.13	8923.93	9119.88	3483.96	4680.35	4981.68
WBGene00009586	F40F9.10	3.03166	1.41491e-07	2.87658e-06	17.4977	19.6296	10.1445	105.71	97.3153	186.875
WBGene00009499	ent-6	-1.10005	1.43538e-07	2.91547e-06	76841.1	68367	70722.2	27518	39594	33619
WBGene00005832	srw-85	4.0258	1.46019e-07	2.9631e-06	1.74977	9.05983	6.76298	149.779	99.2567	39.342
WBGene00012037	T26E3.4	-1.08959	1.46555e-07	2.9712e-06	20164.3	18764.4	19125.7	7023.71	10108.9	10150.2
WBGene00019934	R07C12.4	4.00527	1.51147e-07	3.06143e-06	22.747	3.01994	1.69074	185.759	111.876	136.468
WBGene00014813	M176.9	2.66177	1.53122e-07	3.09855e-06	162.729	125.328	148.786	1165.88	1145.94	448.745
WBGene00018385	F43C11.8	5.88187	1.54242e-07	3.1183e-06	0	1.50997	3.38149	164.84	79.8422	44.2598
WBGene00017417	F13B6.2	1.35224	1.54605e-07	3.12273e-06	10230.9	8476.98	8320.16	24785.5	27507	16705.6
WBGene00010722	K09E4.4	1.10575	1.55735e-07	3.14264e-06	601.921	448.461	454.81	1202.41	966.358	1068.38
WBGene00016658	C45B2.1	-2.09051	1.57435e-07	3.17398e-06	43623.5	39038.8	32281.4	3940.83	13274.2	9774.03
WBGene00001366	exc-5	1.69904	1.57702e-07	3.17642e-06	962.373	542.08	710.113	2242.22	1682.27	3267.85
WBGene00185055	Y47D3B.12	-1.27764	1.61577e-07	3.25145e-06	1123.35	884.843	1120.96	324.939	447.505	522.511
WBGene00044637	rft-1	-1.33809	1.63159e-07	3.28026e-06	1774.27	2444.64	1968.03	722.955	1067.56	652.831
WBGene00009803	F47B8.2	1.54324	1.63409e-07	3.28224e-06	62.9917	99.6581	77.7743	258.836	235.644	206.546
WBGene00003547	nas-29	2.6568	1.64596e-07	3.30303e-06	34.9954	45.2991	25.3612	151.452	342.909	172.121
WBGene00000151	apn-1	-1.03809	1.64971e-07	3.30749e-06	4937.85	4937.61	4636.02	1850.06	2597.91	2622.39
WBGene00007659	pals-5	7.14634	1.6528e-07	3.30904e-06	0	0	0	59.1306	25.4816	44.2598
WBGene00013230	fbxb-22	-1.16697	1.65353e-07	3.30904e-06	1063.86	1135.5	1129.42	448.779	404.55	636.849
WBGene00010864	xbx-3	2.09358	1.66858e-07	3.33609e-06	29.7461	40.7692	52.4131	192.732	143.91	189.333
WBGene00019208	lips-14	-3.56756	1.67646e-07	3.34876e-06	82.2391	60.3988	62.5576	1.95242	3.64022	14.7533
WBGene00000749	col-176	3.50555	1.68028e-07	3.35331e-06	855.637	948.262	1185.21	23452.5	9041.34	1451.97
WBGene00014137	clec-187	-1.30339	1.69969e-07	3.38892e-06	15203.7	14412.7	14102.5	5277.96	7604.91	4826.77
WBGene00021089	W08E12.8	1.73793	1.70793e-07	3.40223e-06	94.4875	83.0484	101.445	273.897	313.059	344.243
WBGene00017294	F09E10.1	-2.17129	1.74587e-07	3.47462e-06	5268.55	2331.4	3378.11	674.144	1191.32	569.23
WBGene00021224	clec-209	-2.53527	1.76514e-07	3.50976e-06	6092.7	5360.4	4436.51	713.471	1628.39	395.879
WBGene00001556	gcy-36	2.15381	1.76945e-07	3.51511e-06	48.9935	55.8689	33.8149	181.854	161.626	277.853
WBGene00021654	Y47G7B.2	-1.36357	1.79109e-07	3.55485e-06	1555.54	1454.1	1487.86	492.29	553.799	705.697
WBGene00013585	cyp-42A1	2.46649	1.79403e-07	3.55742e-06	26.2465	39.2592	47.3409	181.854	170.605	274.165
WBGene00011705	clp-9	1.46832	1.83591e-07	3.63715e-06	146.981	96.6381	170.765	368.171	370.089	406.944
WBGene00022712	ZK355.2	-1.21586	1.91583e-07	3.79201e-06	2286.95	2005.24	2044.11	937.721	851.569	939.29
WBGene00015019	B0205.4	2.1562	1.92833e-07	3.80981e-06	117.235	143.447	109.898	346.137	375.671	936.832
WBGene00189993	C49C3.21	4.44291	1.92733e-07	3.80981e-06	17.4977	0	0	176.276	105.081	88.5195
WBGene00008755	sdz-13	-1.39406	1.96967e-07	3.88795e-06	591.422	403.162	530.894	193.29	178.128	210.234
WBGene00022307	Y77E11A.2	1.54593	1.97542e-07	3.89576e-06	790.896	549.629	613.74	2625.73	1780.55	1293.37
WBGene00009314	F32B4.4	1.48421	2.00196e-07	3.94451e-06	313.209	480.171	442.975	1430.29	886.03	1144.61
WBGene00003155	mcm-3	-1.15688	2.01264e-07	3.96197e-06	17600.9	19681	20075.9	7585.17	7216.62	10929.7
WBGene00004212	ptl-1	2.22301	2.03215e-07	3.99674e-06	48.9935	63.4188	32.1242	214.209	129.592	336.866
WBGene00003721	nhr-131	0.861686	2.04398e-07	4.01637e-06	850.388	853.134	972.178	1520.38	1667.22	1675.72
WBGene00016190	C28G1.5	1.09946	2.05727e-07	4.03884e-06	1601.04	1094.73	1335.69	2845.52	3060.21	2728.12
WBGene00019957	R08E3.1	1.4008	2.07028e-07	4.06049e-06	7200.3	6311.68	5484.78	19141.6	14090.8	16928.1
WBGene00220133	Y14H12A.4	1.70273	2.07204e-07	4.06049e-06	59.4921	90.5983	62.5576	263.577	167.45	265.559
WBGene00003887	osm-7	1.04409	2.1531e-07	4.21554e-06	367.452	404.672	328.005	743.595	812.255	711.844
WBGene00050899	T10C6.15	2.48709	2.15776e-07	4.22085e-06	258.966	116.268	99.7539	1441.45	728.044	488.087
WBGene00001345	fos-1	1.52448	2.17325e-07	4.24732e-06	1093.61	1106.81	1242.7	3677.53	3007.31	3219.9
WBGene00007293	C04B4.5	-2.77855	2.19915e-07	4.29246e-06	118.984	111.738	87.9187	17.2929	17.9584	9.8355
WBGene00044605	ttr-36	-2.02894	2.2003e-07	4.29246e-06	897.632	632.678	772.67	103.757	241.711	220.069
WBGene00044013	F15H10.9	5.12085	2.22238e-07	4.33165e-06	5.24931	6.03988	1.69074	303.184	121.098	28.2771
WBGene00007022	mdt-22	-1.22271	2.24217e-07	4.3663e-06	44995.3	34164.6	36871.8	14118.8	19303.6	16293.7
WBGene00012456	Y17D7C.2	5.4357	2.27117e-07	4.41881e-06	3.49954	0	1.69074	75.5867	45.6241	95.8961
WBGene00017698	F22B7.9	1.09076	2.27373e-07	4.41982e-06	309.709	347.293	361.819	760.888	678.537	731.516
WBGene00003991	pfn-3	1.24634	2.29513e-07	4.45743e-06	190.725	279.345	250.23	530.223	654.997	523.741
WBGene00015465	C05C8.8	-2.62701	2.3155e-07	4.49299e-06	344.705	98.1481	206.271	23.1502	25.9669	59.013
WBGene00017123	maoc-1	-1.57704	2.33486e-07	4.5265e-06	25852.8	18852	19191.6	6703.23	9998.96	4708.75
WBGene00017986	F32D1.7	-0.913426	2.34065e-07	4.53369e-06	4794.37	4464.98	4879.49	2587.52	2339.69	2580.59
WBGene00020710	T23B3.2	1.28989	2.35068e-07	4.54904e-06	271.214	228.006	213.034	720.444	545.305	470.875
WBGene00010274	F58G6.3	-2.17304	2.36366e-07	4.57009e-06	201.223	240.085	282.354	55.7835	66.7374	35.6537
WBGene00020822	T26A5.6	-1.00351	2.39253e-07	4.62179e-06	4026.22	4132.79	3924.22	1694.98	2366.39	1964.64
WBGene00020526	T15B7.14	-1.41213	2.40559e-07	4.63877e-06	586.173	591.909	431.14	215.046	228.606	157.368
WBGene00023245	C33E10.3	-1.28547	2.40426e-07	4.63877e-06	736.653	708.176	850.445	291.469	242.439	414.321
WBGene00003549	nas-31	1.659	2.46497e-07	4.74906e-06	397.198	369.943	289.117	1168.11	1256.6	908.555
WBGene00014166	ZK945.4	-1.3091	2.4968e-07	4.80612e-06	1251.08	1105.3	1060.1	324.939	466.919	592.589
WBGene00000491	che-12	2.28113	2.50126e-07	4.81044e-06	132.982	208.376	138.641	633.98	466.191	1239.27
WBGene00011995	rsf-1	1.2338	2.55509e-07	4.90962e-06	1158.35	1121.91	1239.32	2354.62	2683.33	3243.26
WBGene00007689	C18E9.9	1.43616	2.56281e-07	4.92009e-06	185.476	150.997	196.126	594.374	483.179	357.766
WBGene00013853	ZC116.1	2.03967	2.56565e-07	4.92119e-06	230.97	217.436	224.869	1192.37	1078.48	493.005
WBGene00015574	irg-1	1.67816	2.57072e-07	4.92656e-06	45.494	39.2592	50.7223	153.963	122.797	157.368
WBGene00021586	clec-75	2.76528	2.57818e-07	4.93652e-06	17.4977	9.05983	15.2167	90.3693	111.876	78.684
WBGene00001072	dpy-10	2.56938	2.68924e-07	5.14461e-06	274.714	146.467	187.673	643.184	740.421	2232.66
WBGene00012492	fbxb-7	-1.37603	2.69253e-07	5.14544e-06	3643.02	3303.82	3594.52	1009.96	1144.73	1914.23
WBGene00019606	clec-88	-1.02773	2.69441e-07	5.14544e-06	235550	241533	249889	93101.6	139696	123769
WBGene00020698	T22F3.8	2.23001	2.70917e-07	5.16909e-06	155.729	64.9288	101.445	358.409	777.309	370.061
WBGene00012628	Y38H6C.16	2.27366	2.73133e-07	5.20678e-06	24.4968	25.6695	42.2686	143.085	104.596	201.628
WBGene00006366	sym-1	2.18951	2.77129e-07	5.27371e-06	4024.47	3485.01	3608.05	13397.5	8264.76	29055.3
WBGene00018092	F36F12.1	4.08684	2.77105e-07	5.27371e-06	40.2447	10.5698	10.1445	129.418	93.1897	811.429
WBGene00021494	Y40B10B.1	6.75149	2.8229e-07	5.36721e-06	0	3.01994	0	244.89	66.4947	34.4243
WBGene00303015	F20C5.11	1.87496	2.83456e-07	5.38467e-06	143.481	120.798	160.621	444.316	340.239	778.234
WBGene00017785	F25E5.4	1.68586	2.87035e-07	5.4479e-06	47.2438	69.4587	84.5372	266.645	215.987	162.286
WBGene00017532	ent-5	-1.10103	2.91154e-07	5.52125e-06	640.415	631.168	830.156	348.089	329.319	299.983
WBGene00022412	Y102A11A.2	2.53243	2.91518e-07	5.52332e-06	78.7396	49.829	84.5372	406.383	246.807	580.295
WBGene00010442	bus-12	2.69009	2.91888e-07	5.52551e-06	101.487	75.4985	27.0519	247.679	352.859	719.221
WBGene00018487	F46C8.8	2.0161	2.9659e-07	5.60964e-06	31.4958	42.2792	40.5779	148.384	109.692	209.004
WBGene00020792	T25B6.6	2.8038	2.9831e-07	5.63725e-06	31.4958	27.1795	11.8352	165.119	244.866	79.9135
WBGene00008237	nstp-10	-0.919963	3.03005e-07	5.72101e-06	12460.1	11507.5	11338.1	5207.39	7127.31	6325.46
WBGene00011073	R07A4.2	2.07173	3.05271e-07	5.75877e-06	54.2428	54.359	21.9797	184.644	196.087	168.433
WBGene00009923	F52B5.7	-1.12079	3.05761e-07	5.76301e-06	5641.26	4998	5327.54	1883.25	2503.99	2960.49
WBGene00007228	acs-7	-1.74744	3.07321e-07	5.78238e-06	2078.73	1365.01	1435.44	350.321	688.973	411.862
WBGene00020543	fbxb-83	-1.31066	3.07232e-07	5.78238e-06	703.407	726.296	708.422	295.095	278.113	288.918
WBGene00009926	noah-2	2.29468	3.07828e-07	5.78689e-06	701.657	610.028	632.339	2338.72	1385.71	5818.93
WBGene00022611	ZC449.1	2.66126	3.08594e-07	5.79628e-06	414.695	232.536	270.519	813.324	1161.72	3833.39
WBGene00000777	cpn-1	1.28265	3.09537e-07	5.80897e-06	4120.71	5266.78	5126.34	9794.47	10514.9	15007.7
WBGene00000285	cal-1	1.76154	3.11304e-07	5.83709e-06	230.97	137.407	92.991	604.415	464.492	493.005
WBGene00016291	C31H1.8	-0.925235	3.13169e-07	5.86698e-06	4405.92	4541.99	5193.97	2143.76	2518.55	2789.59
WBGene00206384	D1005.10	-1.66267	3.18823e-07	5.96775e-06	73.4903	83.0484	84.5372	28.1707	20.8706	28.2771
WBGene00044536	F14F9.8	2.4835	3.19925e-07	5.97809e-06	22.747	10.5698	10.1445	90.6483	75.9593	73.7663
WBGene00195164	K12B6.11	-2.16039	3.19828e-07	5.97809e-06	227.47	439.402	349.984	56.3414	96.1019	74.9957
WBGene00020678	T22B11.4	1.52008	3.23094e-07	6.03211e-06	509.183	312.564	446.357	1506.71	988.442	1138.46
WBGene00021448	Y39D8A.1	1.13471	3.26077e-07	6.08257e-06	1706.02	2042.99	1675.53	3861.89	3183.5	4873.49
WBGene00011235	suro-1	1.85964	3.27992e-07	6.11303e-06	138.232	182.706	130.187	384.349	502.351	756.104
WBGene00004098	pqn-2	3.62057	3.31636e-07	6.17565e-06	17.4977	40.7692	21.9797	376.818	538.996	72.5368
WBGene00018902	F55G1.6	-1.08295	3.35359e-07	6.23963e-06	29476.6	30691.7	31796.1	11788.5	16677.8	14947.5
WBGene00018109	fbxb-12	-1.65288	3.36525e-07	6.25597e-06	292.211	372.963	297.571	85.3488	85.1812	140.156
WBGene00017829	F26F4.9	-0.859232	3.37204e-07	6.26322e-06	9805.71	9617.01	9953.42	4701.16	6197.11	5293.96
WBGene00001608	R07B1.8	2.53165	3.38839e-07	6.28821e-06	166.228	55.8689	47.3409	436.506	473.714	645.455
WBGene00015580	cls-1	1.11542	3.43913e-07	6.37693e-06	913.379	844.074	909.621	1985.62	1593.2	2203.15
WBGene00020307	T07D3.4	1.25091	3.45098e-07	6.39344e-06	3956.23	5088.6	3844.75	8348.01	9133.8	13202.9
WBGene00022861	dve-1	1.59913	3.46434e-07	6.41272e-06	293.961	493.761	253.612	1065.47	824.632	1271.24
WBGene00016425	C34H4.2	1.15036	3.47963e-07	6.43553e-06	24348	25486.8	24066.1	66548.1	45265.4	52222.8
WBGene00008091	C44F1.1	1.45929	3.49246e-07	6.45378e-06	132.982	217.436	202.889	554.488	430.517	539.723
WBGene00001890	his-16	2.57949	3.51676e-07	6.49315e-06	8.74885	19.6296	25.3612	110.73	74.7459	138.926
WBGene00008872	F15H10.5	6.80219	3.54424e-07	6.53832e-06	3.49954	0	0	275.013	77.1727	19.671
WBGene00009787	F46F2.3	-1.49864	3.60181e-07	6.63889e-06	44531.6	59233.1	61007.1	16426.9	15249.1	26640.7
WBGene00002274	lec-11	1.36444	3.61004e-07	6.6484e-06	15034	8709.51	8692.12	28089.2	31712.2	23707.2
WBGene00006947	wrt-1	2.56438	3.65545e-07	6.72634e-06	3025.35	2405.38	2810.02	5918.08	10052.6	32778
WBGene00022586	ZC308.4	-1.10159	3.6658e-07	6.73968e-06	46855.3	52308.4	55683	18436.7	27800.6	25923.9
WBGene00023503	F17C11.13	-1.86772	3.67585e-07	6.75244e-06	370.951	431.852	349.984	67.2192	99.2567	153.68
WBGene00003860	oig-2	-1.57011	3.69772e-07	6.78687e-06	370.951	312.564	295.88	80.0494	146.58	102.043
WBGene00271827	T19H12.15	-1.52367	3.70419e-07	6.793e-06	400.697	504.33	439.594	131.37	117.701	224.987
WBGene00194951	Y105C5A.1274	10.5826	3.71566e-07	6.80828e-06	0	0	0	697.852	565.205	130.32
WBGene00012005	1-Jun	1.2043	3.72093e-07	6.8122e-06	3688.51	3415.55	3849.83	8442.56	7603.45	9196.19
WBGene00001778	gst-30	-1.40213	3.73618e-07	6.83435e-06	558.176	372.963	370.273	168.187	174.731	147.533
WBGene00008194	C49C3.4	1.05315	3.77419e-07	6.89807e-06	6918.59	5663.9	5653.85	14022	11012.9	12805.8
WBGene00008711	F11E6.8	1.47891	3.77775e-07	6.89876e-06	152.23	99.6581	167.384	364.824	362.323	441.368
WBGene00002174	itx-1	1.43975	3.82607e-07	6.97019e-06	1392.82	1579.43	1513.22	4936.84	2631.15	4603.02
WBGene00015822	C16B8.2	1.36237	3.8265e-07	6.97019e-06	153.98	126.838	104.826	339.164	334.9	315.966
WBGene00020183	T03D3.5	1.10263	3.82008e-07	6.97019e-06	468.938	602.478	622.194	1079.41	1442.5	1113.87
WBGene00018300	F41G3.3	2.69382	3.83306e-07	6.97629e-06	106.736	72.4786	59.1761	266.645	257.97	1021.66
WBGene00001872	him-14	-1.02042	3.86727e-07	7.03267e-06	2111.97	2225.7	2290.96	908.993	1301.5	1056.09
WBGene00001069	dpy-7	2.8994	3.88911e-07	7.06055e-06	64.7415	101.168	55.7946	335.817	356.256	967.568
WBGene00043998	T21C12.8	1.34236	3.88733e-07	7.06055e-06	411.196	391.082	564.709	1187.91	1126.53	1150.75
WBGene00012055	srsx-36	-3.39961	3.94409e-07	7.15438e-06	355.203	206.866	287.427	12.5513	7.76581	63.9308
WBGene00014101	gopc-1	1.68097	3.95566e-07	7.16939e-06	87.4885	108.718	103.135	344.742	215.016	404.485
WBGene00018333	cyp-33E3	-1.44613	3.96026e-07	7.17174e-06	904.631	505.84	530.894	234.291	273.745	201.628
WBGene00012404	Y6G8.2	-2.04923	4.09675e-07	7.41272e-06	531.93	484.701	515.677	63.5932	108.721	202.857
WBGene00015142	B0310.6	1.94147	4.12388e-07	7.4556e-06	55.9926	75.4985	60.8668	139.459	322.766	279.082
WBGene00012433	Y11D7A.9	1.93093	4.18879e-07	7.56666e-06	97.9871	48.3191	64.2483	167.908	323.98	309.818
WBGene00002282	let-4	2.07731	4.31053e-07	7.7801e-06	1669.28	1429.94	1312.02	5129.02	3242.22	10249.8
WBGene00019029	F58B6.1	-1.74095	4.31428e-07	7.7804e-06	642.165	440.912	581.616	107.941	250.205	137.697
WBGene00016997	cebp-1	2.47587	4.36474e-07	7.86487e-06	45.494	21.1396	74.3928	380.165	200.94	199.169
WBGene00196176	T28B11.7	4.17133	4.41342e-07	7.94599e-06	3.49954	1.50997	5.07223	96.7844	45.1388	35.6537
WBGene00001244	elo-6	-1.76392	4.42284e-07	7.95635e-06	8171.42	8248.97	7397.01	1735.98	2863.88	2413.39
WBGene00015950	C18A11.4	-1.79414	4.42729e-07	7.95777e-06	1483.8	813.874	1041.5	180.739	423.965	358.996
WBGene00012830	mrps-28	-0.875016	4.45895e-07	8.00803e-06	1237.09	1384.64	1274.82	624.776	790.656	709.386
WBGene00010194	btb-19	-0.987872	4.46351e-07	8.0096e-06	1964.99	1947.86	1846.29	786.548	1127.01	990.927
WBGene00000670	col-95	-1.5291	4.47779e-07	8.02859e-06	134344	92734.9	137987	34119.2	56577.1	35793.9
WBGene00011183	R09H10.6	2.75726	4.49071e-07	8.04512e-06	19.2475	16.6097	10.1445	85.3488	150.22	73.7663
WBGene00008031	C39E9.7	1.31741	4.50712e-07	8.06786e-06	227.47	202.336	185.982	514.324	609.859	405.714
WBGene00043053	F47H4.12	3.93042	4.60608e-07	8.2382e-06	5.24931	1.50997	11.8352	155.078	74.2605	49.1775
WBGene00013254	tag-276	-0.966296	4.62237e-07	8.26053e-06	3734.01	4538.97	4580.23	2057.85	2529.47	1988
WBGene00016898	clik-2	1.66605	4.63683e-07	8.27956e-06	7454.02	6175.78	6199.96	24062.2	19021.9	19843.1
WBGene00016862	C52A10.1	0.716368	4.66058e-07	8.31514e-06	3942.23	4049.74	3562.4	6209.27	6489.3	6286.12
WBGene00000835	cuc-1	-1.89294	4.70651e-07	8.39019e-06	2705.14	3451.79	2945.28	678.607	966.843	805.282
WBGene00000030	abu-7	3.79492	4.71465e-07	8.3978e-06	8.74885	33.2194	11.8352	241.822	414.257	94.6667
WBGene00000516	cki-1	2.08564	4.7851e-07	8.5163e-06	104.986	81.5384	84.5372	348.089	215.987	590.13
WBGene00000116	alh-10	-1.63656	4.83386e-07	8.59603e-06	40244.7	29308.5	29755.4	6388.89	9987.07	15569.6
WBGene00022847	ZK1055.6	1.66582	4.85363e-07	8.62413e-06	211.722	348.803	508.914	1166.43	1036.98	1191.33
WBGene00015247	B0545.4	-1.34897	4.90281e-07	8.7044e-06	2479.42	1603.59	1621.42	733.275	908.114	593.818
WBGene00013611	Y102A5C.2	-1.14298	4.9724e-07	8.8137e-06	827.641	824.444	840.3	339.164	480.752	303.671
WBGene00021627	Y47D7A.15	2.95614	4.9725e-07	8.8137e-06	94.4875	132.877	99.7539	1108.98	1243.5	184.416
WBGene00004992	spp-7	2.56972	5.00814e-07	8.86555e-06	41.9945	39.2592	52.4131	139.18	184.923	473.334
WBGene00019631	K10D2.5	-1.0188	5.00991e-07	8.86555e-06	13959.7	11863.8	12707.6	5325.38	7070.04	6621.75
WBGene00044314	fbxb-33	-1.22131	5.024e-07	8.88323e-06	391.948	486.211	344.912	169.861	150.22	209.004
WBGene00003156	mcm-4	-0.937438	5.0387e-07	8.90198e-06	13676.2	13867.6	15074.7	7431.2	6254.39	8574.1
WBGene00009069	F23A7.4	-2.34637	5.04952e-07	8.91384e-06	29723.3	14503.3	24997.7	2512.49	3225.96	7878.24
WBGene00014178	ZK1010.4	2.9514	5.06604e-07	8.93574e-06	94.4875	40.7692	45.6501	202.494	255.301	942.979
WBGene00003923	pas-2	-1.24983	5.10334e-07	8.99423e-06	10253.6	10779.7	10962.8	3506.55	5960.5	3984.61
WBGene00004267	rab-3	1.48188	5.16818e-07	9.09373e-06	218.721	128.348	114.971	392.995	454.3	441.368
WBGene00015968	C18C4.7	1.07906	5.16399e-07	9.09373e-06	4531.9	4552.56	4725.63	8123.48	8804.97	12255
WBGene00044280	W02A2.9	3.22653	5.2119e-07	9.16324e-06	45.494	16.6097	20.2889	293.421	223.752	250.805
WBGene00020190	guk-1	0.968358	5.22363e-07	9.17642e-06	3102.34	3323.45	3007.84	6146.23	6410.92	5900.07
WBGene00022456	pfkb-1.1	-1.15082	5.31937e-07	9.33706e-06	21217.7	18112.1	19457.1	6659.72	8954.7	10867
WBGene00000061	lgc-11	1.4423	5.42833e-07	9.52063e-06	141.731	92.1082	130.187	333.307	319.612	334.407
WBGene00017052	D2024.4	1.70399	5.48049e-07	9.60435e-06	145.231	81.5384	121.734	281.149	357.712	497.922
WBGene00022504	mam-1	3.21422	5.49883e-07	9.62871e-06	41.9945	25.6695	38.8871	198.868	126.68	665.126
WBGene00019298	K02D7.1	1.49098	5.55498e-07	9.7192e-06	939.626	830.484	696.587	2918.32	2591.35	1417.54
WBGene00018268	F41C3.2	1.99469	5.5688e-07	9.73554e-06	34.9954	22.6496	28.7427	97.9001	116.002	130.32
WBGene00007058	dmd-6	1.05551	5.6416e-07	9.85488e-06	1060.36	967.891	945.126	2496.59	1650.48	2032.26
WBGene00006527	tax-6	1.19829	5.65441e-07	9.8693e-06	1118.1	1022.25	1146.33	3206.72	1864.28	2469.94
WBGene00016114	flp-27	0.946865	5.66515e-07	9.88011e-06	1125.1	830.484	874.115	1827.19	1788.81	1836.78
WBGene00185005	T03F6.10	-1.76641	5.68748e-07	9.91109e-06	1700.78	1127.95	1139.56	273.06	524.92	367.602
WBGene00022883	ZK1248.15	-0.867518	5.71712e-07	9.95476e-06	3739.26	3743.22	3449.12	1699.17	2246.26	2047.01
WBGene00013646	Y105C5B.3	3.26514	5.73459e-07	9.97718e-06	27.9963	3.01994	50.7223	243.774	371.303	164.745
WBGene00206525	R74.10	1.43651	5.74272e-07	9.98333e-06	141.731	102.678	116.661	355.341	313.302	306.13
WBGene00009801	ipla-2	1.34465	5.88137e-07	1.02162e-05	642.165	735.356	887.641	2422.4	1808.46	1518.36
WBGene00017233	lmd-4	2.46963	5.88723e-07	1.02182e-05	45.494	24.1595	43.9594	140.296	240.74	247.117
WBGene00008536	F02H6.3	-1.17928	5.96705e-07	1.03426e-05	3160.08	2699.83	2840.45	946.647	1389.35	1509.75
WBGene00185014	F17C8.9	-1.07855	5.96843e-07	1.03426e-05	7651.74	7240.31	6402.85	2553.49	3864.7	3667.41
WBGene00019324	K02F2.5	0.964323	5.99523e-07	1.03807e-05	3749.76	3821.74	3219.18	6692.63	7531.62	6829.53
WBGene00016782	phat-3	2.23731	6.02302e-07	1.04205e-05	635.166	824.444	1038.12	5648.08	4562.9	1562.62
WBGene00019628	pup-2	-0.924364	6.09075e-07	1.05293e-05	7700.73	8348.63	8938.97	5064.87	3830	4271.07
WBGene00206536	C14A6.16	3.84238	6.16899e-07	1.06561e-05	10.4986	24.1595	3.38149	304.299	205.066	39.342
WBGene00015887	C17C3.1	-1.36455	6.18854e-07	1.06814e-05	12797.8	14183.2	13263.9	3962.86	4198.15	7476.21
WBGene00017734	F23C8.5	-1.36169	6.26137e-07	1.07985e-05	10244.9	13600.3	13017	3943.06	3879.51	6528.31
WBGene00010948	M195.2	2.84557	6.29001e-07	1.08393e-05	197.724	95.1282	106.517	608.041	547.247	1716.3
WBGene00022393	abhd-12	-1.08358	6.3127e-07	1.08611e-05	35751.3	28526.4	31417.4	11586	16150	17422.4
WBGene00022577	nstp-3	2.42041	6.30795e-07	1.08611e-05	110.235	167.607	111.589	315.735	471.53	1304.43
WBGene00235272	Y43B11AL.5	-1.29533	6.31893e-07	1.08633e-05	580.923	724.786	610.359	234.291	206.279	346.701
WBGene00017247	F08D12.3	1.75877	6.33222e-07	1.08775e-05	733.153	699.117	1007.68	3060.56	2659.79	2535.1
WBGene00007616	rpoa-12	-1.18184	6.3393e-07	1.0881e-05	3263.32	2671.14	2994.31	1054.59	1508.51	1373.28
WBGene00010375	H09F14.1	2.49347	6.3722e-07	1.09289e-05	22.747	22.6496	38.8871	238.475	141.969	90.9784
WBGene00012325	W07A12.8	-2.37463	6.4301e-07	1.10174e-05	2612.41	886.353	1181.83	140.296	449.931	312.277
WBGene00169197	21ur-10296	2.15986	6.43399e-07	1.10174e-05	24.4968	16.6097	21.9797	101.805	67.7081	113.108
WBGene00012635	Y38H8A.1	2.03695	6.44635e-07	1.10299e-05	43.7442	147.977	87.9187	329.681	450.66	371.29
WBGene00003540	nas-21	-1.91063	6.47906e-07	1.10771e-05	1515.3	715.726	929.91	195.242	431.488	211.463
WBGene00005018	sqt-3	2.82314	6.51358e-07	1.11274e-05	35998	15990.6	20581.4	89931.2	63864.1	359786
WBGene00019005	F57B10.8	-1.02705	6.552e-07	1.11842e-05	1875.75	1949.37	1733.01	749.173	1031.64	947.897
WBGene00003746	nlp-8	1.70446	6.69797e-07	1.14244e-05	66.4912	61.9088	62.5576	244.611	150.22	228.675
WBGene00003059	lpd-2	-1.0219	6.71604e-07	1.14463e-05	2381.44	2375.18	2231.78	948.599	1380.37	1111.41
WBGene00014697	cyp-25A3	-1.56152	6.77578e-07	1.1539e-05	566.925	554.159	508.914	137.228	175.701	243.429
WBGene00002058	ifd-2	1.83515	6.79573e-07	1.15617e-05	491.685	779.145	524.131	1928.72	1438.37	3044.09
WBGene00011131	R07H5.11	1.38097	6.79975e-07	1.15617e-05	139.982	137.407	114.971	329.123	433.672	254.494
WBGene00009898	dod-23	1.87457	6.84428e-07	1.16192e-05	4752.37	3164.9	3662.15	14874.4	19220.9	8360.18
WBGene00020359	math-40	1.71731	6.84323e-07	1.16192e-05	64.7415	39.2592	52.4131	172.929	174.245	164.745
WBGene00185089	C16A11.10	-0.967076	6.87675e-07	1.16652e-05	1461.06	1488.83	1531.81	630.075	860.063	804.052
WBGene00000982	dhs-19	-1.02098	6.96711e-07	1.1809e-05	4145.2	3560.51	3484.63	1583.14	1976.88	1956.04
WBGene00010646	K08C7.1	-1.13411	6.97238e-07	1.1809e-05	3398.05	3806.64	3863.35	1251.78	1860.88	1933.91
WBGene00017051	afmd-1	-1.37076	7.06614e-07	1.19585e-05	2731.39	1771.2	2110.05	642.905	1013.44	901.178
WBGene00015544	C06E8.5	2.32296	7.1005e-07	1.20073e-05	85.7387	87.5783	71.0113	263.856	421.295	539.723
WBGene00014083	ZK795.3	-1.14531	7.13867e-07	1.20624e-05	1819.76	1842.16	1792.19	773.718	1017.32	670.044
WBGene00008033	spin-2	2.03757	7.26094e-07	1.22595e-05	173.227	63.4188	77.7743	435.669	438.283	413.091
WBGene00220142	Y37F4.15	2.57188	7.308e-07	1.23293e-05	8.74885	16.6097	15.2167	108.22	82.7544	49.1775
WBGene00002180	jtr-1	-1.28119	7.4232e-07	1.2514e-05	1744.52	1106.81	1477.71	526.876	711.057	540.953
WBGene00007170	B0393.5	2.40232	7.4425e-07	1.25368e-05	605.42	679.487	529.203	1759.69	1739.78	6096.78
WBGene00016982	C56G2.9	-1.70358	7.45219e-07	1.25434e-05	274.714	374.473	268.828	116.867	101.198	60.2425
WBGene00003703	nhr-113	3.59656	7.62143e-07	1.28183e-05	15.7479	42.2792	3.38149	278.081	328.105	141.385
WBGene00000934	dat-1	1.98818	7.73306e-07	1.29897e-05	59.4921	42.2792	32.1242	166.235	130.077	237.281
WBGene00015176	vps-51	-1.23416	7.73529e-07	1.29897e-05	33817.8	32064.2	34677.2	10890.1	16594.3	15263.5
WBGene00010197	F57C2.5	-1.19316	7.9059e-07	1.32659e-05	23076	21855.3	19758	6715.5	11325.5	10252.3
WBGene00010423	zmp-5	3.95381	7.92998e-07	1.3296e-05	6.99908	13.5897	3.38149	83.3964	37.6156	256.953
WBGene00001335	F35A5.8	0.958622	8.04972e-07	1.34862e-05	628.167	721.766	845.372	1315.93	1379.89	1574.91
WBGene00194986	T27F7.4	1.02898	8.05581e-07	1.34862e-05	407.696	490.741	456.501	955.572	787.744	1026.58
WBGene00017950	F31E3.2	1.4979	8.06895e-07	1.34978e-05	222.221	308.034	202.889	674.144	526.133	876.589
WBGene00009896	scl-3	2.33691	8.08551e-07	1.35151e-05	314.958	1049.43	809.867	3448.82	4612.16	2926.06
WBGene00014233	ZK1128.7	1.05348	8.12502e-07	1.35707e-05	344.705	359.373	300.953	807.188	698.923	575.377
WBGene00007517	gpx-3	2.40529	8.16023e-07	1.3619e-05	439.192	523.96	593.451	4473.28	2925.77	843.394
WBGene00017535	atf-8	2.24412	8.25906e-07	1.37733e-05	286.962	232.536	150.476	673.307	613.499	1892.1
WBGene00012603	nspe-6	3.81403	8.43203e-07	1.4051e-05	17.4977	34.7293	3.38149	520.46	125.224	140.156
WBGene00012729	Y39G8B.10	6.76163	8.47385e-07	1.41099e-05	0	0	1.69074	34.8647	94.4031	62.7013
WBGene00000597	col-8	-1.96415	8.48293e-07	1.41142e-05	18220.3	24570.2	22442.9	2552.38	6458.48	7711.03
WBGene00012980	efhd-1	1.03374	8.52199e-07	1.41683e-05	1310.58	1445.04	1361.05	2901.3	2266.16	3266.62
WBGene00008180	C48D5.3	3.39582	8.57554e-07	1.42464e-05	8.74885	10.5698	10.1445	107.941	168.178	31.9654
WBGene00007981	glb-11	2.4448	8.60547e-07	1.42852e-05	22.747	21.1396	6.76298	109.336	63.5825	104.502
WBGene00019060	acox-3	-1.19124	8.63781e-07	1.43279e-05	3359.56	3525.78	2749.15	1215.8	1557.04	1447.05
WBGene00000696	col-122	-1.57966	8.70679e-07	1.44313e-05	150293	160711	168205	29005.2	60933.4	70390.2
WBGene00022043	psf-3	-1.44256	8.73071e-07	1.446e-05	1903.75	1615.67	1851.37	503.168	911.997	558.165
WBGene00007041	tag-180	1.76168	8.84039e-07	1.46304e-05	353.453	297.464	319.551	1030.04	727.559	1536.8
WBGene00016912	clec-86	-1.7487	8.88418e-07	1.46917e-05	2062.98	1025.27	1051.64	425.628	530.744	271.706
WBGene00045481	M153.5	3.45792	8.91427e-07	1.47303e-05	12.2484	7.54985	16.9074	56.6203	63.3399	285.23
WBGene00018958	F56C11.6	-1.67046	9.06527e-07	1.49684e-05	1818.01	1796.87	2152.32	387.417	519.096	911.013
WBGene00016456	C35E7.4	2.519	9.07922e-07	1.498e-05	64.7415	77.0085	92.991	310.993	237.342	801.593
WBGene00001647	gna-2	-1.03674	9.14503e-07	1.50771e-05	88575.1	85772.4	84155.1	33838.9	50795.9	41365.7
WBGene00005002	spp-17	-1.73042	9.21542e-07	1.51725e-05	1168.85	1651.91	1606.21	411.125	348.491	577.836
WBGene00015828	math-14	1.54401	9.21686e-07	1.51725e-05	341.205	169.117	277.282	907.04	717.124	667.585
WBGene00011532	chaf-1	-0.919701	9.25655e-07	1.52263e-05	7795.22	8789.54	8015.82	3596.36	5006.03	4402.62
WBGene00008280	acc-2	-2.1675	9.3285e-07	1.53331e-05	234.469	141.937	116.661	37.9328	49.2643	19.671
WBGene00020847	cgr-1	-1.44349	9.37714e-07	1.54014e-05	3634.27	2769.29	2519.21	1007.17	1507.54	761.022
WBGene00012032	T26C5.2	2.43759	9.44019e-07	1.54932e-05	68.241	36.2393	72.702	143.085	393.387	422.927
WBGene00001311	end-3	-1.46355	9.49478e-07	1.5571e-05	493.435	324.644	346.603	141.69	116.972	165.974
WBGene00007445	C08F8.3	-1.22227	9.52323e-07	1.56059e-05	8078.68	7574.01	8994.76	2695.18	3483.69	4390.32
WBGene00007231	C01G10.4	3.59199	9.53911e-07	1.56201e-05	8.74885	4.52991	1.69074	87.3012	51.2058	39.342
WBGene00014004	fic-1	-1.01806	9.54813e-07	1.56231e-05	4003.47	4600.88	4522.74	1733.19	2503.74	2246.18
WBGene00006668	twk-13	2.08214	9.55662e-07	1.56252e-05	50.7433	69.4587	28.7427	142.527	177.157	317.195
WBGene00015790	C15C7.4	1.81607	9.59843e-07	1.56818e-05	516.182	431.852	566.4	2578.32	1445.17	1305.66
WBGene00015402	C03G6.17	1.15297	9.66131e-07	1.57726e-05	589.672	607.008	451.429	1307.01	1355.86	998.304
WBGene00000393	cdf-1	0.981674	9.66859e-07	1.57727e-05	904.631	1111.34	1000.92	1933.46	1712.85	2318.72
WBGene00020887	hic-1	2.0438	9.68757e-07	1.57918e-05	75.2401	45.2991	52.4131	329.96	202.396	177.039
WBGene00007644	C17E4.4	-0.833086	9.81242e-07	1.59833e-05	5347.29	4587.29	4996.15	2641.07	3181.8	2553.54
WBGene00010795	M01A8.1	1.71441	9.90532e-07	1.61225e-05	374.451	235.555	153.858	1044.83	750.614	708.156
WBGene00010643	K07G5.4	2.06073	9.93392e-07	1.61569e-05	59.4921	61.9088	49.0316	280.87	180.312	250.805
WBGene00002019	hsp-16.48	1.54049	9.9778e-07	1.62162e-05	97.9871	105.698	101.445	299.837	257.97	331.948
WBGene00014759	F46A8.1	2.56204	1.00078e-06	1.62527e-05	307.959	104.188	170.765	1562.22	1495.89	377.437
WBGene00001998	hpr-17	-0.755218	1.00363e-06	1.62818e-05	1531.05	1667.01	1680.6	895.047	1000.33	997.074
WBGene00011888	cutl-15	1.3422	1.00407e-06	1.62818e-05	257.216	267.265	292.499	545.284	678.295	852
WBGene00010582	K05C4.5	-0.9237	1.01569e-06	1.6458e-05	7202.05	8235.38	7669.22	3379.65	4378.7	4425.98
WBGene00009371	F33H2.8	2.09778	1.02113e-06	1.65337e-05	166.228	228.006	152.167	471.929	489.974	1384.35
WBGene00018467	sdpn-1	1.1187	1.02443e-06	1.65749e-05	1039.36	996.581	1159.85	2480.14	2017.65	2442.89
WBGene00011838	T19C4.1	2.95385	1.03539e-06	1.67397e-05	33.2456	13.5897	28.7427	161.214	86.6373	338.095
WBGene00006743	unc-3	2.78965	1.04173e-06	1.68297e-05	369.201	143.447	192.745	1174.52	525.891	3178.1
WBGene00010253	F58E6.4	5.57407	1.05044e-06	1.69577e-05	3.49954	0	3.38149	191.895	115.274	11.0649
WBGene00020268	hpo-19	-1.00927	1.05149e-06	1.69622e-05	12197.6	15678	15646.2	5850.3	7783.52	7991.35
WBGene00011161	chil-18	2.42965	1.05282e-06	1.6971e-05	192.475	77.0085	37.1964	558.672	518.125	572.918
WBGene00000705	col-131	2.05335	1.05398e-06	1.69749e-05	255.466	253.675	184.291	504.562	747.944	1631.46
WBGene00004243	puf-7	-1.22508	1.05502e-06	1.69749e-05	12642.1	14110.7	14648.6	6161.85	4538.87	7013.94
WBGene00206354	F27E5.9	2.06331	1.05541e-06	1.69749e-05	34.9954	27.1795	55.7946	205.005	172.061	111.879
WBGene00010177	F57A8.1	1.48602	1.05742e-06	1.69947e-05	299.211	258.205	314.479	904.809	522.493	1017.97
WBGene00000804	csc-1	-1.08595	1.06648e-06	1.71276e-05	2806.63	2346.49	3109.28	1242.58	1175.31	1477.78
WBGene00013633	Y105C5A.8	-1.55382	1.06757e-06	1.71325e-05	549.427	582.849	600.214	152.847	209.434	229.905
WBGene00006651	tts-2	3.5716	1.06843e-06	1.71336e-05	94.4875	51.339	50.7223	387.417	196.329	1754.41
WBGene00019644	cpt-4	2.37855	1.07669e-06	1.72533e-05	136.482	114.758	118.352	421.166	277.385	1228.21
WBGene00022144	pghm-1	1.31516	1.084e-06	1.73576e-05	4761.12	3808.15	3887.02	11842.8	8412.8	10739.1
WBGene00017557	nep-11	1.77408	1.09311e-06	1.74905e-05	83.9889	187.236	174.147	671.634	423.479	429.074
WBGene00012615	dct-16	-1.33115	1.10849e-06	1.77236e-05	491283	331206	353261	122057	187583	157664
WBGene00014061	ZK673.5	-1.30313	1.11817e-06	1.78651e-05	468.938	600.968	537.657	154.241	249.234	250.805
WBGene00015291	C01B12.8	-0.870367	1.1207e-06	1.78925e-05	10134.7	10387.1	10350.7	4698.65	6496.83	5692.3
WBGene00219886	F09E10.15	-1.62485	1.12341e-06	1.79225e-05	1044.61	768.575	833.537	285.891	239.769	334.407
WBGene00022254	nlp-71	1.61321	1.12958e-06	1.79956e-05	589.672	487.721	466.646	2181.14	1624.51	912.243
WBGene00303081	T23F2.13	3.13572	1.12965e-06	1.79956e-05	71.7405	13.5897	25.3612	166.793	174.003	630.702
WBGene00018706	F52F10.2	3.17457	1.13228e-06	1.80243e-05	22.747	101.168	71.0113	479.181	948.885	334.407
WBGene00011537	T06E4.10	2.9203	1.15038e-06	1.8299e-05	110.235	15.0997	40.5779	437.901	337.57	475.792
WBGene00007947	C35A5.3	-2.01481	1.16446e-06	1.85095e-05	2806.63	2316.3	2715.34	321.592	543.607	1079.45
WBGene00022078	epg-9	1.1666	1.16605e-06	1.85212e-05	603.67	758.005	640.792	1667.65	1383.77	1444.59
WBGene00019413	fbxb-50	-1.19866	1.17246e-06	1.86094e-05	915.129	1123.42	1291.73	429.254	416.441	611.031
WBGene00005898	srx-7	-2.71463	1.18429e-06	1.87834e-05	34.9954	25.6695	25.3612	4.7416	3.15486	6.14719
WBGene00001661	gop-2	-0.837609	1.18846e-06	1.88357e-05	3440.05	3441.22	3503.22	1770.01	2172.73	1866.29
WBGene00014669	zipt-2.1	1.33208	1.19424e-06	1.88998e-05	262.465	317.094	334.767	815.276	904.959	577.836
WBGene00016501	C37C3.9	-1.01876	1.19366e-06	1.88998e-05	55551.7	57760.9	63301.5	24022.3	34928.7	28214.4
WBGene00001475	fmi-1	2.34841	1.20488e-06	1.90543e-05	1898.5	1189.86	1541.96	5933.97	3170.63	14479.1
WBGene00009094	F23H12.5	2.75172	1.20756e-06	1.90827e-05	43.7442	234.046	98.0632	688.648	1042.8	805.282
WBGene00018515	F46G11.2	2.3174	1.21178e-06	1.91356e-05	54.2428	54.359	47.3409	266.645	288.548	221.299
WBGene00003749	nlp-11	2.10471	1.21268e-06	1.91359e-05	41.9945	51.339	28.7427	234.012	176.429	113.108
WBGene00019593	K09F6.10	1.79958	1.2231e-06	1.92863e-05	127.733	167.607	74.3928	377.097	464.978	447.515
WBGene00010338	F59F4.3	0.9213	1.22963e-06	1.93751e-05	491.685	504.33	407.47	801.331	936.751	922.078
WBGene00005653	srr-2	1.8918	1.2372e-06	1.94804e-05	75.2401	49.829	59.1761	293.143	228.849	157.368
WBGene00011791	T15H9.6	-1.72281	1.24122e-06	1.95294e-05	188.975	279.345	400.707	81.1651	102.412	78.684
WBGene00006831	unc-104	1.16517	1.24485e-06	1.95724e-05	1277.33	1041.88	999.23	2105.55	2351.34	2988.76
WBGene00004179	prg-2	-1.21844	1.24813e-06	1.96097e-05	6171.44	4952.7	6499.22	2151.57	2106.48	3321.94
WBGene00002106	ins-23	2.486	1.24907e-06	1.96103e-05	545.928	250.655	219.797	2986.37	2067.4	634.39
WBGene00015221	B0507.4	6.65972	1.25632e-06	1.96865e-05	0	0	0	34.028	16.9877	41.8009
WBGene00016701	dsb-3	-1.05541	1.25664e-06	1.96865e-05	1305.33	1319.71	1132.8	466.35	711.057	631.931
WBGene00021862	fbxa-48	3.14797	1.25558e-06	1.96865e-05	8.74885	4.52991	3.38149	42.1166	50.7204	54.0953
WBGene00011147	R08D7.7	-1.28621	1.25871e-06	1.97047e-05	729.654	523.96	625.576	194.963	241.711	339.325
WBGene00003702	nhr-112	2.32582	1.2641e-06	1.97748e-05	50.7433	25.6695	18.5982	207.794	177.643	86.0606
WBGene00015776	dct-1	1.77269	1.29096e-06	2.01805e-05	169.728	253.675	167.384	788.5	426.634	807.741
WBGene00001693	grd-4	-2.91775	1.29671e-06	2.02558e-05	1839.01	1464.67	1433.75	31.7966	210.89	387.273
WBGene00015598	fbxa-163	6.73878	1.30919e-06	2.0436e-05	1.74977	0	0	94.5531	70.863	22.1299
WBGene00000668	col-93	-1.71854	1.33886e-06	2.08841e-05	547851	947643	802149	140143	268761	289249
WBGene00006662	twk-7	2.48787	1.35017e-06	2.10454e-05	12.2484	7.54985	23.6704	105.431	76.93	57.7836
WBGene00043064	nbet-1	-1.06315	1.36395e-06	2.12449e-05	22663	18276.7	18684.4	8023.9	11055.1	9455.61
WBGene00014944	Y68A4A.12	5.80731	1.36732e-06	2.12822e-05	0	1.50997	1.69074	86.4645	64.5533	30.7359
WBGene00013324	mrps-7	-1.23461	1.37903e-06	2.1449e-05	1060.36	1129.46	1104.06	406.662	609.373	379.896
WBGene00000751	col-178	-1.66112	1.39728e-06	2.17173e-05	799744	886640	925544	151556	304946	369375
WBGene00020385	nhr-216	2.00545	1.40526e-06	2.18258e-05	24.4968	27.1795	40.5779	139.18	144.395	83.6018
WBGene00001243	elo-5	-1.10428	1.44046e-06	2.23565e-05	89659.9	87961.8	82197.3	31032.1	40633.1	49191
WBGene00013594	Y87G2A.2	-1.46955	1.44753e-06	2.24502e-05	346.454	323.134	388.871	119.935	128.864	134.009
WBGene00013264	Y57A10A.24	2.83124	1.4581e-06	2.25979e-05	3.49954	16.6097	16.9074	84.5121	68.4362	114.338
WBGene00021648	mis-12	-0.886544	1.46255e-06	2.26508e-05	2055.98	2130.57	2076.23	959.756	1108.08	1326.56
WBGene00010673	K08E7.5	2.38049	1.4748e-06	2.28242e-05	48.9935	27.1795	65.9391	108.778	288.306	343.013
WBGene00020842	nmrk-1	-1.05316	1.52264e-06	2.35478e-05	2152.22	1642.85	1820.93	803.004	1033.82	867.983
WBGene00019838	R02F2.9	-0.897096	1.53213e-06	2.36777e-05	4376.17	4372.88	4306.33	1990.91	2788.41	2228.97
WBGene00004096	pqm-1	1.90638	1.54102e-06	2.37981e-05	495.185	392.592	196.126	1940.71	1286.7	832.329
WBGene00000497	chs-2	2.53315	1.55119e-06	2.39211e-05	664.912	350.313	309.406	2106.39	1113.42	4449.34
WBGene00007757	C27A7.6	-1.39385	1.55041e-06	2.39211e-05	7865.21	6267.89	7397.01	1971.95	3300.95	2921.14
WBGene00003734	nhx-6	2.3046	1.55645e-06	2.39853e-05	218.721	108.718	54.1038	546.4	663.248	673.732
WBGene00016332	C32F10.4	1.61797	1.57437e-06	2.42442e-05	608.92	330.684	346.603	1763.88	1084.3	1095.43
WBGene00003751	nlp-13	1.52458	1.58304e-06	2.43605e-05	82.2391	90.5983	57.4853	261.625	235.886	162.286
WBGene00010354	cyp-31A2	-0.936206	1.61145e-06	2.47801e-05	4279.94	4403.08	4494	1878.79	2446.96	2564.61
WBGene00018704	ztf-13	1.2336	1.63538e-06	2.51302e-05	538.929	590.399	620.503	1716.74	1008.34	1390.49
WBGene00086560	ZK355.8	7.04633	1.63879e-06	2.51648e-05	0	0	0	48.8106	53.1472	17.2121
WBGene00007562	C14A4.12	1.5446	1.64469e-06	2.52376e-05	216.971	95.1282	170.765	459.656	416.199	531.117
WBGene00000713	col-140	-1.64737	1.64895e-06	2.52851e-05	1.47204e+06	1.62824e+06	1.72476e+06	307415	527045	705799
WBGene00009383	F35B12.3	0.981458	1.65319e-06	2.53322e-05	2719.14	2360.08	2411	5504.16	5121.06	4157.96
WBGene00002142	inx-20	2.4049	1.68051e-06	2.57145e-05	20.9972	10.5698	43.9594	117.982	98.7714	183.186
WBGene00016361	drd-10	-2.07217	1.67997e-06	2.57145e-05	493.435	400.142	529.203	48.8106	102.412	191.792
WBGene00000166	apt-9	1.73041	1.6881e-06	2.58125e-05	169.728	215.926	109.898	571.223	598.938	474.563
WBGene00007087	B0001.2	-0.967661	1.6903e-06	2.58279e-05	15555.4	15771.6	15390.9	6177.75	9157.34	8555.66
WBGene00014946	Y70G10A.1	-1.70754	1.70158e-06	2.59821e-05	192.475	160.057	162.312	46.3003	66.4947	43.0303
WBGene00014224	mrps-23	-1.08481	1.70893e-06	2.60758e-05	783.897	847.094	789.578	351.157	460.609	325.801
WBGene00001665	gpa-3	-1.95116	1.71493e-06	2.61308e-05	89.2382	175.157	136.95	28.7285	46.5948	27.0476
WBGene00020591	nhr-220	-1.05019	1.71482e-06	2.61308e-05	433.943	335.214	409.16	199.426	199.97	165.974
WBGene00011372	npr-26	1.15121	1.72266e-06	2.62014e-05	202.973	170.627	133.569	383.791	405.035	334.407
WBGene00012622	Y38H6C.9	1.25388	1.72319e-06	2.62014e-05	306.21	206.866	189.363	597.721	593.356	479.481
WBGene00022295	cng-2	2.67159	1.72147e-06	2.62014e-05	40.2447	21.1396	43.9594	167.351	90.2775	415.55
WBGene00015025	mrpl-9	-0.932828	1.73699e-06	2.63928e-05	2362.19	2363.1	2284.2	1053.47	1448.57	1167.97
WBGene00004764	sel-7	3.49458	1.73889e-06	2.64032e-05	12.2484	3.01994	6.76298	75.3078	44.8961	126.632
WBGene00014938	mdt-9	-1.09779	1.74387e-06	2.64603e-05	4311.43	3921.39	3721.33	1431.41	1853.36	2306.43
WBGene00050875	bah-1	3.20928	1.75191e-06	2.65637e-05	10.4986	104.188	87.9187	594.931	985.044	296.295
WBGene00006779	unc-43	1.35827	1.75345e-06	2.65684e-05	8512.63	7090.82	7442.66	19319.2	13961.7	25808.4
WBGene00015819	fbxc-44	-1.093	1.76022e-06	2.66524e-05	1788.26	1573.39	1773.59	642.905	1032.61	729.057
WBGene00271804	F11D11.22	5.4242	1.7619e-06	2.66593e-05	0	1.50997	5.07223	160.099	102.654	18.4416
WBGene00011704	sdz-31	-1.25788	1.78831e-06	2.704e-05	843.389	868.233	973.869	353.389	284.908	490.546
WBGene00009428	F35E12.4	1.97851	1.79318e-06	2.70825e-05	323.707	146.467	240.086	1067.42	804.246	924.537
WBGene00009626	F42A8.1	-1.39229	1.79361e-06	2.70825e-05	24633.2	26593.6	26002	5766.9	10914.4	12744.4
WBGene00006372	syx-2	1.38941	1.80161e-06	2.71844e-05	316.708	374.473	476.79	1078.85	928.014	1053.63
WBGene00009949	F53A2.1	2.33362	1.80972e-06	2.72878e-05	10.4986	19.6296	8.45372	63.0354	57.7582	77.4546
WBGene00000745	col-172	2.11286	1.82595e-06	2.75135e-05	104.986	126.838	74.3928	247.121	323.98	759.793
WBGene00022196	gpa-17	1.00832	1.8397e-06	2.77013e-05	4652.64	3673.76	3494.77	7404.15	7739.36	8636.8
WBGene00007260	olrn-1	1.88265	1.85815e-06	2.79598e-05	138.232	78.5185	64.2483	406.383	209.677	420.468
WBGene00021873	clec-82	2.35772	1.86661e-06	2.80676e-05	129.483	48.3191	69.3205	372.913	372.031	520.052
WBGene00006927	vit-3	-2.54806	1.87281e-06	2.81414e-05	3.70741e+06	3.05338e+06	3.3731e+06	345564	625666	761509
WBGene00017513	F16F9.1	1.86619	1.90684e-06	2.86329e-05	43.7442	28.6894	62.5576	166.514	138.328	186.875
WBGene00020554	T19A5.3	2.40522	1.90953e-06	2.86536e-05	115.485	33.2194	113.28	310.714	307.477	769.628
WBGene00007762	C27B7.5	-0.789043	1.97611e-06	2.96321e-05	1826.76	1950.88	2270.67	1217.48	1094.98	1188.87
WBGene00015955	C18B2.4	1.53748	2.01434e-06	3.01846e-05	2488.17	4760.94	4209.95	14418.7	7443.04	11405.5
WBGene00013882	msa-1	-1.53114	2.01574e-06	3.01847e-05	36447.7	17650.1	19328.6	7360.36	8379.79	9667.07
WBGene00011988	har-2	-0.957758	2.02242e-06	3.02638e-05	4118.96	3904.78	4187.98	1701.4	2289.7	2299.05
WBGene00007175	B0395.3	-0.877706	2.02814e-06	3.03076e-05	2810.13	2521.65	2326.46	1288.88	1281.6	1603.19
WBGene00009004	pfd-6	-1.17263	2.02738e-06	3.03076e-05	43494	32686.3	35030.5	13776.9	19525.9	16030.6
WBGene00007184	ctr-9	0.976025	2.03405e-06	3.03542e-05	7121.56	8547.95	9459.72	15962.2	14411.4	19062.4
WBGene00020247	T05B11.4	-1.96851	2.03366e-06	3.03542e-05	841.639	540.57	578.235	99.8525	239.527	161.056
WBGene00010501	K02C4.2	1.49516	2.08148e-06	3.10407e-05	101.487	60.3988	92.991	264.414	259.426	189.333
WBGene00012398	Y6E2A.4	2.47204	2.0907e-06	3.11567e-05	38.4949	19.6296	13.526	171.534	133.96	88.5195
WBGene00017389	lgc-38	1.32783	2.09292e-06	3.11684e-05	216.971	282.365	164.002	539.706	565.933	561.853
WBGene00014667	C06A1.4	-1.17011	2.12155e-06	3.15731e-05	9784.71	10704.2	10732.8	4410.8	3503.84	5966.46
WBGene00006757	unc-18	1.23608	2.13465e-06	3.17463e-05	656.163	516.41	869.043	1864.84	1400.03	1541.72
WBGene00004402	rom-3	4.45632	2.16417e-06	3.21193e-05	1.74977	4.52991	1.69074	58.0149	34.4608	87.2901
WBGene00016182	C28C12.12	-1.05888	2.16335e-06	3.21193e-05	5508.27	5795.27	5633.56	2079.89	3453.36	2595.34
WBGene00017765	gcst-1	-1.15367	2.16272e-06	3.21193e-05	33849.3	45823.1	39910	14185.8	22584.7	16978.5
WBGene00015100	B0280.2	2.03302	2.17437e-06	3.22487e-05	82.2391	132.877	57.4853	428.139	373.001	315.966
WBGene00020770	eat-17	1.39181	2.18645e-06	3.24057e-05	150.48	117.778	160.621	472.766	322.281	327.03
WBGene00020017	R12A1.3	3.34206	2.19194e-06	3.2465e-05	293.961	18.1197	74.3928	894.768	842.347	2177.33
WBGene00022583	mrps-18A	-1.35021	2.19768e-06	3.25278e-05	3270.32	2341.96	2509.07	859.067	1325.53	999.533
WBGene00011213	R10E8.8	1.69902	2.20586e-06	3.26266e-05	125.983	72.4786	87.9187	433.717	274.473	216.381
WBGene00010042	bcs-1	-1.02816	2.23086e-06	3.29739e-05	3921.23	4469.51	4274.2	1585.93	2534.32	2090.04
WBGene00018952	F56C9.8	1.50315	2.24021e-06	3.30896e-05	1091.86	839.544	826.774	2133.72	1788.08	3902.24
WBGene00006376	syp-2	-1.00344	2.24507e-06	3.31388e-05	21151.2	18542.4	18601.6	8366.69	12197.2	8510.17
WBGene00018731	F53A9.8	2.8886	2.2607e-06	3.33469e-05	874.885	220.456	165.693	4026.46	4232.36	1073.3
WBGene00008611	fbxb-68	-1.13877	2.27323e-06	3.35089e-05	540.679	548.119	549.492	252.978	203.61	291.377
WBGene00001113	dur-1	1.23516	2.28408e-06	3.36249e-05	213.472	221.966	177.528	491.732	397.027	558.165
WBGene00015802	kynu-1	-1.65533	2.28419e-06	3.36249e-05	3721.76	3616.38	3787.27	770.092	1409.74	1353.61
WBGene00009798	F46G10.4	0.877329	2.31737e-06	3.40671e-05	1021.87	822.934	978.941	1799.02	1687.61	1697.85
WBGene00018959	F56D1.1	-1.04729	2.31637e-06	3.40671e-05	4680.63	4220.37	3533.66	1638.92	2382.16	1995.38
WBGene00049593	21ur-3497	6.5404	2.32328e-06	3.41309e-05	0	0	0	28.1707	28.1511	28.2771
WBGene00235291	C01G5.25	1.71861	2.3634e-06	3.46967e-05	59.4921	86.0683	40.5779	208.909	205.309	200.398
WBGene00000237	bam-2	1.38687	2.36868e-06	3.47039e-05	586.173	410.712	529.203	1502.53	892.825	1597.04
WBGene00004023	pho-4	1.25943	2.36576e-06	3.47039e-05	271.214	306.524	373.655	771.765	836.038	667.585
WBGene00021011	W03G1.5	2.16863	2.36848e-06	3.47039e-05	141.731	155.527	153.858	1076.06	440.71	510.217
WBGene00019662	K11H12.6	3.10756	2.37078e-06	3.47113e-05	26.2465	24.1595	15.2167	98.179	90.0348	381.126
WBGene00018442	sdz-18	-1.09252	2.38496e-06	3.48952e-05	552.927	694.587	728.711	283.938	285.636	361.455
WBGene00196838	F55C5.14	3.00214	2.38804e-06	3.49168e-05	40.2447	30.1994	1.69074	231.502	157.258	189.333
WBGene00018420	F44E2.7	-0.802396	2.41445e-06	3.52792e-05	6204.68	6302.62	5961.57	3062.24	3847.47	3682.17
WBGene00000115	alh-9	-0.942529	2.43925e-06	3.55936e-05	9457.5	9212.33	10683.8	4156.99	4997.78	6125.06
WBGene00008547	F07A11.4	1.75817	2.43863e-06	3.55936e-05	806.644	616.068	537.657	2622.11	1440.56	2569.53
WBGene00006541	tbh-1	-1.16386	2.44529e-06	3.56579e-05	14649.1	14080.5	14499.8	4533.53	6970.3	7794.64
WBGene00008858	pals-1	1.5096	2.46177e-06	3.58742e-05	234.469	238.575	194.436	749.173	714.697	432.762
WBGene00016468	C36B7.5	2.37773	2.46513e-06	3.58989e-05	117.235	36.2393	55.7946	282.823	218.413	586.442
WBGene00013836	fbxa-29	1.67029	2.48291e-06	3.61337e-05	174.977	116.268	125.115	500.378	495.798	324.572
WBGene00001391	far-7	2.40262	2.49442e-06	3.62526e-05	104.986	51.339	21.9797	445.71	247.05	247.117
WBGene00008681	scrm-4	1.65457	2.49416e-06	3.62526e-05	97.9871	108.718	114.971	482.528	283.937	243.429
WBGene00004954	spd-3	-1.07664	2.50037e-06	3.63147e-05	1147.85	1253.28	1075.31	419.492	642.863	587.671
WBGene00013939	ZK218.5	8.81168	2.5026e-06	3.63228e-05	1.74977	0	0	56.8992	638.495	99.5845
WBGene00000890	sig-7	-0.908025	2.51621e-06	3.64959e-05	4736.62	4455.92	4499.07	2119.22	2691.82	2485.92
WBGene00009141	ncbp-2	-1.00475	2.53026e-06	3.66508e-05	1867	1937.29	1940.98	793.8	1080.66	989.697
WBGene00044723	K11H12.11	1.3468	2.52911e-06	3.66508e-05	255.466	169.117	165.693	497.031	420.324	585.212
WBGene00000629	col-52	3.48136	2.54731e-06	3.68731e-05	5.24931	6.03988	1.69074	69.4505	33.2474	43.0303
WBGene00003678	nhr-88	1.37767	2.57251e-06	3.72131e-05	194.224	190.256	155.549	630.075	385.864	384.814
WBGene00008688	rbm-34	-0.892544	2.59233e-06	3.74749e-05	4586.14	4901.37	4504.14	2149.34	2477.29	2916.23
WBGene00001063	dpy-1	2.59709	2.59978e-06	3.75576e-05	26.2465	18.1197	21.9797	74.471	79.5995	250.805
WBGene00004104	pqn-13	2.51913	2.63282e-06	3.80097e-05	103.236	57.3789	76.0835	288.401	178.856	892.572
WBGene00001885	his-11	2.04375	2.6499e-06	3.82228e-05	17.4977	45.2991	21.9797	127.186	111.148	114.338
WBGene00021560	coh-4	-0.939259	2.65287e-06	3.82228e-05	1924.75	1830.08	2329.85	963.103	1145.21	1064.69
WBGene00021876	Y54G2A.11	1.95454	2.652e-06	3.82228e-05	1228.34	460.541	598.524	4041.24	2212.77	2607.64
WBGene00004184	T19D2.2	1.11397	2.65873e-06	3.82818e-05	286.962	276.325	290.808	649.878	494.099	708.156
WBGene00044694	fbxb-90	-1.15794	2.66858e-06	3.83982e-05	617.668	472.621	519.059	259.951	214.53	247.117
WBGene00018618	F48G7.7	4.85824	2.68119e-06	3.85541e-05	3.49954	1.50997	0	55.5046	56.0594	30.7359
WBGene00009859	clec-33	5.21982	2.69026e-06	3.86361e-05	22.747	36.2393	0	591.863	1165.36	446.286
WBGene00014006	ZK596.1	1.34861	2.69045e-06	3.86361e-05	2530.17	2420.48	2003.53	5937.6	7863.37	3903.47
WBGene00008873	F15H10.6	3.38541	2.69641e-06	3.86961e-05	6.99908	6.03988	3.38149	85.9067	34.9461	50.407
WBGene00017348	F10E7.6	-0.974136	2.71079e-06	3.88767e-05	1354.32	1295.56	1433.75	633.98	774.639	668.814
WBGene00008722	F12F6.7	-0.961456	2.77553e-06	3.97789e-05	17688.4	14436.8	15688.4	6451.09	9343.72	8760.97
WBGene00017584	F19B10.2	-0.863897	2.78239e-06	3.9851e-05	7212.55	6554.78	7025.05	3102.12	4092.34	4234.18
WBGene00006594	tom-1	1.09019	2.7939e-06	3.99894e-05	456.69	546.609	569.781	1014.98	936.265	1405.25
WBGene00019329	ceeh-1	-1.12581	2.80171e-06	4.00484e-05	11873.9	8910.34	8528.12	3510.74	5127.86	4794.81
WBGene00044672	fbxa-4	1.16586	2.80055e-06	4.00484e-05	278.213	193.276	197.817	581.265	481.723	433.992
WBGene00007232	C01G10.5	3.06004	2.80514e-06	4.0071e-05	29.7461	13.5897	6.76298	239.869	115.031	59.013
WBGene00220092	T24H10.12	3.96236	2.82371e-06	4.03098e-05	1.74977	7.54985	0	66.1035	46.8375	36.8831
WBGene00007697	C24F3.2	-0.902805	2.84049e-06	4.05227e-05	9156.54	7244.84	7192.43	3642.11	4774.03	4202.22
WBGene00003091	lys-2	-2.20775	2.84925e-06	4.0621e-05	100381	84188.4	83553.2	17248.3	34504.9	6283.66
WBGene00000780	cpn-4	1.18123	2.87522e-06	4.09643e-05	243.218	262.735	294.19	618.918	704.504	486.857
WBGene00009304	eva-1	2.60093	2.88474e-06	4.1073e-05	73.4903	69.4587	47.3409	215.603	182.496	761.022
WBGene00022460	use-1	-0.897113	2.90872e-06	4.13873e-05	12054.2	10652.8	11505.5	5356.06	7417.07	5593.94
WBGene00000752	col-179	-1.71273	2.91248e-06	4.14136e-05	249444	336394	302373	44994.4	95042.1	130946
WBGene00002983	lgx-1	2.42864	2.93364e-06	4.16872e-05	125.983	70.9686	157.239	345.3	330.047	1234.36
WBGene00003571	ncx-6	-1.70111	2.94041e-06	4.17561e-05	631.667	359.373	366.892	133.323	169.149	113.108
WBGene00007297	C04F12.1	0.903211	2.94747e-06	4.1829e-05	1753.27	2201.54	1917.3	3718.81	3111.18	4159.19
WBGene00007683	C18E9.2	-0.893996	2.95527e-06	4.19123e-05	75600.5	78628.7	78132.7	33320.1	46078.2	45644.1
WBGene00010742	K10D6.2	2.29112	2.97345e-06	4.21426e-05	293.961	193.276	98.0632	488.385	1369.94	1005.68
WBGene00016245	rbmx-2	-1.18258	2.98235e-06	4.22411e-05	1790.01	1707.78	1506.45	600.231	722.22	886.425
WBGene00001089	dre-1	1.36523	2.98666e-06	4.22747e-05	867.885	1099.26	1007.68	2111.41	1896.56	3663.72
WBGene00015916	ttc-4	-0.756776	2.99039e-06	4.22999e-05	1760.27	1902.56	2025.51	1039.53	1191.57	1136
WBGene00020985	W03D8.2	1.37701	3.00108e-06	4.24235e-05	204.723	215.926	348.293	774.554	720.036	497.922
WBGene00015233	B0511.7	-1.1739	3.0051e-06	4.24526e-05	3329.81	3051.65	2992.62	1101.17	1423.33	1633.92
WBGene00002987	lim-4	2.43067	3.02834e-06	4.27531e-05	167.978	149.487	87.9187	436.785	316.699	1437.21
WBGene00011094	R07B7.10	-0.906621	3.07098e-06	4.3327e-05	3340.31	3451.79	3203.96	1431.96	1939.27	1964.64
WBGene00006666	twk-11	2.86911	3.0921e-06	4.35966e-05	470.688	235.555	280.664	1158.62	688.973	5365.27
WBGene00015357	C02F12.8	-0.995845	3.09525e-06	4.36127e-05	939.626	831.994	850.445	473.323	349.704	495.463
WBGene00010573	K04H4.2	3.01832	3.09911e-06	4.36387e-05	390.198	70.9686	360.129	1580.63	791.627	4280.9
WBGene00019439	K06B9.2	-0.973212	3.13566e-06	4.41248e-05	1744.52	1488.83	1396.56	649.32	808.372	904.866
WBGene00022759	ZK546.2	-1.13372	3.14716e-06	4.42579e-05	13490.7	11901.6	11326.3	4618.6	7110.32	5002.58
WBGene00018839	F54H5.2	2.03581	3.15979e-06	4.44068e-05	356.953	215.926	272.21	1549.67	1298.35	612.26
WBGene00000392	cdd-2	-1.31927	3.1994e-06	4.49344e-05	1538.05	1369.54	1504.76	479.738	800.849	484.399
WBGene00002324	let-49	-0.791876	3.21529e-06	4.51284e-05	876.634	904.473	992.467	484.48	569.088	549.559
WBGene00013541	lonp-2	-1.10029	3.24201e-06	4.5474e-05	2155.72	1898.03	1729.63	821.692	1120.46	751.187
WBGene00017760	F23H11.4	1.22859	3.24781e-06	4.55259e-05	5401.54	4461.96	5322.46	13328.1	8825.84	13434.1
WBGene00009899	efl-3	1.61144	3.26352e-06	4.57166e-05	213.472	382.023	365.201	688.648	875.109	1378.2
WBGene00010503	K02C4.5	1.21425	3.2814e-06	4.59376e-05	579.174	514.9	730.402	1751.6	1364.84	1111.41
WBGene00005586	sri-74	3.75309	3.2859e-06	4.59708e-05	3.49954	4.52991	13.526	175.16	84.4532	28.2771
WBGene00012068	oac-49	4.65645	3.29516e-06	4.60707e-05	5.24931	3.01994	1.69074	54.6679	87.608	108.191
WBGene00012527	set-22	-1.10881	3.31078e-06	4.62594e-05	8437.39	6165.21	7327.69	2547.36	4096.71	3524.8
WBGene00001172	egl-3	1.25567	3.31405e-06	4.62752e-05	1296.58	1220.06	989.086	3442.12	2112.54	2816.64
WBGene00010496	sec-12	0.933071	3.32864e-06	4.64491e-05	1980.74	2269.49	2192.9	3331.95	4192.81	4783.74
WBGene00016422	noah-1	2.1939	3.33957e-06	4.65717e-05	1212.59	1063.02	1049.95	3360.68	2182.19	9678.13
WBGene00013972	scl-20	-4.85222	3.34849e-06	4.66661e-05	1179.34	60.3988	539.348	14.5037	5.33899	43.0303
WBGene00008343	C56A3.4	-0.814325	3.36176e-06	4.68209e-05	22911.5	19939.2	20042.1	10961.5	13699.9	11100.6
WBGene00000720	col-147	2.28478	3.36435e-06	4.6827e-05	1856.5	5845.1	4302.95	25495.9	21307.7	11694.4
WBGene00197493	T28B11.11	3.40052	3.49602e-06	4.86286e-05	15.7479	1.50997	8.45372	146.153	58.4862	61.4719
WBGene00001710	grl-1	3.13126	3.5157e-06	4.88709e-05	62.9917	21.1396	27.0519	195.8	109.935	668.814
WBGene00017957	F31F4.1	1.47746	3.54069e-06	4.91868e-05	68.241	114.758	123.424	332.191	281.753	238.511
WBGene00003999	pgp-5	-1.47733	3.57414e-06	4.96198e-05	11727	6252.79	6265.9	2648.04	3363.57	2694.93
WBGene00302974	Y65B4BM.3	2.23846	3.57766e-06	4.96369e-05	216.971	90.5983	94.6817	409.172	385.621	1105.26
WBGene00000445	ceh-22	2.21068	3.5948e-06	4.98428e-05	269.464	170.627	167.384	581.822	458.911	1775.31
WBGene00020107	R151.2	-1.17237	3.60812e-06	4.99956e-05	92036.1	101088	101541	30330.1	53108.2	47303.8
WBGene00020639	fbxa-71	1.35356	3.63693e-06	5.03627e-05	523.181	440.912	517.368	1186.24	1612.62	982.321
WBGene00003772	nlr-1	2.09858	3.6425e-06	5.04076e-05	155.729	286.894	224.869	696.458	486.334	1683.1
WBGene00001518	gar-2	1.77727	3.6494e-06	5.04709e-05	59.4921	96.6381	50.7223	260.23	195.116	256.953
WBGene00022427	spl-3	0.982109	3.69194e-06	5.10269e-05	234.469	231.026	228.251	447.663	403.579	523.741
WBGene00010998	R03G8.3	1.03687	3.70432e-06	5.11654e-05	458.439	365.413	351.675	948.878	682.906	778.234
WBGene00009856	clec-24	2.38402	3.70963e-06	5.12061e-05	160.979	116.268	74.3928	757.819	874.381	199.169
WBGene00009024	F21G4.3	3.37241	3.7179e-06	5.12877e-05	20.9972	1.50997	37.1964	353.668	130.32	129.091
WBGene00018732	F53A9.9	2.48893	3.73721e-06	5.15213e-05	8.74885	12.0798	6.76298	44.3479	65.2813	45.4892
WBGene00015136	B0304.4	-1.07905	3.74911e-06	5.16525e-05	3084.84	2110.94	2383.95	1075.79	1387.41	1122.48
WBGene00016133	C26B9.3	1.53078	3.77062e-06	5.1916e-05	1777.77	2417.46	1827.7	3570.98	5214.74	8624.51
WBGene00012011	T25B9.5	2.27314	3.777e-06	5.19708e-05	129.483	37.7493	72.702	432.044	314.03	410.632
WBGene00010638	K07F5.14	-1.09629	3.79012e-06	5.21184e-05	4985.09	5449.49	4815.24	1775.59	2785.74	2573.21
WBGene00003567	ncx-2	1.21985	3.80204e-06	5.22491e-05	657.913	632.678	478.481	1768.62	1107.6	1242.96
WBGene00001151	ech-2	-0.937125	3.81219e-06	5.23555e-05	1697.28	1756.1	1957.88	769.255	1093.52	963.879
WBGene00013091	Y51B9A.9	1.28104	3.82575e-06	5.25085e-05	575.674	519.43	329.695	1241.74	1227.48	990.927
WBGene00000089	aex-6	1.12477	3.85067e-06	5.28172e-05	115.485	84.5584	108.208	224.529	229.819	215.152
WBGene00020166	T02G5.7	-1.02069	3.90131e-06	5.34781e-05	8659.61	8217.26	8712.41	3355.94	4541.06	4718.58
WBGene00219936	F37A8.7	6.67032	3.92102e-06	5.37143e-05	0	0	0	39.8852	24.2681	28.2771
WBGene00000609	col-20	-1.60853	3.93551e-06	5.38787e-05	614781	863234	797793	141848	294647	309821
WBGene00019521	dmd-7	0.903277	3.94112e-06	5.39215e-05	605.42	658.347	557.946	1059.61	1066.1	1287.22
WBGene00015597	fbxa-162	3.58113	3.95771e-06	5.4097e-05	24.4968	1.50997	20.2889	205.005	215.501	127.862
WBGene00020051	mfsd-6	1.74821	3.95892e-06	5.4097e-05	76.9898	170.627	69.3205	321.034	300.197	449.974
WBGene00010847	M04B2.4	-1.06648	4.00107e-06	5.46385e-05	1874	2304.22	2123.58	812.208	1169.72	1027.81
WBGene00021054	fbxb-118	-1.22718	4.0572e-06	5.53702e-05	393.698	613.048	446.357	199.426	172.547	253.264
WBGene00022747	ZK470.6	2.68132	4.14242e-06	5.64977e-05	52.4931	70.9686	157.239	631.749	724.647	442.598
WBGene00022882	ZK1248.13	-0.965423	4.15182e-06	5.65904e-05	7205.55	6405.3	6600.67	2917.76	3792.87	3641.59
WBGene00002393	lpr-1	1.82026	4.16129e-06	5.66839e-05	288.712	234.046	143.713	526.039	580.979	1251.57
WBGene00022441	Y110A2AL.4	3.07691	4.18375e-06	5.69541e-05	416.445	294.444	319.551	1447.86	493.129	6756.99
WBGene00012927	Y47D3A.14	-0.992241	4.21294e-06	5.73026e-05	969.372	901.453	968.797	394.947	540.209	493.005
WBGene00015387	kcnl-3	2.13882	4.21463e-06	5.73026e-05	34.9954	21.1396	52.4131	231.223	111.148	132.779
WBGene00002265	lec-2	2.28279	4.24048e-06	5.76179e-05	37107.4	25989.6	29339.5	265551	100937	83321.5
WBGene00018295	oac-29	2.96666	4.24567e-06	5.76524e-05	24.4968	30.1994	23.6704	236.801	316.214	57.7836
WBGene00004924	snt-4	1.33795	4.25657e-06	5.77643e-05	5032.34	4905.9	4252.22	13038.3	11309	11524.8
WBGene00019148	H03E18.1	1.89995	4.2823e-06	5.80772e-05	269.464	238.575	265.447	590.19	606.704	1695.39
WBGene00001448	flp-5	1.29897	4.29306e-06	5.81142e-05	1270.33	1535.64	1278.2	3893.41	3751.13	2401.09
WBGene00012970	Y48A6B.9	-1.07161	4.29168e-06	5.81142e-05	2820.63	2502.02	2350.14	1066.3	1547.58	1032.73
WBGene00018176	F38B6.7	2.47614	4.28783e-06	5.81142e-05	57.7424	102.678	42.2686	166.793	291.218	676.191
WBGene00008787	F14B6.6	-1.02237	4.34464e-06	5.87758e-05	1609.79	1070.57	1345.83	567.876	742.605	671.273
WBGene00302964	Y62E10A.23	-1.22785	4.42258e-06	5.9793e-05	2505.67	2261.94	2245.31	658.525	1031.88	1309.35
WBGene00013219	Y54G11A.11	1.23475	4.43513e-06	5.99167e-05	930.877	1174.76	1251.15	2626.01	2950.04	2322.41
WBGene00021635	Y47G6A.5	1.68116	4.43725e-06	5.99167e-05	1891.5	1118.89	1306.95	4470.77	5294.34	4076.82
WBGene00014941	Y67H2A.9	-1.4907	4.45084e-06	6.00629e-05	1349.07	1176.27	1170	309.041	384.165	627.013
WBGene00018513	F46F11.10	-0.827238	4.53926e-06	6.12179e-05	1137.35	1259.32	1219.03	590.19	763.233	684.797
WBGene00019830	hrg-1	0.87446	4.55355e-06	6.13726e-05	2264.2	1973.53	2108.36	4407.46	3461.61	3763.31
WBGene00004855	sma-1	1.7453	4.60694e-06	6.2048e-05	15879.2	13019	12814.2	47448.1	27608.4	64792.6
WBGene00015486	C05D11.9	-1.0109	4.60938e-06	6.2048e-05	6797.85	7608.74	7145.09	2806.19	3948.67	3942.81
WBGene00008042	C40H1.7	-1.85481	4.66607e-06	6.27722e-05	9765.46	4464.98	4566.7	1286.09	2720.22	1187.64
WBGene00005780	srw-33	4.49225	4.71423e-06	6.33808e-05	5.24931	3.01994	0	76.9813	85.9092	20.9004
WBGene00018299	F41G3.2	3.43251	4.73451e-06	6.36142e-05	45.494	9.05983	6.76298	117.145	89.7921	453.663
WBGene00044488	Y54G2A.45	-1.54759	4.75057e-06	6.37905e-05	11751.4	8099.48	8233.93	3418.69	4402.97	1780.23
WBGene00001079	dpy-20	2.89661	4.83358e-06	6.48253e-05	27.9963	37.7493	15.2167	220.903	315.971	65.1602
WBGene00015678	mcp-1	1.01065	4.83361e-06	6.48253e-05	384.949	374.473	415.923	697.573	712.513	963.879
WBGene00012850	Y44A6C.1	1.14564	4.83855e-06	6.48299e-05	162.729	206.866	162.312	474.16	329.561	373.749
WBGene00016558	pks-1	-1.61631	4.83992e-06	6.48299e-05	1258.08	1449.57	1932.52	382.675	572.486	559.394
WBGene00271812	F58F12.12	2.86552	4.84976e-06	6.49216e-05	206.473	52.849	28.7427	920.15	764.689	409.403
WBGene00007181	B0462.1	4.48427	4.88086e-06	6.52977e-05	6.99908	1.50997	0	52.1576	46.8375	88.5195
WBGene00015333	slc-17.3	-0.951812	4.92401e-06	6.58344e-05	3473.29	3418.57	3090.68	1783.4	1793.9	1581.06
WBGene00018562	F47D12.6	2.36389	4.95274e-06	6.61778e-05	38.4949	18.1197	30.4334	204.447	154.345	84.8312
WBGene00017365	F10G2.4	-1.09621	4.96304e-06	6.62746e-05	2598.41	2177.38	2424.53	999.641	1395.9	968.797
WBGene00045268	ttr-42	-1.51235	5.08769e-06	6.78973e-05	17333.2	9663.81	11764.2	3170.18	4804.85	5614.84
WBGene00010616	K07A1.10	-1.16031	5.1634e-06	6.88655e-05	7872.21	6361.51	6409.61	2448.34	3121.61	3669.87
WBGene00011000	R03G8.6	-1.94302	5.1832e-06	6.90871e-05	19350.7	15329.2	16270	1679.64	5004.33	6570.12
WBGene00015751	C14A11.6	-1.57027	5.18792e-06	6.91075e-05	155.729	224.986	142.023	63.0354	45.1388	70.078
WBGene00000664	col-89	2.26833	5.22696e-06	6.95849e-05	124.234	80.0285	164.002	397.179	559.866	817.576
WBGene00219699	linc-22	1.30904	5.24296e-06	6.97552e-05	176.727	135.897	167.384	367.614	343.394	480.71
WBGene00009297	sdz-16	-1.5613	5.25353e-06	6.98529e-05	2463.67	2503.53	2967.26	615.292	631.943	1448.28
WBGene00016790	C49H3.3	-1.17087	5.26401e-06	6.99495e-05	14299.1	12393.8	12256.2	4727.93	6561.38	6010.72
WBGene00236809	ZK993.5	3.43354	5.27614e-06	7.00678e-05	19.2475	3.01994	6.76298	117.145	96.3445	95.8961
WBGene00007482	C09F12.2	2.12203	5.3114e-06	7.0485e-05	117.235	75.4985	50.7223	360.92	370.332	327.03
WBGene00010303	cri-3	0.996746	5.31405e-06	7.0485e-05	2631.65	3232.85	3643.56	6126.71	5666.37	7184.83
WBGene00003094	lys-5	-1.34811	5.31801e-06	7.04945e-05	286.962	286.894	228.251	87.0223	132.989	93.4373
WBGene00020450	fbxa-10	1.02978	5.40005e-06	7.15383e-05	194.224	231.026	153.858	417.261	376.884	389.732
WBGene00008439	mfb-1	1.60368	5.40341e-06	7.15392e-05	188.975	212.906	324.623	949.436	491.673	767.169
WBGene00010744	K10D6.4	1.06008	5.43869e-06	7.19624e-05	255.466	288.404	319.551	635.375	515.941	651.602
WBGene00001410	feh-1	2.51686	5.45922e-06	7.21901e-05	106.736	83.0484	35.5056	343.069	217.928	731.516
WBGene00021035	W05F2.3	-0.649329	5.61085e-06	7.415e-05	7371.78	7439.63	7946.5	5122.6	4562.9	4824.31
WBGene00001104	dsl-2	-1.13411	5.67629e-06	7.49692e-05	12680.6	14216.4	14001.1	5805.39	4880.08	7954.46
WBGene00007660	pals-6	3.6364	5.68219e-06	7.50015e-05	36.7452	24.1595	0	346.974	254.33	154.909
WBGene00013073	hmit-1.1	-2.03122	5.77636e-06	7.61982e-05	16908	6588	8550.1	1766.39	2769.24	3305.96
WBGene00016129	C26B2.7	-1.12706	5.80478e-06	7.65265e-05	7534.51	6391.71	6321.7	2687.37	3686.09	2895.33
WBGene00003744	nlp-6	1.29396	5.82336e-06	7.67249e-05	89.2382	102.678	77.7743	229.27	261.368	167.204
WBGene00044701	AH9.6	1.33014	5.84164e-06	7.69191e-05	472.438	342.763	355.056	744.71	855.938	1346.23
WBGene00006493	ivns-1	-0.743906	5.9325e-06	7.80681e-05	5378.79	4955.72	5486.47	2793.92	3457.97	3195.31
WBGene00021529	Y41G9A.5	1.70402	5.93775e-06	7.80899e-05	477.687	366.923	339.84	1066.86	886.758	1909.32
WBGene00020561	T19C3.3	3.06565	5.98408e-06	7.86515e-05	5.24931	6.03988	5.07223	48.5317	40.0424	49.1775
WBGene00014034	ZK643.2	-0.813943	5.99941e-06	7.88053e-05	11754.9	10516.9	11052.4	5626.33	7357.62	5968.92
WBGene00019396	K04F10.3	-0.812069	6.03138e-06	7.91774e-05	40304.2	42173.5	41399.6	20735.9	27644.8	22172.9
WBGene00018511	F46F11.8	-0.905367	6.11774e-06	8.02626e-05	37945.5	37936.5	38866.8	17885.6	24457.2	18918.6
WBGene00020586	frpr-18	2.21013	6.13358e-06	8.04218e-05	13.9982	7.54985	30.4334	71.6819	95.8592	70.078
WBGene00000143	apc-2	-1.17668	6.17959e-06	8.09761e-05	30176.5	29459.5	30705.6	10023.5	16453.8	13486.9
WBGene00021018	W04B5.1	1.2798	6.2021e-06	8.1222e-05	391.948	345.783	404.088	919.034	1227.24	619.637
WBGene00010830	M02G9.1	3.08772	6.20713e-06	8.12389e-05	556.427	129.858	213.034	1426.66	893.553	5324.7
WBGene00022240	shl-1	1.62732	6.35002e-06	8.30591e-05	47.2438	51.339	49.0316	118.261	128.864	213.922
WBGene00015644	C09E8.1	0.986424	6.41892e-06	8.39098e-05	701.657	539.06	525.822	1194.6	1018.53	1288.45
WBGene00007380	C06C6.6	4.1496	6.47943e-06	8.46497e-05	0	1.50997	6.76298	72.2397	42.2266	30.7359
WBGene00020283	T06A4.3	1.75751	6.52452e-06	8.51876e-05	1156.6	1188.35	1357.67	2349.32	3380.07	6795.1
WBGene00043062	clec-80	1.38937	6.54629e-06	8.54205e-05	7347.28	3799.09	4658	12336	17825.7	11234.6
WBGene00008420	D2030.11	-0.874547	6.62031e-06	8.63345e-05	4451.41	3648.09	3832.92	1954.1	2452.54	2099.88
WBGene00001681	gpc-1	2.33991	6.65074e-06	8.66791e-05	8.74885	18.1197	10.1445	49.6474	68.1935	72.5368
WBGene00010765	K10H10.10	2.54688	6.67776e-06	8.69791e-05	66.4912	30.1994	6.76298	183.528	211.618	207.775
WBGene00044068	syd-9	2.28277	6.68196e-06	8.69817e-05	1452.31	886.353	899.476	3562.62	2266.4	9931.4
WBGene00013560	zip-12	0.707997	6.69218e-06	8.70625e-05	5747.99	5408.72	5721.48	9343.74	10054.5	8165.93
WBGene00045397	Y54G2A.52	1.67896	6.7204e-06	8.73773e-05	2727.89	1520.54	1426.99	8130.45	5821.44	4215.74
WBGene00014134	ZK896.3	1.20789	6.76422e-06	8.78943e-05	771.648	661.367	515.677	1474.08	1839.04	1183.95
WBGene00008964	mltn-9	1.20082	6.84496e-06	8.88903e-05	750.651	533.02	598.524	1092.52	1391.05	1846.62
WBGene00019276	algn-5	-0.864655	6.8859e-06	8.93686e-05	3805.75	4386.47	4373.96	2054.23	2543.06	2303.97
WBGene00022781	pmt-1	1.28974	6.90714e-06	8.95906e-05	5396.29	5100.68	4142.33	15125.1	13012.8	7647.1
WBGene00000964	dhp-2	1.27637	6.9115e-06	8.95937e-05	320.208	286.894	248.54	464.119	762.505	849.542
WBGene00008744	F13D12.10	0.914722	6.96328e-06	9.02111e-05	467.188	421.282	464.955	880.264	728.772	945.438
WBGene00008398	D2005.3	-1.24362	6.99206e-06	9.04759e-05	3721.76	2465.78	2965.57	1166.71	1582.04	1113.87
WBGene00008933	F18A11.6	-1.6806	6.98822e-06	9.04759e-05	2166.21	1848.2	2821.85	697.294	604.52	832.329
WBGene00194695	B0462.5	2.667	6.99967e-06	9.05205e-05	45.494	22.6496	37.1964	208.909	242.924	215.152
WBGene00021533	Y42G9A.3	-1.02192	7.00885e-06	9.05852e-05	2913.37	2514.1	2037.35	1088.62	1431.34	1154.44
WBGene00013960	cutl-8	2.58958	7.02691e-06	9.07646e-05	110.235	61.9088	140.332	321.592	335.628	1225.75
WBGene00019006	spg-20	-0.88266	7.03733e-06	9.08452e-05	3847.74	3516.72	3596.21	1708.65	1808.22	2435.52
WBGene00012220	W03C9.2	-1.07697	7.05672e-06	9.09873e-05	5914.22	6186.35	6732.55	2516.4	2931.83	3483
WBGene00194821	dmsr-16	-3.46247	7.05539e-06	9.09873e-05	829.391	167.607	355.056	6.41511	94.1604	20.9004
WBGene00012306	W06F12.2	1.63456	7.06341e-06	9.10194e-05	419.945	301.994	260.375	882.496	638.738	1533.11
WBGene00022026	Y65B4A.2	1.48055	7.08372e-06	9.12271e-05	204.723	228.006	238.395	497.868	438.768	942.979
WBGene00004340	rfc-4	-1.02332	7.13444e-06	9.18257e-05	5121.57	5444.96	5342.75	1978.64	3120.16	2729.35
WBGene00004926	snt-6	1.82686	7.17751e-06	9.23254e-05	54.2428	87.5783	47.3409	214.767	181.526	279.082
WBGene00021354	fpn-1.1	1.02772	7.18499e-06	9.23669e-05	558.176	567.749	427.758	1218.87	949.855	998.304
WBGene00009717	dep-1	1.47523	7.21825e-06	9.27396e-05	598.421	591.909	470.027	1205.48	1075.56	2342.08
WBGene00016505	ttr-33	1.12374	7.25028e-06	9.3096e-05	3576.53	2514.1	2404.24	5614.33	7277.05	5616.07
WBGene00009860	clec-32	4.00258	7.33591e-06	9.41398e-05	0	9.05983	1.69074	57.1781	74.5032	46.7186
WBGene00012853	Y44A6D.2	0.974367	7.44251e-06	9.54514e-05	773.398	765.555	552.874	1306.45	1408.04	1396.64
WBGene00010260	ddx-17	-0.724794	7.61874e-06	9.76539e-05	30411	32479.5	32910.3	18578.2	18029.8	21365.2
WBGene00009711	F44G4.1	-0.770096	7.66089e-06	9.81362e-05	5503.02	5434.39	5011.37	2723.91	3342.94	3287.52
WBGene00009799	lgc-47	1.95333	7.67743e-06	9.82901e-05	257.216	243.105	272.21	666.334	563.992	1766.7
WBGene00019204	H14N18.4	1.7295	7.68235e-06	9.82952e-05	288.712	300.484	397.325	1092.8	1103.72	1074.53
WBGene00011915	ctf-8	-0.903067	7.69686e-06	9.84228e-05	3399.8	3228.32	3586.07	1501.97	1979.55	1983.08
WBGene00010652	K08C9.5	5.13603	7.76445e-06	9.9194e-05	0	0	8.45372	51.0419	31.5486	212.693
WBGene00011261	nphp-4	2.45429	7.7663e-06	9.9194e-05	227.47	113.248	160.621	599.952	567.875	1581.06
WBGene00004045	pll-1	1.49692	7.77419e-06	9.92364e-05	332.456	256.695	371.964	1101.45	600.879	1010.6
WBGene00017328	nemp-1	-0.799232	7.78316e-06	9.92924e-05	6426.9	7685.75	8266.05	4058.25	4624.54	4176.4
WBGene00021086	W08E12.5	6.8605	7.79625e-06	9.94011e-05	0	0	0	37.0961	55.3314	12.2944
WBGene00004213	ptp-1	1.61009	7.81035e-06	9.95224e-05	650.914	616.068	534.275	1738.77	969.755	2795.74
WBGene00003589	nex-2	1.04985	7.86933e-06	0.000100215	670.162	619.088	547.801	1305.61	957.621	1545.4
WBGene00020007	R11F4.1	1.24761	7.88891e-06	0.000100406	411.196	452.991	388.871	867.434	784.347	1330.25
WBGene00013986	ZK512.7	-1.39605	7.91279e-06	0.000100651	32020.8	23911.9	23479.4	7084.51	12850.7	10238.8
WBGene00016961	vps-32.1	0.81464	8.01774e-06	0.000101926	2103.22	2147.18	2668	4313.18	4215.13	3635.45
WBGene00021716	fbxb-112	-1.84726	8.07003e-06	0.00010253	124.234	114.758	81.1558	38.2117	19.4145	31.9654
WBGene00011794	nep-21	0.995199	8.07875e-06	0.000102581	234.469	311.054	270.519	479.738	557.439	593.818
WBGene00020741	dlhd-1	-2.3209	8.08547e-06	0.000102607	729.654	335.214	167.384	93.9953	96.8299	54.0953
WBGene00018250	F40H3.2	-1.5359	8.11555e-06	0.000102928	2556.41	2224.19	2032.28	426.744	978.249	946.667
WBGene00007264	C02F4.4	1.36321	8.14516e-06	0.000103243	762.899	680.997	615.431	1103.68	2000.18	2197.01
WBGene00000920	daf-28	3.05995	8.18177e-06	0.000103647	0	9.05983	15.2167	87.3012	54.846	61.4719
WBGene00011032	ddx-52	-0.971892	8.18991e-06	0.000103689	4435.66	4066.35	4306.33	1694.15	2352.55	2487.15
WBGene00003480	klf-3	0.987916	8.22538e-06	0.000104078	372.701	327.664	316.169	783.201	571.758	660.208
WBGene00016460	C35E7.8	-1.14664	8.28392e-06	0.000104758	1088.36	1047.92	1399.94	485.317	694.069	413.091
WBGene00006395	taf-11.3	-1.34432	8.30746e-06	0.000104933	747.151	682.507	563.018	197.195	329.076	258.182
WBGene00020012	R11G1.6	1.26048	8.30632e-06	0.000104933	628.167	584.359	497.079	1345.22	1039.89	1715.07
WBGene00006774	unc-38	1.24616	8.32679e-06	0.000105116	423.444	471.111	422.686	825.317	882.633	1423.69
WBGene00007219	nlp-38	1.53321	8.33608e-06	0.000105172	33.2456	36.2393	42.2686	113.241	92.4616	119.255
WBGene00012109	T28A8.3	-1.05444	8.37679e-06	0.000105624	3774.25	4191.68	3843.06	1487.19	2220.29	1979.39
WBGene00000689	col-115	2.15029	8.42446e-06	0.000106164	57.7424	21.1396	42.2686	175.439	136.387	224.987
WBGene00007916	C34C6.3	1.79959	8.43008e-06	0.000106173	36.7452	45.2991	33.8149	105.152	139.785	161.056
WBGene00013849	ZC84.6	2.56382	8.44147e-06	0.000106255	150.48	34.7293	55.7946	344.742	271.803	807.741
WBGene00014205	ZK1058.5	-1.16311	8.47315e-06	0.000106592	776.897	883.333	657.7	283.101	388.048	365.143
WBGene00000647	col-71	2.49204	8.51843e-06	0.000107099	766.399	1490.34	1401.63	7574.57	10712.2	2292.9
WBGene00011119	mpc-1	-1.10108	8.55356e-06	0.000107479	1665.78	2097.35	1962.95	757.262	1035.28	876.589
WBGene00017891	rgl-1	1.09621	8.57624e-06	0.000107666	1555.54	1704.76	1552.1	3066.98	3068.95	4157.96
WBGene00018716	F52H2.4	1.35057	8.57838e-06	0.000107666	146.981	117.778	104.826	398.852	223.752	319.654
WBGene00013722	Y106G6H.10	-1.19534	8.60123e-06	0.00010789	320.208	315.584	312.788	96.7844	145.124	177.039
WBGene00022782	ZK622.4	1.70476	8.63851e-06	0.000108296	20.9972	28.6894	47.3409	112.404	94.8885	109.42
WBGene00013902	ZC455.1	2.30239	8.64621e-06	0.00010833	97.9871	126.838	201.199	917.639	500.167	683.567
WBGene00000608	col-19	-1.64448	8.66092e-06	0.000108451	181770	232726	223696	34979.9	79723.5	89433
WBGene00004153	pqn-71	3.00145	8.67277e-06	0.000108537	283.463	72.4786	113.28	742.479	408.433	2606.41
WBGene00017132	tofu-6	-1.00038	8.68634e-06	0.000108644	8754.09	10062.4	10320.3	3774.31	5237.07	5557.06
WBGene00045486	K05F6.12	-1.01441	8.70646e-06	0.000108833	267.715	308.034	355.056	158.704	137.115	167.204
WBGene00007606	C15C8.4	-0.806724	8.73674e-06	0.000109149	1553.79	1919.17	1749.92	896.442	1059.79	1031.5
WBGene00006863	gyg-1	0.909957	8.8258e-06	0.000110198	470.688	457.521	524.131	1045.1	757.166	926.996
WBGene00044759	T06E6.15	3.31948	8.8316e-06	0.000110207	0	18.1197	27.0519	176.555	178.371	97.1256
WBGene00012358	W09D6.5	1.11796	8.84195e-06	0.000110273	937.876	745.926	679.679	2097.18	1541.27	1487.62
WBGene00000693	col-119	-1.45282	8.87099e-06	0.000110572	863752	996960	1.07832e+06	227800	378298	467554
WBGene00016964	C56C10.7	-0.833018	8.88617e-06	0.000110697	4428.67	3975.75	4204.88	2040	2471.71	2569.53
WBGene00007694	C23H4.6	1.17523	8.89802e-06	0.000110781	572.174	628.148	510.605	1529.03	1168.27	1165.51
WBGene00022260	Y73C8B.3	-0.928672	8.92884e-06	0.000111101	7457.52	9239.51	8076.69	3510.74	4752.92	4754.24
WBGene00006788	unc-53	1.63317	8.98136e-06	0.000111691	1109.35	948.262	975.56	2861.97	1685.67	4866.11
WBGene00001006	dlg-1	1.74678	9.00303e-06	0.000111809	1837.26	1706.27	1450.66	4984.54	2668.04	9113.82
WBGene00004236	ptr-22	1.89487	9.0063e-06	0.000111809	117.235	92.1082	47.3409	382.117	198.756	374.979
WBGene00010236	F58B4.3	1.97574	8.99672e-06	0.000111809	61.2419	49.829	33.8149	204.726	118.914	248.346
WBGene00020196	T03G11.3	2.4026	9.02374e-06	0.000111961	173.227	80.0285	92.991	384.906	254.573	1193.78
WBGene00050913	T12B5.14	-1.47968	9.08158e-06	0.000112615	922.128	825.954	747.309	202.215	419.596	271.706
WBGene00012858	Y44F5A.1	-0.819257	9.14423e-06	0.000113327	1473.31	1531.11	1371.19	709.846	935.537	834.788
WBGene00002032	htp-1	-1.05499	9.18097e-06	0.000113717	2722.64	2745.13	3077.16	1257.08	1680.33	1171.65
WBGene00022592	klu-2	1.35256	9.27779e-06	0.000114851	162.729	184.216	111.589	453.799	366.449	350.39
WBGene00000786	cpr-6	-0.957757	9.33722e-06	0.000115521	693831	662877	665618	298906	351772	390533
WBGene00000757	col-184	-1.52888	9.4091e-06	0.000116344	1.18089e+06	1.17432e+06	1.26634e+06	211072	491692	552278
WBGene00004266	rab-1	0.819916	9.41788e-06	0.000116386	3357.81	3176.98	2935.13	6097.7	5716.6	4898.08
WBGene00003548	nas-30	2.29193	9.48061e-06	0.000117095	167.978	191.766	55.7946	515.44	506.719	1016.75
WBGene00015496	C05E11.7	1.57636	9.50978e-06	0.000117388	99.7368	99.6581	92.991	281.149	203.852	390.961
WBGene00003078	lsm-4	-1.06372	9.53774e-06	0.000117633	911.63	786.695	767.598	288.68	465.948	426.615
WBGene00010340	slcf-1	1.14206	9.54046e-06	0.000117633	579.174	656.837	721.948	1609.08	1583.01	1124.94
WBGene00009661	patr-1	-0.933706	9.56365e-06	0.000117852	12978	13677.3	14033.2	6783.56	5691.37	8833.51
WBGene00013207	zipt-2.3	-1.58003	9.58975e-06	0.000118107	1135.6	1754.59	1445.59	269.156	476.626	709.386
WBGene00004931	sod-2	-1.07155	9.68544e-06	0.000119218	5786.49	4825.87	5368.12	2004.86	3159.47	2437.98
WBGene00002299	let-23	0.840286	9.75985e-06	0.000120066	1471.56	1514.5	1230.86	2554.61	2715.61	2276.92
WBGene00015048	faah-2	1.17411	9.81386e-06	0.00012061	1664.03	1452.59	1447.28	3665.26	3168.45	3464.56
WBGene00016955	perm-5	-0.966357	9.81522e-06	0.00012061	26766.2	19809.3	20611.9	9836.31	11688	12864.8
WBGene00014064	sdz-37	-1.1201	9.82173e-06	0.000120622	563.426	499.8	542.729	210.583	321.553	202.857
WBGene00011895	T21C9.9	2.82815	9.83824e-06	0.000120756	26.2465	34.7293	5.07223	113.241	154.831	204.087
WBGene00000988	dhs-25	-2.21786	9.89677e-06	0.000121337	19056.7	46685.3	41342.1	3733.03	4643.22	14647.5
WBGene00008731	F13B12.3	1.07377	9.89496e-06	0.000121337	465.439	375.983	439.594	808.304	1118.52	764.71
WBGene00011527	cchl-1	-0.869458	9.92388e-06	0.000121601	6381.41	6911.14	7373.34	3146.19	3666.19	4505.89
WBGene00009671	mfap-1	-0.953933	9.94623e-06	0.000121806	7312.28	7731.05	7018.28	2971.31	4093.79	4327.62
WBGene00016769	C49C8.5	0.934274	9.9633e-06	0.000121946	12909.8	14231.5	12235.9	26254.2	26937.6	22052.4
WBGene00014955	Y102A5C.6	-0.986001	1.00159e-05	0.000122521	1219.59	1275.93	1369.5	761.166	582.436	606.113
WBGene00003950	pbs-4	-1.11065	1.0024e-05	0.000122551	5672.75	5512.9	5121.27	2205.96	3077.44	2265.85
WBGene00001899	his-25	1.73166	1.00758e-05	0.000123046	38.4949	52.849	37.1964	135.554	98.5287	197.939
WBGene00007802	cutl-27	2.69036	1.00749e-05	0.000123046	41.9945	18.1197	28.7427	118.819	76.6873	379.896
WBGene00019759	M03F4.6	1.76165	1.01377e-05	0.000123733	664.912	623.618	686.442	1489.14	1539.33	3673.56
WBGene00016737	miro-2	-3.10691	1.01461e-05	0.000123766	381.45	125.328	106.517	5.29944	39.0717	27.0476
WBGene00008746	F13E6.2	2.17188	1.01604e-05	0.00012387	64.7415	98.1481	55.7946	227.876	218.413	544.641
WBGene00017096	E02C12.11	5.23953	1.01774e-05	0.000124008	1.74977	0	1.69074	40.722	53.8753	29.5065
WBGene00249826	F42A9.18	2.00445	1.02495e-05	0.000124816	40.2447	37.7493	15.2167	167.63	107.023	98.355
WBGene00016564	cmt-1	-0.992035	1.03335e-05	0.000125769	2223.96	2095.84	2067.78	949.436	1205.4	1056.09
WBGene00016995	acly-1	-1.15981	1.03445e-05	0.000125833	6367.41	8016.44	7187.36	2989.72	2307.66	4364.5
WBGene00017762	F23H11.7	1.33519	1.04063e-05	0.000126513	430.443	403.162	449.738	1109.26	1319.22	805.282
WBGene00007340	C05D12.2	-0.84914	1.04303e-05	0.000126734	425.194	484.701	485.244	237.638	271.318	266.788
WBGene00020155	T02B11.3	1.29025	1.05345e-05	0.000127929	372.701	369.943	255.302	890.026	916.851	630.702
WBGene00016817	C50E3.6	1.17456	1.05883e-05	0.000128509	318.458	385.043	336.458	603.857	927.771	817.576
WBGene00017434	F13H8.1	1.60966	1.06001e-05	0.000128581	160.979	166.097	155.549	678.049	501.865	288.918
WBGene00000074	adm-2	1.08298	1.07173e-05	0.000129929	694.658	1053.96	823.393	1916.44	1457.79	2080.21
WBGene00011513	fbxa-197	-1.17731	1.07869e-05	0.000130701	409.446	463.561	353.366	163.446	192.689	186.875
WBGene00013292	Y57G11A.4	1.39978	1.09072e-05	0.000132085	710.406	537.55	390.562	1408.81	1913.79	995.845
WBGene00001178	egl-9	0.828667	1.09565e-05	0.000132607	899.381	780.655	909.621	1578.67	1304.17	1719.98
WBGene00019743	nhr-203	1.37898	1.11063e-05	0.000134346	405.946	308.034	375.345	871.897	619.808	1346.23
WBGene00016667	C45E5.4	1.45239	1.11619e-05	0.000134943	1086.61	1944.84	1553.79	5319.8	4683.27	2542.48
WBGene00201196	F46E10.15	5.13026	1.11952e-05	0.000135271	1.74977	1.50997	1.69074	25.1026	22.3267	127.862
WBGene00013950	ZK262.3	2.62448	1.1204e-05	0.000135302	55.9926	67.9487	47.3409	366.219	376.884	313.507
WBGene00012823	Y43F8B.13	1.19833	1.12432e-05	0.000135699	136.482	175.157	121.734	362.035	373.972	255.723
WBGene00018943	dgn-2	-4.88888	1.12605e-05	0.000135833	5.24931	27.1795	69.3205	1.67351	1.21341	0
WBGene00001889	his-15	2.07657	1.13932e-05	0.000137357	12.2484	37.7493	16.9074	92.8796	85.4239	108.191
WBGene00000490	che-11	1.6913	1.14008e-05	0.000137373	293.961	265.755	226.56	697.852	563.749	1282.3
WBGene00007357	C06A12.3	-1.06686	1.14339e-05	0.000137695	1938.74	1318.2	1519.98	688.09	924.859	663.896
WBGene00015466	hyls-1	-0.954135	1.14695e-05	0.000138047	15084.8	12979.7	14117.7	5732.04	8934.32	7104.92
WBGene00009840	fbxa-189	1.10187	1.1673e-05	0.000140361	313.209	231.026	353.366	683.627	654.997	583.983
WBGene00011012	R04D3.4	-0.891046	1.16811e-05	0.000140361	990.369	1040.37	943.436	459.377	584.134	561.853
WBGene00014256	ZK1320.7	-0.797814	1.16794e-05	0.000140361	2103.22	1854.24	1665.38	985.695	1176.03	1072.07
WBGene00008851	F15B9.8	2.23345	1.17631e-05	0.000141267	118.984	107.208	52.4131	218.95	310.147	785.611
WBGene00006514	tdp-1	-0.833988	1.17992e-05	0.000141623	3699.01	3015.41	3325.7	1729.57	1857.24	2048.24
WBGene00021894	Y54G2A.32	2.92816	1.18404e-05	0.000142039	57.7424	24.1595	43.9594	395.226	345.578	213.922
WBGene00000602	col-13	2.26889	1.18708e-05	0.000142325	108.486	246.125	196.126	694.784	1604.37	354.078
WBGene00006870	vab-3	1.42115	1.19045e-05	0.000142651	736.653	401.652	549.492	1450.09	1029.94	2042.1
WBGene00012981	Y48B6A.10	-1.59329	1.19112e-05	0.000142652	125.983	138.917	130.187	33.1912	34.9461	67.6191
WBGene00020735	T23F2.2	1.336	1.19436e-05	0.000142961	265.965	273.305	272.21	681.117	567.389	802.823
WBGene00018964	F56D2.2	-1.27188	1.1952e-05	0.000142983	1886.25	1917.66	1717.8	584.333	948.399	753.645
WBGene00019011	F57C9.4	-0.76331	1.2021e-05	0.000143729	4916.85	5373.99	5572.7	2695.18	3273.53	3380.95
WBGene00007262	jud-4	1.91518	1.20932e-05	0.000144354	241.468	161.567	92.991	343.348	580.009	950.355
WBGene00012437	nmy-3	1.28044	1.20918e-05	0.000144354	2082.23	1192.88	1371.19	3542.81	4162.72	3577.66
WBGene00219700	linc-6	-2.10444	1.20928e-05	0.000144354	153.98	73.9886	76.0835	19.2453	21.1133	31.9654
WBGene00019289	kcc-3	1.35677	1.22184e-05	0.000145768	489.935	308.034	473.409	1076.9	956.893	1222.06
WBGene00271817	F55C12.19	1.66446	1.22357e-05	0.000145894	432.193	342.763	309.406	1464.88	1379.64	587.671
WBGene00010001	F53F8.4	1.0789	1.22495e-05	0.000145979	150.48	117.778	160.621	336.933	265.251	302.442
WBGene00012939	subs-4	2.25493	1.23391e-05	0.000146966	110.235	60.3988	60.8668	276.129	173.76	657.749
WBGene00000739	col-166	1.34354	1.23488e-05	0.000147001	24729.5	19539	21305.1	63327.1	53921.9	49156.6
WBGene00001649	gob-1	-0.899212	1.24224e-05	0.000147796	2797.88	2891.59	2725.48	1244.25	1406.58	1868.75
WBGene00000730	col-157	2.24959	1.2441e-05	0.000147936	740.152	1004.13	1212.26	4515.68	7466.34	2075.29
WBGene00012149	VF13D12L.3	-1.45434	1.25171e-05	0.000148759	47205.3	41640.5	42884.1	10427.6	13825.3	23824
WBGene00017314	lgc-39	2.168	1.27164e-05	0.000151046	19.2475	70.9686	91.3002	277.244	190.262	351.619
WBGene00006618	trt-1	-0.871703	1.27358e-05	0.000151193	3609.77	3320.43	3357.82	1623.02	2028.82	1972.02
WBGene00007623	C16C10.2	-0.778294	1.27555e-05	0.000151345	2645.65	2871.96	2762.68	1388.45	1781.04	1659.74
WBGene00017830	rpb-8	-1.12157	1.28617e-05	0.000152522	1368.32	1291.03	1332.31	516.556	686.546	631.931
WBGene00010835	M03B6.3	2.34274	1.29259e-05	0.000153199	97.9871	72.4786	55.7946	209.188	174.488	768.399
WBGene00013574	lron-13	1.89697	1.29574e-05	0.000153488	76.9898	57.3789	59.1761	206.678	215.258	299.983
WBGene00017005	D1007.8	-0.967291	1.29819e-05	0.000153695	1273.83	1114.36	1281.58	600.51	718.58	554.476
WBGene00011155	rbm-3.1	-0.873428	1.29913e-05	0.000153723	43915.7	45669.1	51564.3	21049.6	30164.6	25831.7
WBGene00003975	pen-2	-0.994988	1.30556e-05	0.000154399	11340.3	8368.26	8654.92	3939.43	5494.07	4797.27
WBGene00015906	C17E7.13	3.14894	1.30912e-05	0.000154736	33.2456	31.7094	20.2889	88.4169	93.6751	577.836
WBGene00005520	sri-8	-1.41855	1.31631e-05	0.000155501	332.456	271.795	187.673	72.7975	102.169	124.173
WBGene00007144	B0334.4	-1.24457	1.3186e-05	0.000155687	3483.79	3000.31	3217.49	1123.2	1622.08	1348.69
WBGene00001189	egl-21	1.20188	1.31974e-05	0.000155737	7086.56	6006.66	6125.57	16183.6	11360.2	16668.7
WBGene00009982	F53F1.4	1.47426	1.32532e-05	0.00015631	2486.42	5736.38	4810.17	8635.57	13533.6	14046.3
WBGene00016056	C24D10.5	-1.1554	1.33486e-05	0.000157349	4171.45	3004.84	3454.19	1221.94	1976.16	1573.68
WBGene00017767	F25B4.4	-1.0743	1.33958e-05	0.00015782	264.215	178.177	219.797	102.084	114.303	95.8961
WBGene00003554	nas-38	2.42796	1.34104e-05	0.00015784	295.711	206.866	179.219	921.823	988.927	1759.33
WBGene00004118	pqn-29	2.65814	1.3412e-05	0.00015784	26.2465	34.7293	5.07223	102.921	94.6458	223.758
WBGene00010545	cbp-2	1.39419	1.34535e-05	0.000158242	713.906	552.649	563.018	1833.61	1827.15	1143.38
WBGene00002113	ins-30	1.40146	1.36249e-05	0.000160172	409.446	504.33	468.336	1289.44	1303.44	1057.32
WBGene00021834	mab-31	1.17331	1.36637e-05	0.000160541	832.89	446.951	618.813	1618.84	1368.72	1289.68
WBGene00004139	pqn-54	2.31235	1.38236e-05	0.000162332	33.2456	81.5384	62.5576	315.177	441.923	122.944
WBGene00010089	hpo-31	-0.840567	1.399e-05	0.000164197	3308.81	3383.84	3068.7	1624.42	2049.2	1776.54
WBGene00001867	him-8	-0.929284	1.40106e-05	0.000164261	3034.1	2893.1	2975.71	1372.55	1778.37	1523.27
WBGene00017936	zipt-2.2	1.18968	1.40032e-05	0.000164261	152.23	110.228	106.517	266.924	288.548	285.23
WBGene00012652	Y39A1A.14	-0.920646	1.40407e-05	0.000164525	1791.76	2020.34	1788.81	884.727	1131.14	941.749
WBGene00000455	ceh-34	2.15897	1.41645e-05	0.000165886	510.933	377.493	456.501	1168.67	835.552	4006.74
WBGene00022893	ZK1290.13	1.86893	1.41933e-05	0.000166135	127.733	92.1082	35.5056	362.872	337.57	229.905
WBGene00007820	clec-199	2.29342	1.42817e-05	0.000167079	176.727	129.858	91.3002	662.708	668.587	618.407
WBGene00011894	ttr-23	1.60711	1.42955e-05	0.00016715	797.895	412.222	515.677	2243.61	2020.08	987.239
WBGene00003983	pes-10	-1.46176	1.43936e-05	0.000168207	372.701	661.367	483.553	157.31	179.584	216.381
WBGene00010464	K01D12.5	5.20578	1.4436e-05	0.000168611	3.49954	0	0	33.1912	45.3814	44.2598
WBGene00011955	cdka-1	1.86049	1.45316e-05	0.000169637	73.4903	63.4188	57.4853	206.678	174.973	327.03
WBGene00000718	col-145	2.45727	1.46559e-05	0.000170996	701.657	723.276	806.485	4084.47	7059.12	1107.72
WBGene00020702	T22F7.3	2.09952	1.47135e-05	0.000171575	15.7479	39.2592	42.2686	215.882	108.236	92.2078
WBGene00006955	wrt-9	2.14037	1.47293e-05	0.000171668	54.2428	33.2194	42.2686	142.248	124.738	307.359
WBGene00018890	F55F8.2	-0.853521	1.47845e-05	0.000172218	8026.19	8316.92	7941.43	3583.26	4494.46	5368.95
WBGene00010674	K08E7.6	2.84794	1.48236e-05	0.000172582	5.24931	6.03988	10.1445	44.9058	31.7913	79.9135
WBGene00018172	F38B6.2	2.89803	1.49259e-05	0.000173679	75.2401	9.05983	11.8352	210.583	163.567	339.325
WBGene00044208	Y6G8.6	2.86997	1.49435e-05	0.000173791	10.4986	13.5897	6.76298	78.6548	93.9177	52.8658
WBGene00017422	F13C5.1	2.31984	1.50022e-05	0.000174381	29.7461	69.4587	37.1964	316.014	159.442	207.775
WBGene00011331	T01E8.1	1.35671	1.50495e-05	0.000174836	295.711	265.755	260.375	1008.29	489.489	604.883
WBGene00019213	H20E11.1	1.46425	1.51016e-05	0.000175255	11426	6240.71	6152.62	24425.7	27262.1	14027.9
WBGene00021647	Y47G6A.22	-0.94582	1.50993e-05	0.000175255	1693.78	1891.99	2214.88	826.712	1140.6	1045.02
WBGene00010345	F59F5.7	2.05768	1.51708e-05	0.000175963	288.712	232.536	341.53	655.736	688.245	2252.33
WBGene00018014	F33G12.2	-0.940051	1.5184e-05	0.000176022	1618.54	1446.55	1413.46	698.41	846.716	789.299
WBGene00001869	him-10	-0.92841	1.52126e-05	0.000176259	7242.29	8322.96	8641.4	3413.39	4456.12	4853.82
WBGene00000270	bre-5	-0.829726	1.53202e-05	0.000177412	7674.49	6837.15	6950.65	3234.33	4592.5	4250.17
WBGene00014244	ZK1307.1	-1.31283	1.53395e-05	0.00017754	27154.7	30030.3	29060.5	8700.28	17593	8419.19
WBGene00017034	otpl-2	2.88624	1.53479e-05	0.000177544	12.2484	1.50997	23.6704	112.683	80.5703	79.9135
WBGene00007333	ufd-3	-0.868324	1.54425e-05	0.000178543	13023.5	13909.9	14679	6627.08	6805.76	9369.55
WBGene00002269	lec-6	1.4201	1.5454e-05	0.00017858	4166.2	3240.4	2654.47	9670.63	10755.2	6493.89
WBGene00020911	cpt-6	-1.00252	1.56238e-05	0.000180447	801.394	862.193	997.539	346.137	454.542	532.347
WBGene00013312	hhat-2	2.05217	1.58768e-05	0.000183271	75.2401	33.2194	45.6501	205.005	134.688	299.983
WBGene00008652	F10D11.6	1.54177	1.5891e-05	0.0001833	701.657	425.812	493.698	1088.06	1238.4	2397.4
WBGene00017165	F01F1.11	-0.739024	1.58962e-05	0.0001833	31098.6	28161	29271.9	15958.8	20340.1	16741.3
WBGene00011052	arrd-11	4.16923	1.59916e-05	0.000184302	0	9.05983	1.69074	116.309	40.0424	43.0303
WBGene00017582	F18G5.6	2.08259	1.60535e-05	0.000184917	216.971	138.917	140.332	1045.66	673.684	378.667
WBGene00019184	H10E21.4	1.45614	1.62073e-05	0.00018659	930.877	792.735	743.928	1314.54	2093.61	3367.43
WBGene00010174	F56H9.2	1.36137	1.62708e-05	0.000187222	822.391	484.701	791.269	2380.84	1725.71	1278.62
WBGene00000446	ceh-23	3.14731	1.63714e-05	0.000188256	5.24931	3.01994	3.38149	41.8377	27.1803	33.1948
WBGene00003161	mdf-2	-1.0006	1.6378e-05	0.000188256	19186.2	20685.1	21124.2	7169.58	12023.2	11294.8
WBGene00011486	T05E12.3	1.43803	1.64081e-05	0.000188502	13627.2	6307.15	7060.55	29724.5	24768.1	18644.4
WBGene00013857	orc-5	-1.02644	1.64499e-05	0.000188882	4918.6	6781.28	6735.93	2397.02	3534.17	3120.31
WBGene00011675	cyp-13A3	1.80264	1.654e-05	0.000189817	59.4921	39.2592	64.2483	192.174	137.6	239.74
WBGene00008309	nhr-170	1.93401	1.65795e-05	0.000190169	29.7461	28.6894	38.8871	117.145	109.449	146.303
WBGene00008314	C54G4.4	2.27981	1.66999e-05	0.000191449	132.982	89.0883	111.589	433.438	200.212	989.697
WBGene00001985	hop-1	-0.979938	1.67234e-05	0.000191456	1149.6	1482.79	1139.56	550.584	790.171	569.23
WBGene00002977	lev-10	1.17777	1.67253e-05	0.000191456	428.693	356.353	470.027	927.122	670.286	1246.65
WBGene00012940	Y47D3B.3	2.51501	1.67269e-05	0.000191456	55.9926	24.1595	13.526	130.533	107.265	298.753
WBGene00022852	ZK1127.5	-1.02796	1.70185e-05	0.00019469	1247.59	1073.59	1298.49	490.895	641.65	644.225
WBGene00003003	lin-14	1.41706	1.70589e-05	0.00019505	87.4885	146.467	131.878	350.6	263.309	366.372
WBGene00018321	sand-1	-0.952164	1.7175e-05	0.000196274	5590.51	5239.6	5253.14	2214.89	3019.69	3080.97
WBGene00006599	tpa-1	1.00024	1.73724e-05	0.000198426	488.186	483.191	634.029	1226.4	844.046	1142.15
WBGene00008900	F16H6.10	1.67037	1.74096e-05	0.000198746	302.71	286.894	187.673	1137.98	804.489	528.658
WBGene00022665	ZK154.1	2.66214	1.75196e-05	0.000199896	66.4912	34.7293	71.0113	152.847	289.276	649.143
WBGene00017022	D1022.3	-1.6578	1.75729e-05	0.000200399	227.47	146.467	145.404	42.6744	46.5948	78.684
WBGene00016383	zgpa-1	-0.75603	1.75961e-05	0.000200559	1683.28	1688.15	1491.24	924.054	920.005	1038.87
WBGene00235298	F19B6.10	6.4572	1.76833e-05	0.000201447	1.74977	0	0	94.2742	50.2351	9.8355
WBGene00000734	col-161	2.4047	1.77612e-05	0.000202228	2416.43	3281.17	4100.06	15264.3	30604.8	6009.49
WBGene00012548	Y37D8A.6	1.15523	1.7852e-05	0.000203156	150.48	170.627	229.941	460.493	434.643	328.26
WBGene00013592	Y81G3A.4	2.05802	1.79305e-05	0.000203942	101.487	110.228	74.3928	171.813	321.553	703.238
WBGene00012959	Y47H10A.3	1.7227	1.79438e-05	0.000203986	321.958	178.177	180.91	1008.01	531.958	705.697
WBGene00000708	col-135	-1.76395	1.80128e-05	0.000204664	14076.9	7530.23	9699.8	3376.86	4124.86	1712.61
WBGene00013208	Y54G9A.5	-0.834355	1.80465e-05	0.000204939	15789.9	15428.9	17495.8	8239.51	9162.68	9921.56
WBGene00002011	hsp-12.2	2.05432	1.81647e-05	0.000206174	209.972	89.0883	128.497	498.426	301.653	977.403
WBGene00001437	fkh-5	-1.17728	1.82259e-05	0.00020676	659.663	543.59	525.822	254.652	266.707	242.199
WBGene00006814	unc-82	1.2141	1.83184e-05	0.000207701	719.155	890.883	791.269	1992.03	1333.78	2249.87
WBGene00013647	Y105C5B.5	-1.25856	1.834e-05	0.000207838	75864.7	49827.5	47643.5	21050.8	29864.9	21529.9
WBGene00016187	C28G1.2	1.79372	1.853e-05	0.00020982	846.888	271.795	292.499	1410.49	1487.64	1992.92
WBGene00017719	ldp-1	-0.937076	1.85343e-05	0.00020982	4003.47	4508.77	4600.52	2270.67	1807.01	2777.3
WBGene00001153	ech-4	-0.779808	1.86181e-05	0.000210586	2929.11	3107.52	2935.13	1553.01	1650.72	2028.57
WBGene00007926	C34C12.7	1.30147	1.86214e-05	0.000210586	528.43	617.578	534.275	1474.36	1751.92	911.013
WBGene00020806	T25F10.3	1.42705	1.86376e-05	0.00021066	307.959	191.766	164.002	439.574	640.194	705.697
WBGene00008020	C38H2.3	1.88343	1.86942e-05	0.00021119	31.4958	25.6695	27.0519	143.364	88.5787	76.2251
WBGene00000188	arl-3	1.70034	1.87471e-05	0.000211677	222.221	221.966	172.456	505.957	401.152	1102.81
WBGene00017886	F28B3.5	-0.973876	1.88024e-05	0.000212192	33023.4	27239.9	28519.5	13057	19103.4	13038.2
WBGene00006363	syd-1	1.90377	1.88647e-05	0.000212784	129.483	152.507	89.6095	287.285	298.013	811.429
WBGene00007502	glb-4	2.42146	1.88866e-05	0.00021281	8.74885	12.0798	10.1445	55.2257	39.5571	73.7663
WBGene00021378	Y37E11B.6	-0.956199	1.88841e-05	0.00021281	10059.4	8138.74	7998.91	3901.22	4791.75	4810.79
WBGene00016920	C54E4.5	1.39373	1.89373e-05	0.000213271	129.483	191.766	182.6	464.398	477.84	381.126
WBGene00009667	F43G9.4	-0.75938	1.90134e-05	0.000213906	3202.08	3376.3	3178.6	1658.17	2235.82	1868.75
WBGene00017039	trk-1	2.30318	1.90055e-05	0.000213906	47.2438	13.5897	13.526	117.145	77.1727	172.121
WBGene00008762	ztf-2	1.81762	1.90656e-05	0.000214381	24.4968	36.2393	18.5982	98.7369	102.412	78.684
WBGene00008823	F14H3.4	-1.15527	1.90993e-05	0.00021465	899.381	735.356	769.289	339.443	408.676	329.489
WBGene00010621	egg-6	-0.985792	1.91151e-05	0.000214716	14260.6	15537.6	15218.4	7682.51	5617.83	9437.16
WBGene00007444	C08F8.2	-0.770157	1.92399e-05	0.000216006	3170.58	3746.24	3531.97	1782.56	2202.33	2144.14
WBGene00009835	F47H4.2	1.62488	1.92612e-05	0.000216133	103.236	49.829	86.228	236.243	310.147	186.875
WBGene00010132	F55H2.7	-1.11306	1.93699e-05	0.000217016	6573.88	4745.84	4335.07	2009.88	3001.48	2224.05
WBGene00018352	fbxc-20	2.2669	1.93622e-05	0.000217016	75.2401	69.4587	108.208	346.695	157.015	716.762
WBGene00019187	H11E01.2	-1.69024	1.93627e-05	0.000217016	257.216	291.424	201.199	47.9738	79.3568	108.191
WBGene00008953	F19C6.4	-0.934394	1.93862e-05	0.000217087	3174.08	2375.18	2542.88	1123.76	1587.62	1524.5
WBGene00011328	T01D3.3	2.71315	1.95983e-05	0.00021935	195.974	66.4387	123.424	536.638	249.962	1744.57
WBGene00003994	pgl-3	-1.10668	1.96766e-05	0.000219886	10864.3	11415.4	11522.4	5009.36	4179.7	6512.33
WBGene00006636	tsp-10	-2.30589	1.96624e-05	0.000219886	820.642	262.735	268.828	44.3479	158.956	68.8485
WBGene00018055	F35F10.5	-1.90107	1.96704e-05	0.000219886	339.455	256.695	334.767	113.241	101.198	30.7359
WBGene00004180	pri-1	-0.909725	1.9737e-05	0.000220447	2304.45	2864.41	3051.79	1228.91	1463.61	1688.02
WBGene00008838	F15A4.2	-1.01997	1.98153e-05	0.000221208	1182.84	878.803	1148.02	441.248	501.865	644.225
WBGene00019142	btb-4	-0.868375	1.98422e-05	0.000221394	5174.07	4197.72	4605.59	2362.15	2942.76	2348.23
WBGene00007829	oac-5	2.11623	1.99971e-05	0.000223008	34.9954	55.8689	35.5056	172.929	293.159	79.9135
WBGene00009622	F41E7.6	-2.48303	2.01134e-05	0.000224191	698.158	677.977	634.029	28.4496	252.146	77.4546
WBGene00012921	Y46G5A.36	3.56636	2.01355e-05	0.000224261	38.4949	21.1396	16.9074	333.307	499.196	71.3074
WBGene00015460	C05C8.1	-1.24528	2.01404e-05	0.000224261	3296.56	2029.4	2252.07	787.664	1211.71	1198.7
WBGene00000522	clc-1	0.906335	2.0157e-05	0.000224331	2659.65	2500.51	2118.5	4619.44	4918.43	4101.4
WBGene00016273	C30G12.1	1.32184	2.02414e-05	0.000225154	145.231	78.5185	96.3725	214.767	272.289	313.507
WBGene00021895	clec-84	1.90314	2.0253e-05	0.000225168	565.175	309.544	446.357	2253.66	2058.18	623.325
WBGene00020294	T06F4.1	1.13254	2.04719e-05	0.000227485	164.478	158.547	101.445	293.7	287.335	352.849
WBGene00199315	T04C12.23	2.99908	2.04849e-05	0.000227513	1.74977	9.05983	6.76298	48.2528	37.6156	57.7836
WBGene00044953	D2096.13	-1.45125	2.05777e-05	0.000228427	1095.36	484.701	708.422	328.844	280.54	224.987
WBGene00017241	pcyt-1	-1.16005	2.05968e-05	0.000228522	3070.84	2965.58	2739.01	953.341	1450.75	1525.73
WBGene00017177	F02E8.4	-0.861468	2.06221e-05	0.000228687	2251.95	2693.79	2422.84	1096.15	1378.19	1587.2
WBGene00004131	pqn-44	0.934737	2.07185e-05	0.000229637	4825.86	5544.61	4948.81	8658.44	10045.3	10583
WBGene00044401	Y55B1BR.6	1.89803	2.0768e-05	0.000230069	227.47	122.308	84.5372	475.834	326.164	818.806
WBGene00004876	smf-1	-0.785656	2.09053e-05	0.000231472	1534.55	1288.01	1274.82	749.731	892.097	731.516
WBGene00003181	med-2	-2.83378	2.15159e-05	0.000237975	36.7452	211.396	49.0316	17.8507	12.3768	11.0649
WBGene00017023	D1022.4	-0.936579	2.15055e-05	0.000237975	20346.3	14895.9	14746.7	7210.58	9764.53	9143.33
WBGene00021412	cyp-29A3	-1.42211	2.15255e-05	0.000237975	2496.92	2187.95	1986.63	492.569	763.476	1239.27
WBGene00017421	cutl-29	1.79016	2.15666e-05	0.000238309	48.9935	40.7692	74.3928	196.358	108.236	265.559
WBGene00018283	sulp-3	2.41783	2.16346e-05	0.000238938	106.736	141.937	174.147	698.131	829.971	731.516
WBGene00001887	his-13	1.98485	2.1872e-05	0.000241437	13.9982	16.6097	16.9074	64.9878	49.9924	74.9957
WBGene00018950	F56C9.6	-0.970662	2.19002e-05	0.000241625	8157.42	8943.56	9265.28	3290.11	4949	5218.96
WBGene00004155	pqn-73	3.19018	2.20657e-05	0.000243328	54.2428	54.359	121.734	319.919	124.01	1660.97
WBGene00022499	set-30	1.74727	2.21478e-05	0.000244109	323.707	498.29	179.219	1043.99	922.675	1399.1
WBGene00004949	sox-2	1.48232	2.22689e-05	0.000245319	654.414	714.216	725.33	1578.95	1246.17	3031.79
WBGene00008969	F20C5.4	1.10635	2.23364e-05	0.000245939	129.483	140.427	170.765	341.116	324.95	280.312
WBGene00011398	qdpr-1	-0.973282	2.23815e-05	0.00024631	23725.1	20481.2	19851	8469.06	13544.8	10612.5
WBGene00021087	W08E12.6	3.33086	2.24243e-05	0.000246656	31.4958	1.50997	20.2889	120.492	68.1935	345.472
WBGene00000716	col-143	-1.71243	2.25838e-05	0.000248214	877061	1.00568e+06	1.08465e+06	143254	286486	475752
WBGene00019041	fbxc-22	-1.29568	2.25888e-05	0.000248214	405.946	478.661	627.266	173.487	161.383	286.459
WBGene00015157	B0361.3	-0.957633	2.28225e-05	0.000250655	18944.7	18177	19954.2	7499.54	10769.5	11122.7
WBGene00011630	T08G11.3	1.41232	2.30758e-05	0.000253309	89.2382	93.6182	79.465	198.868	241.711	259.411
WBGene00017343	F10E7.1	-1.0503	2.31203e-05	0.000253669	488.186	474.131	628.957	228.155	236.857	307.359
WBGene00016809	C50D2.6	0.934466	2.31672e-05	0.000254055	208.223	229.516	219.797	440.969	362.809	456.121
WBGene00003090	lys-1	1.03955	2.32098e-05	0.000254394	14101.4	13472	12949.4	27369.9	34083.4	21839.7
WBGene00004910	snf-11	1.54996	2.33358e-05	0.000255646	211.722	138.917	165.693	390.764	416.927	706.927
WBGene00004394	rol-1	2.32152	2.36121e-05	0.000258543	1363.07	1922.19	2333.23	11095.6	13150.9	3835.85
WBGene00018391	rpb-4	-1.1306	2.36336e-05	0.000258647	3034.1	2864.41	2718.72	1069.65	1529.86	1336.4
WBGene00008377	D1054.10	-1.18347	2.37141e-05	0.000259398	357621	226505	261409	90202.8	124611	157473
WBGene00007103	crm-1	1.2479	2.38656e-05	0.000260893	1098.85	561.709	924.837	2477.35	1672.8	1986.77
WBGene00023504	F26F2.8	2.12306	2.38748e-05	0.000260893	20.9972	18.1197	11.8352	61.6408	61.8838	100.814
WBGene00195240	Y39B6A.69	6.31186	2.40197e-05	0.000262344	0	0	0	20.6399	23.5401	28.2771
WBGene00017537	F17A9.5	-1.25663	2.40443e-05	0.000262481	4339.43	4206.78	4052.72	1148.58	1891.94	2236.35
WBGene00009724	F45D3.4	1.80078	2.42184e-05	0.000264248	59807.1	19771.6	17027.5	107751	113751	115079
WBGene00255702	C06A12.19	2.506	2.42335e-05	0.00026428	26.2465	18.1197	11.8352	138.064	104.353	74.9957
WBGene00000217	asp-4	-0.996499	2.42529e-05	0.000264359	286582	211668	227331	96069.3	123097	144509
WBGene00000402	cdh-10	2.67784	2.44674e-05	0.000266296	71.7405	87.5783	128.497	965.334	672.47	201.628
WBGene00001250	elt-2	1.21491	2.44558e-05	0.000266296	229.22	169.117	192.745	503.725	405.035	462.269
WBGene00004800	sir-2.1	-0.931864	2.4444e-05	0.000266296	28260.5	26891.1	26950.5	11256.6	14363.1	17422.4
WBGene00018266	nhr-183	1.23813	2.45299e-05	0.000266842	694.658	610.028	500.46	1577.84	1142.3	1539.26
WBGene00044260	Y87G2A.19	0.91482	2.45517e-05	0.000266946	1188.09	1133.99	911.312	2136.23	2208.89	1747.03
WBGene00002267	lec-4	-1.06053	2.4652e-05	0.000267803	46836.1	40059.5	41036.1	13815.1	24754	22770.4
WBGene00022532	ZC155.4	-1.18891	2.46552e-05	0.000267803	7931.7	6367.55	5964.95	2508.59	3573.24	2805.58
[truncated: 4,251 more rows]

## Sheet: Up-regulated
GeneID	Gene_Name	log2FoldChange	pvalue	padj	N2#1	N2#2	N2#3	lpd-3 mutant#1	lpd-3 mutant#2	lpd-3 mutant#3
WBGene00017416	F13B6.1	7.93488	2.85284e-113	6.19437e-109	64.7415	83.0484	113.28	22925.6	23353.5	17619.1
WBGene00008301	pals-39	5.00316	2.99506e-91	3.25159e-87	279.963	244.615	174.147	8705.86	7109.35	6588.56
WBGene00012101	zip-10	3.80211	8.97823e-70	4.87361e-66	2780.38	1857.26	2137.1	35344.2	30806.5	28329.9
WBGene00013637	Y105C5A.13	8.49051	8.56166e-68	3.71799e-64	1.74977	12.0798	11.8352	3743.91	2964.11	2682.63
WBGene00008477	clec-17	6.36503	1.54124e-67	5.5775e-64	344.705	185.726	219.797	26837.7	23858.3	11080.9
WBGene00015152	B0348.2	7.06707	2.49751e-67	7.74692e-64	17.4977	42.2792	25.3612	4714.55	4139.9	2659.27
WBGene00016164	C27D9.2	5.79648	3.85237e-65	1.04558e-61	257.216	138.917	123.424	11164.8	8951.06	8719.17
WBGene00022572	ZC239.14	4.38474	5.57577e-63	1.34519e-59	129.483	167.607	147.095	3681.99	3143.21	2461.33
WBGene00014039	ZK662.2	3.392	1.81528e-62	3.94151e-59	447.941	333.704	498.77	4342.47	4455.87	4630.06
WBGene00019931	R07C12.1	9.34085	9.271e-59	1.83001e-55	19.2475	9.05983	18.5982	14422.3	11135.4	4653.42
WBGene00304201	T07H8.11	7.01447	3.59854e-58	6.51125e-55	85.7387	48.3191	23.6704	7908.43	8336.11	4101.4
WBGene00004300	ram-2	3.10484	4.40643e-58	7.35975e-55	6348.16	5438.92	5357.97	48140.9	45216.9	54139.5
WBGene00021081	pals-33	7.29437	5.94786e-58	8.60973e-55	20.9972	13.5897	20.2889	2930.87	2616.11	3021.96
WBGene00000681	col-107	3.36667	2.91442e-51	3.95505e-48	5112.83	3404.98	3954.65	45722.4	37245.8	45673.6
WBGene00012961	Y47H10A.5	6.1423	1.8537e-50	2.36762e-47	348.204	449.971	493.698	38871.1	26588.7	25801
WBGene00045457	F33H12.7	4.56916	2.70685e-48	3.26521e-45	1258.08	1380.11	940.054	39570.6	26167.4	19208.7
WBGene00002090	ins-7	4.7739	4.50549e-48	5.14883e-45	160.979	90.5983	87.9187	3801.09	2618.78	2847.38
WBGene00044212	Y68A4A.13	6.64854	5.96018e-48	6.47067e-45	92.7378	46.8091	60.8668	8708.37	6783.43	4564.9
WBGene00007097	B0024.4	3.24813	8.09141e-48	8.36613e-45	30031.3	22752.2	21362.6	229487	202464	272534
WBGene00022891	ZK1290.10	3.79617	1.39202e-47	1.37386e-44	265.965	212.906	179.219	3048.57	3594.11	2490.84
WBGene00044457	C18H7.11	2.84581	1.00631e-43	9.5e-41	1375.32	1840.65	1437.13	12512.8	10774.3	10171.1
WBGene00045063	Y37A1A.4	4.12847	2.05255e-42	1.78268e-39	691.159	751.966	894.404	15784	10340.7	14760.6
WBGene00015216	valv-1	4.52756	1.37966e-41	1.15217e-38	1912.5	1011.68	1053.33	30359.1	25179.4	36181.1
WBGene00009030	clec-233	4.41263	5.39929e-41	4.34203e-38	248.467	164.587	169.074	4384.87	5095.1	2902.7
WBGene00045416	Y37H2A.14	3.40487	3.00869e-40	2.33313e-37	1816.26	2846.3	2098.21	29910.3	20561.7	21147.6
WBGene00008483	E04D5.4	4.33612	1.02961e-38	7.70892e-36	155.729	108.718	204.58	2329.52	2730.65	4405.08
WBGene00016450	clec-5	4.17533	1.38097e-38	9.99503e-36	9963.18	5991.56	5694.43	122030	108546	160562
WBGene00194717	ZC239.22	5.78378	2.47026e-38	1.73022e-35	349.954	157.037	143.713	17386.6	12159.1	6267.67
WBGene00219216	K08D10.14	4.49293	1.14737e-37	7.78527e-35	68.241	163.077	84.5372	2518.35	2359.11	2262.17
WBGene00000691	col-117	3.35072	3.82392e-37	2.51602e-34	1121.6	1152.11	1137.87	14991.3	11605.8	8201.58
WBGene00003096	lys-7	4.77065	7.75382e-37	4.95172e-34	2127.72	836.524	786.196	32754.1	31356.6	38238
WBGene00011590	bus-19	3.50983	1.5007e-36	9.30991e-34	146.981	129.858	109.898	1204.65	1311.69	1893.33
WBGene00000302	cav-2	2.86278	2.56417e-35	1.54655e-32	241.468	193.276	194.436	1312.59	1537.63	1726.13
WBGene00000699	col-125	3.07826	3.47053e-35	2.03664e-32	6848.6	5377.01	6125.57	51377.2	59411.1	44195.8
WBGene00235330	F21C10.18	3.45089	5.65554e-35	3.23154e-32	124.234	144.957	94.6817	1653.42	1219.47	1108.95
WBGene00006986	zip-1	2.57455	8.86421e-35	4.93509e-32	859.137	641.738	628.957	4610.23	3683.66	4389.09
WBGene00023483	Y75B8A.39	4.55201	1.35869e-34	7.3753e-32	54.2428	81.5384	40.5779	1861.22	1293.73	994.615
WBGene00000783	cpr-3	3.51094	2.39825e-34	1.27008e-31	9648.23	12502.6	12095.6	160640	107166	122601
WBGene00000599	col-10	3.46528	3.21782e-34	1.66353e-31	986.87	907.493	860.589	12499.1	9715.02	8208.96
WBGene00000594	col-3	3.27668	2.28365e-33	1.15314e-30	1485.55	1448.06	1087.15	16716.7	12364.4	9882.22
WBGene00006627	tsp-1	4.1164	3.91172e-33	1.88745e-30	1422.56	883.333	801.413	22083.6	12512.2	19289.9
WBGene00138721	pals-37	5.00679	8.2627e-32	3.81719e-29	71.7405	25.6695	54.1038	2110.01	1788.56	944.208
WBGene00000830	ctl-1	3.11522	1.12471e-31	5.08767e-29	66.4912	66.4387	55.7946	600.789	540.209	493.005
WBGene00006534	tba-8	7.31578	1.28345e-31	5.68723e-29	1.74977	9.05983	1.69074	837.59	595.298	640.537
WBGene00010047	F54D1.6	2.50354	7.16409e-31	3.11108e-28	1326.32	1245.73	975.56	6988.56	5854.93	7277.04
WBGene00016845	C50F7.5	8.0533	1.12955e-29	4.80902e-27	13.9982	3.01994	8.45372	3003.11	558.41	3115.4
WBGene00008199	C49C3.9	2.21811	1.2552e-29	5.24119e-27	21215.9	18154.4	16285.3	96807.9	88867.5	73273.3
WBGene00019212	zmp-2	2.55275	2.22807e-29	8.95892e-27	423.444	383.533	343.221	2305.53	1975.18	2469.94
WBGene00001695	grd-6	3.88197	2.34949e-29	9.13424e-27	286.962	193.276	165.693	3093.76	4361.96	2056.85
WBGene00010150	F56D5.6	2.10862	2.35581e-29	9.13424e-27	6507.39	5173.16	4903.16	25483.6	24390.7	21640.6
WBGene00019932	R07C12.2	3.66479	3.40003e-29	1.29517e-26	540.679	614.558	588.379	9553.21	8441.19	4116.16
WBGene00020579	T19D12.4	3.3513	4.15466e-29	1.55535e-26	7156.56	7033.44	7265.13	86071.5	64874.1	68017.4
WBGene00022287	Y75B7AR.1	4.03919	5.22264e-29	1.92202e-26	155.729	261.225	302.643	4467.7	4446.41	2919.91
WBGene00015599	fbxa-164	7.14931	4.41601e-28	1.57188e-25	15.7479	18.1197	0	1860.1	1971.3	1008.14
WBGene00044016	C35A5.10	2.50472	9.93798e-28	3.42513e-25	229.22	224.986	191.054	1055.42	1165.36	1447.05
WBGene00000740	col-167	3.16405	1.06854e-27	3.62519e-25	2834.63	2271	2431.29	27770.4	21787.9	17991.6
WBGene00009433	F35E12.9	2.86986	2.60964e-27	8.71741e-25	2159.22	1363.5	1454.04	14256	10327.1	11789.1
WBGene00008631	F10A3.1	7.10071	3.40812e-27	1.12122e-24	8.74885	15.0997	8.45372	2308.6	1721.83	430.303
WBGene00009522	F38A1.9	3.45071	4.36242e-27	1.41375e-24	68.241	64.9288	84.5372	755.588	713.969	911.013
WBGene00017764	F25A2.1	2.46242	5.22304e-27	1.66776e-24	2894.12	2341.96	2248.69	15752.4	12220	13275.5
WBGene00044206	T26H5.9	5.91242	6.56925e-27	2.06722e-24	92.7378	24.1595	20.2889	3631.51	2975.27	1616.71
WBGene00077691	T06E4.14	3.28261	6.77413e-27	2.10124e-24	174.977	150.997	131.878	1245.65	1187.93	2026.11
WBGene00014135	ZK896.4	2.60901	9.17125e-26	2.76577e-23	6400.66	4455.92	4434.82	27872.8	29593.6	35822.1
WBGene00009957	F53B2.8	2.27565	1.17186e-25	3.48555e-23	4120.71	4711.11	3601.29	21153.7	16548	22508.5
WBGene00016451	clec-6	4.21378	1.72629e-25	5.06527e-23	54.2428	31.7094	27.0519	592.421	575.883	924.537
WBGene00044569	C25F6.8	7.74591	3.43251e-25	9.8066e-23	36.7452	19.6296	11.8352	7858.23	6310.2	441.368
WBGene00022848	ZK1055.7	1.82471	4.24848e-25	1.19802e-22	537.179	514.9	502.151	1942.66	1718.67	1844.16
WBGene00006175	str-124	5.26967	5.25506e-25	1.46286e-22	10.4986	13.5897	1.69074	300.394	303.595	405.714
WBGene00012683	asp-17	4.05551	9.86816e-25	2.71225e-22	71.7405	98.1481	118.352	1339.36	1125.56	2334.7
WBGene00004146	pqn-63	3.00747	1.0363e-24	2.81264e-22	131.233	69.4587	91.3002	732.996	862.005	743.81
WBGene00010686	K08F9.3	3.46548	1.07102e-24	2.87098e-22	66.4912	36.2393	91.3002	814.161	724.647	592.589
WBGene00007563	C14A4.13	4.0325	2.20649e-24	5.77223e-22	54.2428	45.2991	99.7539	1519.54	703.776	1031.5
WBGene00000034	abu-11	3.23166	2.26376e-24	5.85154e-22	101.487	55.8689	89.6095	640.116	686.061	989.697
WBGene00007553	C13G3.1	2.38702	3.81212e-24	9.73796e-22	4048.97	4197.72	3624.96	26239.7	18263.7	17592
WBGene00019908	R05H11.2	3.59278	5.36377e-24	1.33866e-21	20.9972	34.7293	30.4334	373.471	304.808	367.602
WBGene00002271	lec-8	2.21432	8.68364e-24	2.14259e-21	112909	80828.7	82836.4	488932	388552	405987
WBGene00235133	T26H5.14	4.58348	9.83709e-24	2.39992e-21	360.452	161.567	103.135	5725.9	5246.29	4001.82
WBGene00086568	Y2H9A.6	4.1704	2.95752e-23	7.05678e-21	47.2438	28.6894	15.2167	654.062	557.197	422.927
WBGene00009523	clec-165	3.07418	3.38645e-23	7.99239e-21	244.968	202.336	191.054	1724.83	1619.17	2032.26
WBGene00004811	skr-5	3.39453	6.44948e-23	1.50578e-20	145.231	87.5783	89.6095	1245.65	1045.47	1092.97
WBGene00015080	B0244.5	2.29719	8.3487e-23	1.92846e-20	286.962	203.846	258.684	1304.22	1318.49	1052.4
WBGene00016004	C18H9.6	2.05282	1.08486e-22	2.4537e-20	4405.92	4279.26	5043.49	20469.2	15409.3	21086.1
WBGene00010968	R01E6.2	2.92019	1.11742e-22	2.50129e-20	120.734	83.0484	113.28	643.184	812.983	941.749
WBGene00000717	col-144	2.55261	1.25628e-22	2.78343e-20	2232.71	2130.57	2162.46	15196.8	12749	10335.9
WBGene00016525	fbxa-12	7.68998	1.29342e-22	2.83677e-20	1.74977	1.50997	5.07223	723.234	622.235	354.078
WBGene00004127	abu-12	3.59479	1.67385e-22	3.63443e-20	211.722	158.547	333.077	2459.5	2237.77	3797.73
WBGene00008302	pals-38	5.30849	1.8108e-22	3.89286e-20	61.2419	4.52991	47.3409	1558.59	1477.69	1412.62
WBGene00000618	col-41	6.56057	1.98865e-22	4.23328e-20	118.984	42.2792	109.898	11043.2	10991.8	3526.03
WBGene00007390	lmtr-3	1.6197	2.1811e-22	4.59788e-20	1823.26	2082.25	2230.09	6272.3	6794.84	5785.73
WBGene00015403	clec-10	3.01792	2.43482e-22	5.08339e-20	3424.3	2998.8	2661.23	27642.1	31414.1	14519.7
WBGene00021517	Y41D4B.15	3.25819	4.08247e-22	8.44217e-20	162.729	155.527	111.589	1659.84	1451.96	998.304
WBGene00006886	vap-1	3.37777	4.22218e-22	8.6487e-20	299.211	315.584	322.932	3381.6	3310.42	3055.15
WBGene00015225	B0507.8	4.54465	6.80301e-22	1.3805e-19	43.7442	16.6097	16.9074	471.65	472.258	849.542
WBGene00018965	F56D2.3	3.30661	7.04367e-22	1.4161e-19	201.223	166.097	211.343	1386.22	1456.82	2885.49
WBGene00001725	grl-16	3.17524	7.89043e-22	1.57179e-19	4773.37	2701.34	3844.75	32601.3	34022	35620.5
WBGene00021875	Y54G2A.10	2.961	8.19212e-22	1.61705e-19	45.494	64.9288	57.4853	372.634	558.653	377.437
WBGene00006649	tth-1	2.41484	8.96588e-22	1.75384e-19	442.692	377.493	513.986	2709.96	1799.97	2603.95
WBGene00002067	ifp-1	3.84453	9.11354e-22	1.76681e-19	181.976	75.4985	64.2483	1378.41	1623.3	1609.33
WBGene00018725	kreg-1	5.60483	1.24061e-21	2.36293e-19	26.2465	6.03988	23.6704	926.007	723.191	1049.94
WBGene00016281	pals-32	3.92922	1.26703e-21	2.39226e-19	50.7433	51.339	21.9797	865.761	611.315	413.091
WBGene00000704	col-130	2.57831	2.14966e-21	4.02376e-19	1910.75	2204.56	2460.03	11164.8	15059.8	13046.8
WBGene00022083	Y69A2AR.12	4.17956	2.70079e-21	5.01216e-19	47.2438	70.9686	54.1038	1493.88	1064.64	566.771
WBGene00015259	dod-20	5.45391	3.83003e-21	7.04757e-19	57.7424	33.2194	10.1445	2543.45	1210.98	667.585
WBGene00017991	clec-180	2.94392	3.90299e-21	7.12148e-19	328.957	372.963	414.233	1815.2	3218.44	3559.22
WBGene00004123	pqn-36	2.64681	4.14764e-21	7.50481e-19	239.718	226.496	189.363	1416.9	1145.94	1545.4
WBGene00010118	F55F3.4	3.70486	4.24208e-21	7.58896e-19	127.733	96.6381	175.837	1233.37	1538.36	2445.35
WBGene00018216	F40A3.1	2.32289	4.26405e-21	7.58896e-19	230.97	188.746	184.291	1000.48	849.385	1174.11
WBGene00011644	T09B9.3	3.14568	4.86627e-21	8.59036e-19	31.4958	39.2592	38.8871	386.859	318.155	264.329
WBGene00010831	M02G9.2	3.57982	5.89054e-21	1.03146e-18	80.4894	49.829	64.2483	513.209	652.085	1160.59
WBGene00009692	F44E5.5	2.57905	9.65327e-21	1.65041e-18	108.486	150.997	148.786	884.169	738.722	820.035
WBGene00009691	F44E5.4	2.60985	1.26458e-20	2.12852e-18	104.986	173.647	148.786	1023.91	723.919	866.754
WBGene00020228	T05A8.2	10.391	1.26194e-20	2.12852e-18	1.74977	0	1.69074	2339.28	861.519	1231.9
WBGene00012257	lpr-4	3.81839	1.51518e-20	2.5307e-18	1140.85	440.912	647.555	7648.48	7653.69	16140.1
WBGene00012308	oac-53	3.41323	2.46017e-20	4.07768e-18	71.7405	190.256	94.6817	1304.5	1021.69	1488.85
WBGene00012824	Y43F8B.14	2.38289	2.50395e-20	4.11881e-18	589.672	418.262	388.871	2616.53	2797.87	1862.6
WBGene00008559	F07H5.8	2.91964	2.84224e-20	4.64011e-18	188.975	128.348	126.806	1038.69	844.774	1477.78
WBGene00012144	T28H10.3	1.98852	3.18328e-20	5.15809e-18	46214.9	36138.1	34190.2	179550	155331	127590
WBGene00000610	col-33	3.20448	3.5383e-20	5.69089e-18	61.2419	58.8889	84.5372	473.323	501.38	915.931
WBGene00010605	K06G5.1	2.12104	4.05034e-20	6.41935e-18	6309.67	5040.28	4355.36	26230.3	21336.8	20748
WBGene00022419	Y102A11A.9	3.40704	6.11841e-20	9.48922e-18	216.971	197.806	108.208	2192.85	1274.56	2082.67
WBGene00194902	Y39H10B.3	4.52615	6.25896e-20	9.63836e-18	47.2438	7.54985	13.526	592.7	472.744	488.087
WBGene00008712	F11E6.9	2.62467	8.85448e-20	1.35392e-17	162.729	105.698	91.3002	626.17	716.396	875.36
WBGene00017214	F07E5.9	7.62171	8.94056e-20	1.35753e-17	0	7.54985	0	671.076	658.638	253.264
WBGene00012255	lpr-6	3.80594	1.20289e-19	1.81378e-17	1118.1	528.49	502.151	7252.7	6670.83	16125.3
WBGene00007552	C13C12.2	3.31481	1.29212e-19	1.93489e-17	71.7405	54.359	59.1761	399.968	565.448	880.277
WBGene00022644	dod-19	2.51164	3.20764e-19	4.77038e-17	87675.7	114474	97517.1	582724	456548	669634
WBGene00010004	F53H2.1	4.56194	4.3179e-19	6.37787e-17	61.2419	28.6894	37.1964	977.607	1409.49	603.654
WBGene00019166	tat-2	3.01298	4.39581e-19	6.44907e-17	659.663	368.433	319.551	3977.65	3645.8	3248.17
WBGene00000928	dao-2	2.78492	4.64432e-19	6.76792e-17	451.44	368.433	365.201	2253.66	1974.21	3944.04
WBGene00019720	M01H9.4	1.40826	4.83458e-19	6.99822e-17	1114.6	1022.25	1156.47	3172.69	2825.3	2737.96
WBGene00017592	F19C7.2	3.44546	5.11984e-19	7.36206e-17	311.459	161.567	174.147	3222.89	1962.08	1856.45
WBGene00007414	C07E3.3	3.89519	7.33786e-19	1.0482e-16	103.236	69.4587	65.9391	1421.92	959.077	1165.51
WBGene00018194	F39E9.1	2.36271	9.07363e-19	1.28768e-16	3566.03	3992.36	4421.3	26295	17180.1	18139.1
WBGene00008227	C50B8.5	2.04334	1.09671e-18	1.54629e-16	313.209	237.065	333.077	1406.86	1201.03	1025.35
WBGene00009291	clec-264	2.02644	1.24271e-18	1.74084e-16	521.431	655.327	568.09	2485.99	2021.78	2606.41
WBGene00015340	C02E7.7	2.10425	1.49545e-18	2.0682e-16	731.403	542.08	694.896	2848.87	2656.39	2955.57
WBGene00015605	C08E3.13	8.75658	1.48864e-18	2.0682e-16	0	0	5.07223	987.927	898.164	255.723
WBGene00271815	K04A8.21	6.89343	1.5321e-18	2.10548e-16	15.7479	3.01994	1.69074	890.305	374.215	1131.08
WBGene00019532	K08D10.9	3.89357	1.54292e-18	2.107e-16	76.9898	102.678	43.9594	1349.12	1007.61	972.485
WBGene00021583	clec-72	4.63016	1.60208e-18	2.17412e-16	57.7424	48.3191	86.228	2528.39	1721.34	504.07
WBGene00006429	arrd-3	3.05226	1.62379e-18	2.1899e-16	24.4968	31.7094	28.7427	235.964	274.958	193.022
WBGene00001543	gcy-18	2.84766	1.7144e-18	2.29782e-16	152.23	111.738	182.6	1018.33	911.269	1283.53
WBGene00015077	B0238.13	4.87462	2.14213e-18	2.8535e-16	48.9935	77.0085	49.0316	3023.75	1629.36	486.857
WBGene00021095	mlt-8	3.07553	2.88648e-18	3.8216e-16	43.7442	64.9288	60.8668	363.988	450.174	622.096
WBGene00000683	col-109	3.03289	3.54945e-18	4.67086e-16	139.982	93.6182	50.7223	674.423	820.991	829.871
WBGene00003640	nhr-50	1.63661	3.96881e-18	5.19125e-16	1520.55	1555.27	1284.97	4420.29	3980.7	5164.87
WBGene00001065	dpy-3	4.18775	4.30516e-18	5.59748e-16	13.9982	30.1994	15.2167	290.911	247.535	558.165
WBGene00001577	gem-4	3.11972	5.35883e-18	6.88499e-16	400.697	280.855	192.745	3081.48	1708.72	2808.04
WBGene00016919	C54E4.4	2.39202	5.51832e-18	7.04819e-16	127.733	129.858	104.826	716.819	602.093	582.754
WBGene00017438	F13H8.5	3.29896	7.84129e-18	9.9566e-16	136.482	89.0883	160.621	889.747	913.696	1997.84
WBGene00016424	C34H4.1	2.26687	1.89997e-17	2.37092e-15	932.627	1251.77	1112.51	6039.13	5153.58	4675.55
WBGene00000603	col-14	2.70041	2.67854e-17	3.32338e-15	3823.25	4238.49	4372.27	19843	32071.3	28906.5
WBGene00020546	zig-13	6.32046	2.80413e-17	3.45944e-15	1.74977	1.50997	5.07223	271.108	197.785	188.104
WBGene00017305	nspb-12	3.61846	4.49046e-17	5.50855e-15	89.2382	46.8091	30.4334	543.89	905.445	588.901
WBGene00004264	qua-1	2.79139	4.77008e-17	5.81869e-15	181.976	320.114	191.054	1151.09	1486.42	2172.42
WBGene00010980	R02D5.7	1.96442	4.86461e-17	5.90085e-15	568.675	454.501	524.131	2297.45	1767.21	1970.79
WBGene00009061	pals-14	4.18524	5.88562e-17	7.09969e-15	5.24931	9.05983	13.526	162.051	172.547	173.351
WBGene00008239	fshr-1	1.71546	6.58236e-17	7.8271e-15	1534.55	1259.32	1259.6	4798.22	3959.59	4552.61
WBGene00018997	F57B9.3	2.99082	6.59678e-17	7.8271e-15	101.487	243.105	147.095	1698.61	1196.18	1020.43
WBGene00001714	grl-5	3.00407	7.54769e-17	8.81092e-15	652.664	700.627	547.801	3516.04	5269.34	6470.53
WBGene00008498	F01D5.8	1.57609	7.54765e-17	8.81092e-15	2342.94	1793.85	2160.77	6888.15	5715.15	6169.32
WBGene00000641	col-65	3.29493	1.12407e-16	1.30518e-14	1994.74	824.444	1082.08	10373.5	10157.7	17753.1
WBGene00010899	M28.8	1.81109	1.23231e-16	1.42325e-14	638.666	599.458	618.813	2232.18	2027.12	2257.25
WBGene00000031	abu-8	3.40359	1.36298e-16	1.56584e-14	293.961	126.838	187.673	1906.12	1440.31	3088.35
WBGene00000784	cpr-4	3.06463	1.53823e-16	1.75788e-14	20302.6	15744.5	16878.7	224527	103779	114494
WBGene00018297	F41F3.3	3.79081	1.75295e-16	1.99277e-14	314.958	126.838	158.93	2118.66	2252.81	3936.66
WBGene00194708	Y36E3A.2	2.2137	1.81524e-16	2.05282e-14	286.962	241.595	228.251	1205.76	1376	923.308
WBGene00016915	C54D2.1	2.58444	2.06819e-16	2.32677e-14	104.986	80.0285	91.3002	398.294	523.949	737.663
WBGene00008891	clec-42	8.02247	2.38889e-16	2.67115e-14	110.235	25.6695	18.5982	21329.7	8760.56	10024.8
WBGene00022538	ZC190.4	2.35206	2.39891e-16	2.67115e-14	239.718	237.065	152.167	1058.49	927.043	1229.44
WBGene00050906	F20E11.17	10.3272	2.6576e-16	2.9441e-14	0	0	0	558.672	371.545	234.823
WBGene00020595	T20B5.2	2.08777	2.78759e-16	3.05692e-14	164.478	188.746	179.219	702.873	831.912	729.057
WBGene00021590	Y46D2A.2	2.2749	2.96488e-16	3.235e-14	13021.8	13973.3	14176.9	84767.6	55087.7	59401.5
WBGene00009811	F47B8.10	4.77367	3.60686e-16	3.91579e-14	80.4894	43.7892	11.8352	1702.79	720.764	1294.6
WBGene00002091	ins-8	5.61005	4.34961e-16	4.6754e-14	5.24931	15.0997	6.76298	703.43	334.9	301.212
WBGene00018418	F44E2.4	2.92193	5.29345e-16	5.6619e-14	208.223	188.746	226.56	1299.76	948.399	2482.23
WBGene00010321	F59B10.5	2.79689	5.4546e-16	5.80567e-14	68.241	73.9886	114.971	564.529	795.267	422.927
WBGene00020326	math-38	5.61373	5.4827e-16	5.80712e-14	52.4931	3.01994	10.1445	1114.28	1256.6	812.658
WBGene00017839	F26G1.3	5.46938	9.87844e-16	1.04122e-13	29.7461	6.03988	35.5056	1366.14	1493.95	277.853
WBGene00007996	C38C6.3	3.40751	1.09835e-15	1.14656e-13	115.485	69.4587	57.4853	534.964	738.237	1299.52
WBGene00008988	F20G2.5	2.93797	1.09321e-15	1.14656e-13	3496.04	1369.54	1709.34	14616.1	14259	21505.3
WBGene00016528	C39B5.10	10.069	1.10891e-15	1.15205e-13	0	1.50997	0	955.293	551.372	392.191
WBGene00007153	clec-41	1.74509	1.14938e-15	1.1884e-13	70923.4	57052.7	51481.5	170723	204837	226010
WBGene00012910	Y46G5A.20	2.39077	1.31317e-15	1.34495e-13	764.649	415.242	390.562	2864.21	2821.9	2543.71
WBGene00015823	C16B8.3	1.79995	1.34752e-15	1.37365e-13	6687.62	4640.14	5026.58	21951.4	18140.7	16848.2
WBGene00012573	Y37H2C.1	2.65602	1.46514e-15	1.48657e-13	110.235	72.4786	142.023	737.737	779.008	522.511
WBGene00012069	T26H5.4	5.02946	1.48753e-15	1.50227e-13	71.7405	13.5897	11.8352	1442.28	1212.68	497.922
WBGene00000625	col-48	2.72256	1.67099e-15	1.67973e-13	75.2401	157.037	82.8465	609.714	702.32	777.005
WBGene00022375	Y94H6A.2	2.98767	1.80439e-15	1.80547e-13	246.717	193.276	179.219	1381.76	2115.21	1411.39
WBGene00015546	C06G1.2	3.84776	2.3138e-15	2.30457e-13	80.4894	39.2592	42.2686	464.398	485.12	1381.89
WBGene00009403	F35C11.4	1.48092	2.45647e-15	2.43549e-13	1305.33	1606.61	1330.62	4022.55	3668.13	4156.73
WBGene00007752	wdfy-3	2.40764	2.56354e-15	2.5301e-13	444.441	564.729	409.16	2386.7	1823.75	3323.17
WBGene00000553	cmk-1	2.76151	2.8112e-15	2.73721e-13	75.2401	66.4387	101.445	714.866	347.52	585.212
WBGene00235268	Y54G2A.76	3.05718	3.8733e-15	3.73782e-13	223.97	200.826	170.765	1001.04	1268.98	2692.47
WBGene00019344	dhhc-10	1.72697	4.15476e-15	3.9917e-13	1209.09	958.832	1046.57	3533.89	3660.12	3443.66
WBGene00010821	M01G12.7	5.8857	4.7088e-15	4.50406e-13	0	7.54985	5.07223	323.545	237.585	204.087
WBGene00018640	F49E10.2	3.0811	4.74975e-15	4.52331e-13	253.717	282.365	258.684	1578.67	1514.58	3639.14
WBGene00004397	rol-6	3.94136	4.79301e-15	4.54457e-13	36.7452	37.7493	15.2167	466.35	558.895	354.078
WBGene00018345	F42C5.3	2.65966	5.1009e-15	4.81547e-13	349.954	173.647	179.219	1591.5	1436.92	1406.48
WBGene00007999	tag-297	3.41791	5.58306e-15	5.24784e-13	40.2447	27.1795	74.3928	357.851	410.617	746.269
WBGene00022383	Y95B8A.2	3.04702	6.00023e-15	5.59155e-13	279.963	161.567	140.332	1027.25	1602.43	2178.56
WBGene00021121	W09G12.7	4.20498	6.99824e-15	6.4937e-13	888.883	383.533	405.779	6957.32	4617.02	19372.3
WBGene00016611	bicd-1	1.68834	7.07269e-15	6.53487e-13	759.4	723.276	640.792	2223.25	2490.15	2128.16
WBGene00006956	wrt-10	2.32908	7.278e-15	6.69607e-13	1090.11	1411.82	1012.76	4507.03	4604.4	8559.35
WBGene00004929	soc-2	1.57681	7.73675e-15	7.08811e-13	1867	1783.28	1805.72	5508.35	4598.57	6173.01
WBGene00008496	F01D5.6	3.44329	8.32005e-15	7.59048e-13	13.9982	24.1595	25.3612	146.711	262.581	286.459
WBGene00003092	lys-3	4.20733	8.41665e-15	7.64647e-13	575.674	173.647	84.5372	5306.41	4153.49	5933.27
WBGene00011531	rsbp-1	2.00017	8.70639e-15	7.87674e-13	171.477	232.536	164.002	828.107	653.541	795.446
WBGene00045401	eol-1	3.25878	9.49013e-15	8.51484e-13	125.983	40.7692	55.7946	914.292	625.633	580.295
WBGene00021084	W08E12.3	5.20918	9.85358e-15	8.80456e-13	10.4986	1.50997	11.8352	304.299	432.701	127.862
WBGene00017376	F11C7.2	1.99553	1.05437e-14	9.34433e-13	278.213	351.823	297.571	1257.08	1317.52	1124.94
WBGene00009914	F49H6.13	5.86238	1.06623e-14	9.411e-13	38.4949	45.2991	5.07223	3085.95	1734.69	357.766
WBGene00010747	K10D11.3	1.70169	1.07914e-14	9.48639e-13	1853.01	1777.24	1913.92	6825.12	5892.79	5312.4
WBGene00010723	cpg-7	2.78673	1.12786e-14	9.8747e-13	80.4894	147.977	89.6095	629.796	922.918	646.684
WBGene00001067	dpy-5	3.34242	1.20577e-14	1.05144e-12	136.482	126.838	98.0632	1377.3	1743.18	540.953
WBGene00003388	moe-3	2.64845	1.21419e-14	1.05455e-12	43.7442	37.7493	55.7946	356.178	248.02	253.264
WBGene00007682	C18D11.6	4.16765	1.22714e-14	1.06155e-12	68.241	36.2393	32.1242	812.487	332.231	1308.12
WBGene00018645	F49F1.5	2.77941	1.44368e-14	1.24391e-12	2864.37	1312.16	1579.16	16870.3	14228.7	8408.13
WBGene00008572	F08B12.4	2.09676	1.45822e-14	1.24754e-12	1473.31	788.205	1158.16	5674.58	4418.02	4528.02
WBGene00021531	Y42G9A.1	1.33389	1.45938e-14	1.24754e-12	1825.01	2160.77	2066.09	5347.41	5253.08	4653.42
WBGene00002187	kgb-1	1.8798	1.47388e-14	1.25499e-12	360.452	374.473	385.49	1631.67	1349.55	1138.46
WBGene00011677	cyp-13A1	2.17728	1.51262e-14	1.28295e-12	183.726	231.026	294.19	1027.25	996.693	1185.18
WBGene00000672	col-97	3.47011	1.64905e-14	1.38782e-12	73.4903	155.527	59.1761	935.769	1367.02	898.719
WBGene00001070	dpy-8	3.97488	1.79685e-14	1.50637e-12	264.215	261.225	400.707	6306.61	6580.31	1670.81
WBGene00001506	fut-2	2.74189	1.8416e-14	1.53795e-12	300.96	295.954	218.106	2309.16	2208.89	929.455
WBGene00007903	lgc-21	3.5972	1.9307e-14	1.60005e-12	17.4977	18.1197	38.8871	169.582	286.121	447.515
WBGene00015398	tag-293	4.12814	1.9259e-14	1.60005e-12	136.482	34.7293	91.3002	2602.02	1175.55	799.135
WBGene00001730	grl-21	2.70468	2.14865e-14	1.77391e-12	139.982	95.1282	135.26	548.352	1068.28	794.217
WBGene00001133	eat-2	4.03201	2.30716e-14	1.89039e-12	34.9954	27.1795	35.5056	711.24	334.9	549.559
WBGene00003846	odd-2	1.93384	2.34439e-14	1.91368e-12	120.734	107.208	92.991	440.69	361.838	424.156
WBGene00021072	W07B8.4	3.95281	2.44803e-14	1.99079e-12	80.4894	64.9288	32.1242	1319	1104.44	322.113
WBGene00018616	F48G7.5	3.41365	2.6332e-14	2.12545e-12	139.982	98.1481	81.1558	828.107	1681.54	888.884
WBGene00195004	K08D12.8	3.21134	2.70399e-14	2.17451e-12	27.9963	30.1994	28.7427	195.242	217.928	397.108
WBGene00016596	C42D4.3	3.07724	2.85204e-14	2.2851e-12	215.222	283.875	329.695	1230.03	2287.27	3483
WBGene00022615	ZC449.5	2.34881	2.9942e-14	2.38143e-12	278.213	223.476	243.467	1425.27	1249.57	1117.56
WBGene00004393	rnt-1	3.04135	3.11941e-14	2.47196e-12	31.4958	51.339	35.5056	441.527	236.129	299.983
WBGene00012776	Y42A5A.1	1.9587	3.22561e-14	2.54683e-12	185.476	235.555	221.488	827.27	999.12	668.814
WBGene00000033	abu-10	3.02466	3.69577e-14	2.89698e-12	335.956	111.738	290.808	2270.67	1917.91	1812.19
WBGene00018102	math-28	5.43588	4.05454e-14	3.15542e-12	31.4958	18.1197	0	1030.04	436.584	677.42
WBGene00016945	sulp-1	3.94067	4.2205e-14	3.2612e-12	45.494	45.2991	43.9594	1008.29	843.318	213.922
WBGene00003834	nxf-1	2.34293	4.33067e-14	3.33446e-12	302.71	289.914	256.993	1269.35	1214.38	1830.63
WBGene00000903	daf-7	2.40976	4.63618e-14	3.55708e-12	405.946	602.478	383.799	2732.84	2288.97	2380.19
WBGene00007817	C30F2.3	2.13527	4.7781e-14	3.65306e-12	115.485	96.6381	71.0113	499.542	378.826	362.684
WBGene00003593	nfm-1	1.367	4.92172e-14	3.74966e-12	937.876	1001.11	926.528	2637.17	2159.62	2597.8
WBGene00000741	col-168	2.94358	5.48511e-14	4.14976e-12	610.669	664.387	887.641	6903.77	6355.59	3374.81
WBGene00019717	trx-3	2.63865	5.59333e-14	4.21694e-12	302.71	114.758	172.456	1494.72	1153.22	1016.75
WBGene00017448	F14B8.6	1.44547	5.64929e-14	4.24439e-12	4461.91	4564.64	4228.55	11303.7	11287.8	13514
WBGene00016502	C37C3.10	4.3551	5.75469e-14	4.30868e-12	33.2456	24.1595	28.7427	355.899	331.018	1076.99
WBGene00000742	col-169	2.92915	5.9814e-14	4.44775e-12	87.4885	75.4985	99.7539	945.81	706.203	343.013
WBGene00018624	F48G7.13	3.0345	5.96157e-14	4.44775e-12	94.4875	66.4387	54.1038	680.838	668.102	408.173
WBGene00022283	lgc-27	2.98376	6.67511e-14	4.94665e-12	631.667	422.792	517.368	2286.85	3085.45	7064.35
WBGene00003752	nlp-14	1.65243	7.40008e-14	5.46524e-12	190.725	146.467	179.219	485.038	580.737	555.706
WBGene00044120	C36B1.13	3.30301	9.66089e-14	7.11074e-12	134.732	52.849	94.6817	1363.35	920.491	491.775
WBGene00022679	ZK180.5	3.34659	9.86401e-14	7.23572e-12	8339.4	2973.13	4340.14	39843.4	33675.7	85702.9
WBGene00010319	F59B10.3	3.44026	9.89961e-14	7.23738e-12	139.982	30.1994	121.734	852.93	897.679	1410.17
WBGene00019615	K10B4.3	1.83545	1.01116e-13	7.36753e-12	369.201	320.114	371.964	1209.39	1018.29	1563.84
WBGene00015339	C02E7.6	3.12073	1.02156e-13	7.39369e-12	538.929	221.966	385.49	2371.92	2210.34	5387.4
WBGene00017654	F21C10.4	2.287	1.05114e-13	7.58255e-12	220.471	170.627	153.858	984.022	590.687	1086.82
WBGene00008602	oac-14	3.12109	1.05876e-13	7.61224e-12	6650.87	4890.8	5499.99	30013.5	29951.7	88308.1
WBGene00016599	C42D8.1	1.95295	1.06349e-13	7.621e-12	127.733	155.527	118.352	607.483	462.794	485.628
WBGene00000272	bro-1	3.9026	1.07364e-13	7.66843e-12	34.9954	33.2194	10.1445	379.886	228.606	568
WBGene00012186	mlt-11	2.99348	1.21948e-13	8.62082e-12	885.383	890.883	426.068	5115.35	3370.6	9059.73
WBGene00006464	bath-47	2.78995	1.24494e-13	8.74802e-12	554.677	703.646	448.047	4877.99	2791.08	4135.83
WBGene00022668	ZK154.6	2.2927	1.32695e-13	9.26431e-12	292.211	326.154	371.964	1860.1	1213.89	1780.23
WBGene00018803	fbxa-24	4.33078	1.34945e-13	9.39119e-12	2295.7	978.461	904.549	52043.8	25021.7	7012.71
WBGene00021600	Y46H3A.4	2.37838	1.42844e-13	9.9092e-12	222.221	152.507	143.713	988.205	1038.68	662.667
WBGene00021256	Y22D7AR.2	1.7858	1.49709e-13	1.03523e-11	383.199	351.823	270.519	1369.21	1173.61	919.619
WBGene00018707	oac-31	2.1369	1.7056e-13	1.17195e-11	237.969	288.404	204.58	1035.9	1007.61	1175.34
WBGene00020465	T12E12.6	5.29726	1.93918e-13	1.32825e-11	12.2484	7.54985	3.38149	328.007	444.35	134.009
WBGene00012256	lpr-5	3.20689	2.39936e-13	1.63828e-11	1140.85	413.732	770.98	5242.54	4409.28	11818.6
WBGene00014051	spv-1	1.82529	2.59235e-13	1.75899e-11	246.717	206.866	172.456	870.223	597.967	749.957
WBGene00016379	C33H5.13	1.88619	2.63781e-13	1.78426e-11	2209.96	1404.27	1550.41	7521.29	6456.54	5105.86
WBGene00006272	str-245	1.95879	2.79112e-13	1.87048e-11	551.177	354.843	399.016	1961.91	1549.76	1556.47
WBGene00015388	C03F11.2	2.34537	2.78708e-13	1.87048e-11	118.984	52.849	79.465	455.473	389.504	426.615
WBGene00021690	Y48G8AL.12	3.35867	2.78691e-13	1.87048e-11	83.9889	129.858	99.7539	962.545	1680.57	574.147
WBGene00003707	nhr-117	2.1094	2.86702e-13	1.91544e-11	138.232	111.738	152.167	632.028	530.502	570.459
WBGene00015781	C14F11.6	2.28527	3.00269e-13	1.99992e-11	1186.34	1762.14	1170	4639.24	5795.48	9651.09
[truncated: 3,310 more rows]

## Sheet: Down-regulated
GeneID	Gene_Name	log2FoldChange	pvalue	padj	N2#1	N2#2	N2#3	lpd-3 mutant#1	lpd-3 mutant#2	lpd-3 mutant#3
[truncated: 2,663 more rows]
