# Supplementary material for: A conserved megaprotein-based molecular bridge critical for lipid trafficking and cold resilience
Source: Nat Commun. 2022 Nov 10;13:6805. doi: 10.1038/s41467-022-34450-y (PMC9649747; doi:10.1038/s41467-022-34450-y)
Supplement: Supplementary file 5 — Supplementary Data 2 [file 41467_2022_34450_MOESM5_ESM.txt]

SEQRES   1 A 1500                                                               
SEQRES   2 A 1500                                                               
SEQRES   3 A 1500                                                               
SEQRES   4 A 1500                                                               
SEQRES   5 A 1500                                                               
SEQRES   6 A 1500                                                               
SEQRES   7 A 1500                                                               
SEQRES   8 A 1500                                                               
SEQRES   9 A 1500                                                               
SEQRES  10 A 1500                                                               
SEQRES  11 A 1500                                                               
SEQRES  12 A 1500                                                               
SEQRES  13 A 1500                                                               
SEQRES  14 A 1500                                                               
SEQRES  15 A 1500                                                               
SEQRES  16 A 1500                                                               
SEQRES  17 A 1500                                                               
SEQRES  18 A 1500                                                               
SEQRES  19 A 1500                                                               
SEQRES  20 A 1500                                                               
SEQRES  21 A 1500                                                               
SEQRES  22 A 1500                                                               
SEQRES  23 A 1500                                                               
SEQRES  24 A 1500                                                               
SEQRES  25 A 1500                                                               
SEQRES  26 A 1500                                                               
SEQRES  27 A 1500                                                               
SEQRES  28 A 1500                                                               
SEQRES  29 A 1500                                                               
SEQRES  30 A 1500                                                               
SEQRES  31 A 1500                                                               
SEQRES  32 A 1500                                                               
SEQRES  33 A 1500                                                               
SEQRES  34 A 1500                                                               
SEQRES  35 A 1500                                                               
SEQRES  36 A 1500                                                               
SEQRES  37 A 1500                                                               
SEQRES  38 A 1500                                                               
SEQRES  39 A 1500                                                               
SEQRES  40 A 1500                                                               
SEQRES  41 A 1500                                                               
SEQRES  42 A 1500                                                               
SEQRES  43 A 1500                                                               
SEQRES  44 A 1500                                                               
SEQRES  45 A 1500                                                               
SEQRES  46 A 1500                                                               
SEQRES  47 A 1500                                                               
SEQRES  48 A 1500                                                               
SEQRES  49 A 1500                                                               
SEQRES  50 A 1500                                                               
SEQRES  51 A 1500                                                               
SEQRES  52 A 1500                                                               
SEQRES  53 A 1500                                                               
SEQRES  54 A 1500                                                               
SEQRES  55 A 1500                                                               
SEQRES  56 A 1500                                                               
SEQRES  57 A 1500                                                               
SEQRES  58 A 1500                                                               
SEQRES  59 A 1500                                                               
SEQRES  60 A 1500                                                               
SEQRES  61 A 1500                                                               
SEQRES  62 A 1500                                                               
SEQRES  63 A 1500                                                               
SEQRES  64 A 1500                                                               
SEQRES  65 A 1500                                                               
SEQRES  66 A 1500                                                               
SEQRES  67 A 1500                                                               
SEQRES  68 A 1500                                                               
SEQRES  69 A 1500                                                               
SEQRES  70 A 1500                                                               
SEQRES  71 A 1500                                                               
SEQRES  72 A 1500                                                               
SEQRES  73 A 1500                                                               
SEQRES  74 A 1500                                                               
SEQRES  75 A 1500                                                               
SEQRES  76 A 1500                                                               
SEQRES  77 A 1500                                                               
SEQRES  78 A 1500                                                               
SEQRES  79 A 1500                                                               
SEQRES  80 A 1500                                                               
SEQRES  81 A 1500                                                               
SEQRES  82 A 1500                                                               
SEQRES  83 A 1500                                                               
SEQRES  84 A 1500                                                               
SEQRES  85 A 1500                                                               
SEQRES  86 A 1500                                                               
SEQRES  87 A 1500                                                               
SEQRES  88 A 1500                                                               
SEQRES  89 A 1500                                                               
SEQRES  90 A 1500                                                               
SEQRES  91 A 1500                                                               
SEQRES  92 A 1500                                                               
SEQRES  93 A 1500                                                               
SEQRES  94 A 1500                                                               
SEQRES  95 A 1500                                                               
SEQRES  96 A 1500                                                               
SEQRES  97 A 1500                                                               
SEQRES  98 A 1500                                                               
SEQRES  99 A 1500                                                               
SEQRES 100 A 1500                                                               
SEQRES 101 A 1500                                                               
SEQRES 102 A 1500                                                               
SEQRES 103 A 1500                                                               
SEQRES 104 A 1500                                                               
SEQRES 105 A 1500                                                               
SEQRES 106 A 1500                                                               
SEQRES 107 A 1500                                                               
SEQRES 108 A 1500                                                               
SEQRES 109 A 1500                                                               
SEQRES 110 A 1500                                                               
SEQRES 111 A 1500                                                               
SEQRES 112 A 1500                                                               
SEQRES 113 A 1500                                                               
SEQRES 114 A 1500                                                               
SEQRES 115 A 1500                                                               
SEQRES 116 A 1500                                                               
HELIX    1   1 PHE A   22  LEU A   41  1                                  20    
HELIX    2   2 PHE A   43  LEU A   61  1                                  19    
HELIX    3   3 LEU A  142  ILE A  151  1                                  10    
HELIX    4   4 ASP A  155  GLU A  159  1                                   5    
HELIX    5   5 ASN A  164  ARG A  167  1                                   4    
HELIX    6   6 SER A  181  LEU A  190  1                                  10    
HELIX    7   7 PRO A  324  PHE A  337  1                                  14    
HELIX    8   8 TRP A  471  ILE A  485  1                                  15    
HELIX    9   9 ILE A  492  LYS A  494  1                                   3    
HELIX   10  10 GLU A  518  ASN A  520  1                                   3    
HELIX   11  11 ALA A  582  LEU A  591  1                                  10    
HELIX   12  12 LYS A  636  ASN A  638  1                                   3    
HELIX   13  13 PHE A  645  ASP A  650  1                                   6    
HELIX   14  14 PRO A  659  ASP A  661  1                                   3    
HELIX   15  15 GLY A  682  PHE A  696  1                                  15    
HELIX   16  16 PRO A  713  SER A  719  1                                   7    
HELIX   17  17 ASN A  724  ASN A  726  1                                   3    
HELIX   18  18 VAL A  731  PHE A  734  1                                   4    
HELIX   19  19 ALA A  858  ILE A  875  1                                  18    
HELIX   20  20 PRO A  877  ASP A  879  1                                   3    
HELIX   21  21 ASP A  885  MET A  887  1                                   3    
HELIX   22  22 ILE A  896  ALA A  898  1                                   3    
HELIX   23  23 GLU A  916  MET A  919  1                                   4    
HELIX   24  24 ILE A 1015  HIS A 1026  1                                  12    
HELIX   25  25 HIS A 1034  LEU A 1036  1                                   3    
HELIX   26  26 ALA A 1046  PHE A 1048  1                                   3    
HELIX   27  27 GLU A 1059  PHE A 1064  1                                   6    
HELIX   28  28 ILE A 1144  GLN A 1146  1                                   3    
HELIX   29  29 MET A 1148  PHE A 1157  1                                  10    
HELIX   30  30 ALA A 1179  ALA A 1186  1                                   8    
HELIX   31  31 VAL A 1196  THR A 1198  1                                   3    
HELIX   32  32 VAL A 1201  GLU A 1203  1                                   3    
HELIX   33  33 PRO A 1246  ALA A 1265  1                                  20    
HELIX   34  34 PRO A 1268  LEU A 1281  1                                  14    
HELIX   35  35 GLU A 1290  PHE A 1293  1                                   4    
SHEET    1   1 1 HIS A  67  ILE A  70  0                                        
SHEET    2   2 2 GLY A  72  SER A  76  0                                        
SHEET    3   3 3 LYS A  82  ARG A  86  0                                        
SHEET    4   4 4 VAL A  88  ASP A  91  0                                        
SHEET    5   5 5 MET A  95  VAL A  99  0                                        
SHEET    6   6 6 ASP A 101  PHE A 106  0                                        
SHEET    7   7 7 LEU A 127  ASN A 132  0                                        
SHEET    8   8 8 LEU A 134  ILE A 138  0                                        
SHEET    9   9 9 VAL A 193  VAL A 197  0                                        
SHEET   10  1010 ALA A 199  VAL A 204  0                                        
SHEET   11  1111 TYR A 211  GLU A 218  0                                        
SHEET   12  1212 LEU A 220  THR A 227  0                                        
SHEET   13  1313 ALA A 234  GLU A 243  0                                        
SHEET   14  1414 VAL A 245  LYS A 251  0                                        
SHEET   15  1515 CYS A 273  SER A 278  0                                        
SHEET   16  1616 SER A 280  LEU A 289  0                                        
SHEET   17  1717 TRP A 308  PHE A 314  0                                        
SHEET   18  1818 THR A 318  TYR A 322  0                                        
SHEET   19  1919 LYS A 361  LEU A 368  0                                        
SHEET   20  2020 THR A 372  ARG A 380  0                                        
SHEET   21  2121 GLN A 383  CYS A 391  0                                        
SHEET   22  2222 SER A 395  LEU A 402  0                                        
SHEET   23  2323 PHE A 410  LEU A 419  0                                        
SHEET   24  2424 PHE A 421  THR A 425  0                                        
SHEET   25  2525 LYS A 431  CYS A 435  0                                        
SHEET   26  2626 LYS A 437  TYR A 446  0                                        
SHEET   27  2727 GLN A 454  THR A 463  0                                        
SHEET   28  2828 ALA A 465  PHE A 469  0                                        
SHEET   29  2929 PHE A 498  VAL A 507  0                                        
SHEET   30  3030 PHE A 510  LEU A 515  0                                        
SHEET   31  3131 GLU A 533  GLY A 538  0                                        
SHEET   32  3232 LYS A 540  PHE A 549  0                                        
SHEET   33  3333 GLN A 557  GLU A 566  0                                        
SHEET   34  3434 VAL A 569  LYS A 574  0                                        
SHEET   35  3535 TRP A 613  THR A 619  0                                        
SHEET   36  3636 LEU A 621  TYR A 630  0                                        
SHEET   37  3737 ASP A 665  GLU A 674  0                                        
SHEET   38  3838 SER A 676  PHE A 680  0                                        
SHEET   39  3939 MET A 737  CYS A 746  0                                        
SHEET   40  4040 VAL A 748  MET A 752  0                                        
SHEET   41  4141 VAL A 770  VAL A 773  0                                        
SHEET   42  4242 GLU A 775  LYS A 782  0                                        
SHEET   43  4343 GLN A 786  VAL A 793  0                                        
SHEET   44  4444 ALA A 796  LEU A 800  0                                        
SHEET   45  4545 GLY A 810  LEU A 814  0                                        
SHEET   46  4646 PHE A 817  SER A 826  0                                        
SHEET   47  4747 VAL A 837  VAL A 847  0                                        
SHEET   48  4848 ASP A 849  ASP A 855  0                                        
SHEET   49  4949 TYR A 921  VAL A 928  0                                        
SHEET   50  5050 SER A 930  VAL A 936  0                                        
SHEET   51  5151 THR A 940  ALA A 946  0                                        
SHEET   52  5252 VAL A 949  CYS A 954  0                                        
SHEET   53  5353 HIS A 964  VAL A 969  0                                        
SHEET   54  5454 GLY A 971  ARG A 979  0                                        
SHEET   55  5555 TRP A 988  GLU A 997  0                                        
SHEET   56  5656 VAL A 999  GLU A1004  0                                        
SHEET   57  5757 VAL A1161  GLU A1164  0                                        
SHEET   58  5858 ARG A1191  ASN A1194  0                                        
SHEET   59  5959 ARG A1229  VAL A1235  0                                        
SHEET   60  6060 SER A1239  VAL A1244  0                                        
SHEET   61  6161 GLU A1305  LEU A1312  0                                        
SHEET   62  6262 ARG A1314  VAL A1324  0                                        
SHEET   63  6363 ILE A1337  ILE A1346  0                                        
SHEET   64  6464 ALA A1349  ILE A1356  0                                        
SHEET   65  6565 SER A1374  GLY A1381  0                                        
ATOM      1  N   MET A   1     -34.151 -70.848  59.683  1.00 24.69           N  
ATOM      2  CA  MET A   1     -34.732 -71.389  60.909  1.00 24.69           C  
ATOM      3  C   MET A   1     -36.217 -71.056  60.999  1.00 24.69           C  
ATOM      4  CB  MET A   1     -33.999 -70.847  62.137  1.00 24.69           C  
ATOM      5  O   MET A   1     -36.596 -69.883  60.991  1.00 24.69           O  
ATOM      6  CG  MET A   1     -33.338 -71.924  62.982  1.00 24.69           C  
ATOM      7  SD  MET A   1     -32.438 -71.232  64.424  1.00 24.69           S  
ATOM      8  CE  MET A   1     -32.728 -72.547  65.641  1.00 24.69           C  
ATOM      9  N   SER A   2     -37.041 -71.793  60.271  1.00 26.15           N  
ATOM     10  CA  SER A   2     -38.243 -72.600  60.444  1.00 26.15           C  
ATOM     11  C   SER A   2     -39.334 -71.820  61.170  1.00 26.15           C  
ATOM     12  CB  SER A   2     -37.923 -73.882  61.214  1.00 26.15           C  
ATOM     13  O   SER A   2     -39.068 -71.164  62.178  1.00 26.15           O  
ATOM     14  OG  SER A   2     -37.395 -73.580  62.495  1.00 26.15           O  
ATOM     15  N   ASP A   3     -40.288 -71.149  60.456  1.00 30.21           N  
ATOM     16  CA  ASP A   3     -41.685 -70.728  60.472  1.00 30.21           C  
ATOM     17  C   ASP A   3     -42.313 -70.959  61.846  1.00 30.21           C  
ATOM     18  CB  ASP A   3     -42.482 -71.471  59.398  1.00 30.21           C  
ATOM     19  O   ASP A   3     -42.295 -72.079  62.360  1.00 30.21           O  
ATOM     20  CG  ASP A   3     -42.540 -70.721  58.079  1.00 30.21           C  
ATOM     21  OD1 ASP A   3     -42.129 -69.542  58.028  1.00 30.21           O  
ATOM     22  OD2 ASP A   3     -43.004 -71.315  57.080  1.00 30.21           O  
ATOM     23  N   PHE A   4     -42.034 -70.184  62.901  1.00 29.54           N  
ATOM     24  CA  PHE A   4     -42.597 -69.981  64.231  1.00 29.54           C  
ATOM     25  C   PHE A   4     -44.119 -69.985  64.181  1.00 29.54           C  
ATOM     26  CB  PHE A   4     -42.094 -68.665  64.833  1.00 29.54           C  
ATOM     27  O   PHE A   4     -44.724 -69.185  63.464  1.00 29.54           O  
ATOM     28  CG  PHE A   4     -40.806 -68.802  65.599  1.00 29.54           C  
ATOM     29  CD1 PHE A   4     -40.810 -69.216  66.925  1.00 29.54           C  
ATOM     30  CD2 PHE A   4     -39.590 -68.515  64.992  1.00 29.54           C  
ATOM     31  CE1 PHE A   4     -39.619 -69.343  67.636  1.00 29.54           C  
ATOM     32  CE2 PHE A   4     -38.396 -68.639  65.697  1.00 29.54           C  
ATOM     33  CZ  PHE A   4     -38.413 -69.052  67.019  1.00 29.54           C  
ATOM     34  N   ASP A   5     -44.828 -71.161  64.035  1.00 27.55           N  
ATOM     35  CA  ASP A   5     -46.199 -71.572  64.319  1.00 27.55           C  
ATOM     36  C   ASP A   5     -46.566 -71.297  65.775  1.00 27.55           C  
ATOM     37  CB  ASP A   5     -46.390 -73.057  64.000  1.00 27.55           C  
ATOM     38  O   ASP A   5     -45.943 -71.838  66.691  1.00 27.55           O  
ATOM     39  CG  ASP A   5     -47.573 -73.318  63.084  1.00 27.55           C  
ATOM     40  OD1 ASP A   5     -48.286 -72.359  62.717  1.00 27.55           O  
ATOM     41  OD2 ASP A   5     -47.797 -74.496  62.728  1.00 27.55           O  
ATOM     42  N   ILE A   6     -46.850 -70.075  66.216  1.00 30.91           N  
ATOM     43  CA  ILE A   6     -47.449 -69.667  67.483  1.00 30.91           C  
ATOM     44  C   ILE A   6     -48.879 -70.193  67.571  1.00 30.91           C  
ATOM     45  CB  ILE A   6     -47.432 -68.130  67.647  1.00 30.91           C  
ATOM     46  O   ILE A   6     -49.711 -69.898  66.710  1.00 30.91           O  
ATOM     47  CG1 ILE A   6     -45.991 -67.607  67.638  1.00 30.91           C  
ATOM     48  CG2 ILE A   6     -48.158 -67.716  68.931  1.00 30.91           C  
ATOM     49  CD1 ILE A   6     -45.883 -66.094  67.515  1.00 30.91           C  
ATOM     50  N   GLN A   7     -49.129 -71.461  67.955  1.00 25.42           N  
ATOM     51  CA  GLN A   7     -50.282 -72.203  68.456  1.00 25.42           C  
ATOM     52  C   GLN A   7     -50.640 -71.774  69.875  1.00 25.42           C  
ATOM     53  CB  GLN A   7     -50.010 -73.708  68.416  1.00 25.42           C  
ATOM     54  O   GLN A   7     -49.806 -71.843  70.779  1.00 25.42           O  
ATOM     55  CG  GLN A   7     -50.427 -74.374  67.111  1.00 25.42           C  
ATOM     56  CD  GLN A   7     -50.418 -75.889  67.196  1.00 25.42           C  
ATOM     57  NE2 GLN A   7     -50.857 -76.545  66.128  1.00 25.42           N  
ATOM     58  OE1 GLN A   7     -50.019 -76.464  68.213  1.00 25.42           O  
ATOM     59  N   ILE A   8     -51.400 -70.643  70.124  1.00 31.80           N  
ATOM     60  CA  ILE A   8     -52.095 -70.264  71.350  1.00 31.80           C  
ATOM     61  C   ILE A   8     -53.192 -71.281  71.657  1.00 31.80           C  
ATOM     62  CB  ILE A   8     -52.694 -68.844  71.244  1.00 31.80           C  
ATOM     63  O   ILE A   8     -54.080 -71.512  70.833  1.00 31.80           O  
ATOM     64  CG1 ILE A   8     -51.598 -67.824  70.916  1.00 31.80           C  
ATOM     65  CG2 ILE A   8     -53.424 -68.468  72.537  1.00 31.80           C  
ATOM     66  CD1 ILE A   8     -52.125 -66.439  70.565  1.00 31.80           C  
ATOM     67  N   LYS A   9     -52.891 -72.402  72.348  1.00 26.54           N  
ATOM     68  CA  LYS A   9     -53.610 -73.393  73.142  1.00 26.54           C  
ATOM     69  C   LYS A   9     -54.394 -72.728  74.270  1.00 26.54           C  
ATOM     70  CB  LYS A   9     -52.642 -74.427  73.717  1.00 26.54           C  
ATOM     71  O   LYS A   9     -53.811 -72.072  75.136  1.00 26.54           O  
ATOM     72  CG  LYS A   9     -52.814 -75.825  73.139  1.00 26.54           C  
ATOM     73  CD  LYS A   9     -51.848 -76.816  73.774  1.00 26.54           C  
ATOM     74  CE  LYS A   9     -52.008 -78.210  73.185  1.00 26.54           C  
ATOM     75  NZ  LYS A   9     -51.021 -79.171  73.762  1.00 26.54           N  
ATOM     76  N   ILE A  10     -55.563 -72.147  74.052  1.00 33.75           N  
ATOM     77  CA  ILE A  10     -56.556 -71.670  75.009  1.00 33.75           C  
ATOM     78  C   ILE A  10     -57.340 -72.854  75.571  1.00 33.75           C  
ATOM     79  CB  ILE A  10     -57.518 -70.648  74.365  1.00 33.75           C  
ATOM     80  O   ILE A  10     -57.881 -73.664  74.814  1.00 33.75           O  
ATOM     81  CG1 ILE A  10     -56.730 -69.473  73.773  1.00 33.75           C  
ATOM     82  CG2 ILE A  10     -58.549 -70.158  75.386  1.00 33.75           C  
ATOM     83  CD1 ILE A  10     -57.570 -68.530  72.923  1.00 33.75           C  
ATOM     84  N   ASP A  11     -56.797 -73.625  76.619  1.00 29.66           N  
ATOM     85  CA  ASP A  11     -57.390 -74.463  77.656  1.00 29.66           C  
ATOM     86  C   ASP A  11     -58.864 -74.122  77.863  1.00 29.66           C  
ATOM     87  CB  ASP A  11     -56.626 -74.309  78.973  1.00 29.66           C  
ATOM     88  O   ASP A  11     -59.209 -72.966  78.119  1.00 29.66           O  
ATOM     89  CG  ASP A  11     -55.874 -75.566  79.373  1.00 29.66           C  
ATOM     90  OD1 ASP A  11     -56.104 -76.634  78.766  1.00 29.66           O  
ATOM     91  OD2 ASP A  11     -55.045 -75.489  80.307  1.00 29.66           O  
ATOM     92  N   ASP A  12     -59.907 -74.523  77.117  1.00 34.76           N  
ATOM     93  CA  ASP A  12     -61.361 -74.613  77.204  1.00 34.76           C  
ATOM     94  C   ASP A  12     -61.796 -75.186  78.551  1.00 34.76           C  
ATOM     95  CB  ASP A  12     -61.916 -75.469  76.065  1.00 34.76           C  
ATOM     96  O   ASP A  12     -62.992 -75.300  78.826  1.00 34.76           O  
ATOM     97  CG  ASP A  12     -62.107 -74.690  74.776  1.00 34.76           C  
ATOM     98  OD1 ASP A  12     -62.171 -73.443  74.820  1.00 34.76           O  
ATOM     99  OD2 ASP A  12     -62.198 -75.329  73.704  1.00 34.76           O  
ATOM    100  N   ALA A  13     -61.168 -74.782  79.722  1.00 37.79           N  
ATOM    101  CA  ALA A  13     -61.885 -75.208  80.921  1.00 37.79           C  
ATOM    102  C   ALA A  13     -61.805 -74.147  82.015  1.00 37.79           C  
ATOM    103  CB  ALA A  13     -61.329 -76.536  81.431  1.00 37.79           C  
ATOM    104  O   ALA A  13     -60.718 -73.837  82.509  1.00 37.79           O  
ATOM    105  N   GLN A  14     -62.336 -72.921  81.737  1.00 35.73           N  
ATOM    106  CA  GLN A  14     -62.932 -72.217  82.867  1.00 35.73           C  
ATOM    107  C   GLN A  14     -63.522 -70.878  82.433  1.00 35.73           C  
ATOM    108  CB  GLN A  14     -61.896 -72.001  83.972  1.00 35.73           C  
ATOM    109  O   GLN A  14     -62.785 -69.951  82.089  1.00 35.73           O  
ATOM    110  CG  GLN A  14     -61.668 -73.224  84.848  1.00 35.73           C  
ATOM    111  CD  GLN A  14     -61.148 -72.868  86.229  1.00 35.73           C  
ATOM    112  NE2 GLN A  14     -61.201 -73.826  87.148  1.00 35.73           N  
ATOM    113  OE1 GLN A  14     -60.701 -71.742  86.468  1.00 35.73           O  
ATOM    114  N   LEU A  15     -64.491 -70.752  81.461  1.00 35.58           N  
ATOM    115  CA  LEU A  15     -65.376 -69.602  81.607  1.00 35.58           C  
ATOM    116  C   LEU A  15     -66.824 -69.991  81.327  1.00 35.58           C  
ATOM    117  CB  LEU A  15     -64.949 -68.474  80.664  1.00 35.58           C  
ATOM    118  O   LEU A  15     -67.152 -70.425  80.221  1.00 35.58           O  
ATOM    119  CG  LEU A  15     -64.156 -67.328  81.294  1.00 35.58           C  
ATOM    120  CD1 LEU A  15     -62.877 -67.070  80.504  1.00 35.58           C  
ATOM    121  CD2 LEU A  15     -65.008 -66.065  81.369  1.00 35.58           C  
ATOM    122  N   ASP A  16     -67.492 -70.849  82.123  1.00 36.56           N  
ATOM    123  CA  ASP A  16     -68.891 -71.060  82.483  1.00 36.56           C  
ATOM    124  C   ASP A  16     -69.695 -69.769  82.340  1.00 36.56           C  
ATOM    125  CB  ASP A  16     -69.003 -71.594  83.912  1.00 36.56           C  
ATOM    126  O   ASP A  16     -69.542 -68.845  83.142  1.00 36.56           O  
ATOM    127  CG  ASP A  16     -69.886 -72.825  84.018  1.00 36.56           C  
ATOM    128  OD1 ASP A  16     -70.487 -73.234  83.000  1.00 36.56           O  
ATOM    129  OD2 ASP A  16     -69.985 -73.389  85.128  1.00 36.56           O  
ATOM    130  N   LEU A  17     -70.094 -69.223  81.148  1.00 44.43           N  
ATOM    131  CA  LEU A  17     -71.069 -68.198  80.795  1.00 44.43           C  
ATOM    132  C   LEU A  17     -72.484 -68.767  80.801  1.00 44.43           C  
ATOM    133  CB  LEU A  17     -70.750 -67.607  79.418  1.00 44.43           C  
ATOM    134  O   LEU A  17     -72.872 -69.487  79.879  1.00 44.43           O  
ATOM    135  CG  LEU A  17     -70.006 -66.271  79.409  1.00 44.43           C  
ATOM    136  CD1 LEU A  17     -68.711 -66.391  78.613  1.00 44.43           C  
ATOM    137  CD2 LEU A  17     -70.892 -65.170  78.836  1.00 44.43           C  
ATOM    138  N   LYS A  18     -72.941 -69.540  81.812  1.00 42.16           N  
ATOM    139  CA  LYS A  18     -74.350 -69.844  82.046  1.00 42.16           C  
ATOM    140  C   LYS A  18     -74.993 -68.805  82.961  1.00 42.16           C  
ATOM    141  CB  LYS A  18     -74.504 -71.241  82.651  1.00 42.16           C  
ATOM    142  O   LYS A  18     -74.609 -68.672  84.125  1.00 42.16           O  
ATOM    143  CG  LYS A  18     -74.572 -72.357  81.620  1.00 42.16           C  
ATOM    144  CD  LYS A  18     -74.861 -73.703  82.272  1.00 42.16           C  
ATOM    145  CE  LYS A  18     -74.926 -74.823  81.242  1.00 42.16           C  
ATOM    146  NZ  LYS A  18     -75.210 -76.144  81.876  1.00 42.16           N  
ATOM    147  N   GLY A  19     -74.930 -67.478  82.490  1.00 51.35           N  
ATOM    148  CA  GLY A  19     -76.055 -66.610  82.799  1.00 51.35           C  
ATOM    149  C   GLY A  19     -75.908 -65.215  82.221  1.00 51.35           C  
ATOM    150  O   GLY A  19     -76.502 -64.261  82.730  1.00 51.35           O  
ATOM    151  N   VAL A  20     -75.457 -65.068  80.818  1.00 55.22           N  
ATOM    152  CA  VAL A  20     -75.647 -63.796  80.129  1.00 55.22           C  
ATOM    153  C   VAL A  20     -75.995 -64.049  78.664  1.00 55.22           C  
ATOM    154  CB  VAL A  20     -74.391 -62.902  80.231  1.00 55.22           C  
ATOM    155  O   VAL A  20     -75.429 -64.943  78.030  1.00 55.22           O  
ATOM    156  CG1 VAL A  20     -74.683 -61.499  79.703  1.00 55.22           C  
ATOM    157  CG2 VAL A  20     -73.897 -62.841  81.676  1.00 55.22           C  
ATOM    158  N   SER A  21     -77.253 -63.780  78.221  1.00 58.35           N  
ATOM    159  CA  SER A  21     -77.965 -63.889  76.953  1.00 58.35           C  
ATOM    160  C   SER A  21     -77.022 -63.705  75.770  1.00 58.35           C  
ATOM    161  CB  SER A  21     -79.093 -62.859  76.881  1.00 58.35           C  
ATOM    162  O   SER A  21     -76.147 -62.837  75.797  1.00 58.35           O  
ATOM    163  OG  SER A  21     -78.898 -61.975  75.791  1.00 58.35           O  
ATOM    164  N   PHE A  22     -76.430 -64.674  75.188  1.00 68.60           N  
ATOM    165  CA  PHE A  22     -75.784 -64.754  73.884  1.00 68.60           C  
ATOM    166  C   PHE A  22     -75.943 -63.445  73.119  1.00 68.60           C  
ATOM    167  CB  PHE A  22     -76.362 -65.913  73.065  1.00 68.60           C  
ATOM    168  O   PHE A  22     -74.984 -62.943  72.530  1.00 68.60           O  
ATOM    169  CG  PHE A  22     -75.867 -65.959  71.644  1.00 68.60           C  
ATOM    170  CD1 PHE A  22     -76.668 -65.511  70.601  1.00 68.60           C  
ATOM    171  CD2 PHE A  22     -74.602 -66.451  71.353  1.00 68.60           C  
ATOM    172  CE1 PHE A  22     -76.212 -65.553  69.285  1.00 68.60           C  
ATOM    173  CE2 PHE A  22     -74.140 -66.496  70.041  1.00 68.60           C  
ATOM    174  CZ  PHE A  22     -74.947 -66.047  69.008  1.00 68.60           C  
ATOM    175  N   TRP A  23     -77.139 -62.691  73.256  1.00 72.64           N  
ATOM    176  CA  TRP A  23     -77.401 -61.443  72.546  1.00 72.64           C  
ATOM    177  C   TRP A  23     -76.676 -60.277  73.211  1.00 72.64           C  
ATOM    178  CB  TRP A  23     -78.905 -61.160  72.492  1.00 72.64           C  
ATOM    179  O   TRP A  23     -76.190 -59.371  72.529  1.00 72.64           O  
ATOM    180  CG  TRP A  23     -79.668 -62.093  71.599  1.00 72.64           C  
ATOM    181  CD1 TRP A  23     -80.488 -63.115  71.986  1.00 72.64           C  
ATOM    182  CD2 TRP A  23     -79.676 -62.090  70.169  1.00 72.64           C  
ATOM    183  CE2 TRP A  23     -80.525 -63.140  69.754  1.00 72.64           C  
ATOM    184  CE3 TRP A  23     -79.049 -61.300  69.196  1.00 72.64           C  
ATOM    185  NE1 TRP A  23     -81.007 -63.749  70.881  1.00 72.64           N  
ATOM    186  CH2 TRP A  23     -80.135 -62.633  67.475  1.00 72.64           C  
ATOM    187  CZ2 TRP A  23     -80.762 -63.420  68.406  1.00 72.64           C  
ATOM    188  CZ3 TRP A  23     -79.285 -61.581  67.855  1.00 72.64           C  
ATOM    189  N   VAL A  24     -76.382 -60.306  74.505  1.00 74.83           N  
ATOM    190  CA  VAL A  24     -75.647 -59.272  75.227  1.00 74.83           C  
ATOM    191  C   VAL A  24     -74.158 -59.373  74.903  1.00 74.83           C  
ATOM    192  CB  VAL A  24     -75.870 -59.378  76.752  1.00 74.83           C  
ATOM    193  O   VAL A  24     -73.494 -58.358  74.683  1.00 74.83           O  
ATOM    194  CG1 VAL A  24     -74.970 -58.395  77.499  1.00 74.83           C  
ATOM    195  CG2 VAL A  24     -77.337 -59.130  77.096  1.00 74.83           C  
ATOM    196  N   THR A  25     -73.587 -60.626  74.894  1.00 73.11           N  
ATOM    197  CA  THR A  25     -72.186 -60.811  74.531  1.00 73.11           C  
ATOM    198  C   THR A  25     -71.945 -60.405  73.080  1.00 73.11           C  
ATOM    199  CB  THR A  25     -71.743 -62.271  74.740  1.00 73.11           C  
ATOM    200  O   THR A  25     -70.948 -59.751  72.770  1.00 73.11           O  
ATOM    201  CG2 THR A  25     -70.231 -62.368  74.910  1.00 73.11           C  
ATOM    202  OG1 THR A  25     -72.380 -62.794  75.912  1.00 73.11           O  
ATOM    203  N   ALA A  26     -72.835 -60.886  72.164  1.00 75.76           N  
ATOM    204  CA  ALA A  26     -72.726 -60.504  70.758  1.00 75.76           C  
ATOM    205  C   ALA A  26     -72.808 -58.989  70.595  1.00 75.76           C  
ATOM    206  CB  ALA A  26     -73.817 -61.184  69.935  1.00 75.76           C  
ATOM    207  O   ALA A  26     -72.069 -58.404  69.799  1.00 75.76           O  
ATOM    208  N   SER A  27     -73.675 -58.279  71.399  1.00 80.21           N  
ATOM    209  CA  SER A  27     -73.802 -56.825  71.372  1.00 80.21           C  
ATOM    210  C   SER A  27     -72.537 -56.149  71.887  1.00 80.21           C  
ATOM    211  CB  SER A  27     -75.005 -56.376  72.203  1.00 80.21           C  
ATOM    212  O   SER A  27     -72.063 -55.175  71.300  1.00 80.21           O  
ATOM    213  OG  SER A  27     -76.214 -56.853  71.637  1.00 80.21           O  
ATOM    214  N   VAL A  28     -71.988 -56.680  72.910  1.00 83.81           N  
ATOM    215  CA  VAL A  28     -70.782 -56.101  73.490  1.00 83.81           C  
ATOM    216  C   VAL A  28     -69.613 -56.264  72.521  1.00 83.81           C  
ATOM    217  CB  VAL A  28     -70.439 -56.747  74.851  1.00 83.81           C  
ATOM    218  O   VAL A  28     -68.820 -55.337  72.333  1.00 83.81           O  
ATOM    219  CG1 VAL A  28     -69.078 -56.265  75.350  1.00 83.81           C  
ATOM    220  CG2 VAL A  28     -71.527 -56.437  75.877  1.00 83.81           C  
ATOM    221  N   VAL A  29     -69.542 -57.452  71.951  1.00 81.79           N  
ATOM    222  CA  VAL A  29     -68.447 -57.698  71.018  1.00 81.79           C  
ATOM    223  C   VAL A  29     -68.597 -56.794  69.796  1.00 81.79           C  
ATOM    224  CB  VAL A  29     -68.397 -59.179  70.581  1.00 81.79           C  
ATOM    225  O   VAL A  29     -67.614 -56.223  69.315  1.00 81.79           O  
ATOM    226  CG1 VAL A  29     -67.398 -59.372  69.442  1.00 81.79           C  
ATOM    227  CG2 VAL A  29     -68.040 -60.073  71.767  1.00 81.79           C  
ATOM    228  N   THR A  30     -69.867 -56.685  69.285  1.00 83.05           N  
ATOM    229  CA  THR A  30     -70.128 -55.792  68.162  1.00 83.05           C  
ATOM    230  C   THR A  30     -69.801 -54.348  68.531  1.00 83.05           C  
ATOM    231  CB  THR A  30     -71.594 -55.888  67.701  1.00 83.05           C  
ATOM    232  O   THR A  30     -69.217 -53.614  67.731  1.00 83.05           O  
ATOM    233  CG2 THR A  30     -71.755 -55.386  66.270  1.00 83.05           C  
ATOM    234  OG1 THR A  30     -72.022 -57.254  67.766  1.00 83.05           O  
ATOM    235  N   LEU A  31     -70.233 -53.926  69.677  1.00 87.40           N  
ATOM    236  CA  LEU A  31     -69.942 -52.572  70.135  1.00 87.40           C  
ATOM    237  C   LEU A  31     -68.440 -52.366  70.304  1.00 87.40           C  
ATOM    238  CB  LEU A  31     -70.659 -52.287  71.457  1.00 87.40           C  
ATOM    239  O   LEU A  31     -67.913 -51.304  69.966  1.00 87.40           O  
ATOM    240  CG  LEU A  31     -71.934 -51.446  71.369  1.00 87.40           C  
ATOM    241  CD1 LEU A  31     -72.888 -51.811  72.502  1.00 87.40           C  
ATOM    242  CD2 LEU A  31     -71.597 -49.960  71.404  1.00 87.40           C  
ATOM    243  N   PHE A  32     -67.843 -53.399  70.869  1.00 87.43           N  
ATOM    244  CA  PHE A  32     -66.395 -53.328  71.025  1.00 87.43           C  
ATOM    245  C   PHE A  32     -65.710 -53.220  69.668  1.00 87.43           C  
ATOM    246  CB  PHE A  32     -65.874 -54.553  71.781  1.00 87.43           C  
ATOM    247  O   PHE A  32     -64.789 -52.419  69.493  1.00 87.43           O  
ATOM    248  CG  PHE A  32     -64.388 -54.529  72.022  1.00 87.43           C  
ATOM    249  CD1 PHE A  32     -63.533 -55.316  71.260  1.00 87.43           C  
ATOM    250  CD2 PHE A  32     -63.846 -53.721  73.012  1.00 87.43           C  
ATOM    251  CE1 PHE A  32     -62.158 -55.298  71.481  1.00 87.43           C  
ATOM    252  CE2 PHE A  32     -62.473 -53.697  73.239  1.00 87.43           C  
ATOM    253  CZ  PHE A  32     -61.631 -54.486  72.473  1.00 87.43           C  
ATOM    254  N   LEU A  33     -66.116 -54.044  68.732  1.00 88.01           N  
ATOM    255  CA  LEU A  33     -65.571 -53.994  67.380  1.00 88.01           C  
ATOM    256  C   LEU A  33     -65.842 -52.641  66.734  1.00 88.01           C  
ATOM    257  CB  LEU A  33     -66.166 -55.112  66.520  1.00 88.01           C  
ATOM    258  O   LEU A  33     -64.974 -52.088  66.053  1.00 88.01           O  
ATOM    259  CG  LEU A  33     -65.641 -56.524  66.786  1.00 88.01           C  
ATOM    260  CD1 LEU A  33     -66.532 -57.557  66.102  1.00 88.01           C  
ATOM    261  CD2 LEU A  33     -64.198 -56.657  66.312  1.00 88.01           C  
ATOM    262  N   ALA A  34     -67.156 -52.208  66.933  1.00 86.28           N  
ATOM    263  CA  ALA A  34     -67.533 -50.889  66.430  1.00 86.28           C  
ATOM    264  C   ALA A  34     -66.671 -49.796  67.055  1.00 86.28           C  
ATOM    265  CB  ALA A  34     -69.011 -50.619  66.701  1.00 86.28           C  
ATOM    266  O   ALA A  34     -66.215 -48.884  66.362  1.00 86.28           O  
ATOM    267  N   TRP A  35     -66.506 -49.873  68.375  1.00 89.11           N  
ATOM    268  CA  TRP A  35     -65.680 -48.899  69.081  1.00 89.11           C  
ATOM    269  C   TRP A  35     -64.228 -48.986  68.624  1.00 89.11           C  
ATOM    270  CB  TRP A  35     -65.766 -49.115  70.595  1.00 89.11           C  
ATOM    271  O   TRP A  35     -63.587 -47.962  68.374  1.00 89.11           O  
ATOM    272  CG  TRP A  35     -64.870 -48.215  71.390  1.00 89.11           C  
ATOM    273  CD1 TRP A  35     -63.751 -48.574  72.088  1.00 89.11           C  
ATOM    274  CD2 TRP A  35     -65.021 -46.803  71.573  1.00 89.11           C  
ATOM    275  CE2 TRP A  35     -63.956 -46.372  72.393  1.00 89.11           C  
ATOM    276  CE3 TRP A  35     -65.954 -45.862  71.121  1.00 89.11           C  
ATOM    277  NE1 TRP A  35     -63.196 -47.471  72.694  1.00 89.11           N  
ATOM    278  CH2 TRP A  35     -64.725 -44.135  72.317  1.00 89.11           C  
ATOM    279  CZ2 TRP A  35     -63.799 -45.037  72.772  1.00 89.11           C  
ATOM    280  CZ3 TRP A  35     -65.796 -44.533  71.499  1.00 89.11           C  
ATOM    281  N   SER A  36     -63.685 -50.199  68.543  1.00 83.09           N  
ATOM    282  CA  SER A  36     -62.315 -50.392  68.080  1.00 83.09           C  
ATOM    283  C   SER A  36     -62.126 -49.844  66.669  1.00 83.09           C  
ATOM    284  CB  SER A  36     -61.943 -51.875  68.113  1.00 83.09           C  
ATOM    285  O   SER A  36     -61.109 -49.212  66.375  1.00 83.09           O  
ATOM    286  OG  SER A  36     -61.954 -52.366  69.443  1.00 83.09           O  
ATOM    287  N   THR A  37     -63.107 -50.174  65.830  1.00 83.53           N  
ATOM    288  CA  THR A  37     -63.084 -49.630  64.476  1.00 83.53           C  
ATOM    289  C   THR A  37     -63.130 -48.105  64.505  1.00 83.53           C  
ATOM    290  CB  THR A  37     -64.260 -50.167  63.639  1.00 83.53           C  
ATOM    291  O   THR A  37     -62.424 -47.444  63.742  1.00 83.53           O  
ATOM    292  CG2 THR A  37     -63.801 -50.566  62.240  1.00 83.53           C  
ATOM    293  OG1 THR A  37     -64.819 -51.313  64.292  1.00 83.53           O  
ATOM    294  N   PHE A  38     -63.994 -47.589  65.400  1.00 87.40           N  
ATOM    295  CA  PHE A  38     -64.110 -46.143  65.547  1.00 87.40           C  
ATOM    296  C   PHE A  38     -62.791 -45.539  66.013  1.00 87.40           C  
ATOM    297  CB  PHE A  38     -65.227 -45.790  66.536  1.00 87.40           C  
ATOM    298  O   PHE A  38     -62.336 -44.533  65.466  1.00 87.40           O  
ATOM    299  CG  PHE A  38     -65.299 -44.324  66.872  1.00 87.40           C  
ATOM    300  CD1 PHE A  38     -64.780 -43.845  68.068  1.00 87.40           C  
ATOM    301  CD2 PHE A  38     -65.887 -43.427  65.990  1.00 87.40           C  
ATOM    302  CE1 PHE A  38     -64.846 -42.489  68.381  1.00 87.40           C  
ATOM    303  CE2 PHE A  38     -65.957 -42.071  66.297  1.00 87.40           C  
ATOM    304  CZ  PHE A  38     -65.436 -41.604  67.493  1.00 87.40           C  
ATOM    305  N   VAL A  39     -62.170 -46.081  67.076  1.00 82.95           N  
ATOM    306  CA  VAL A  39     -60.937 -45.571  67.668  1.00 82.95           C  
ATOM    307  C   VAL A  39     -59.802 -45.654  66.650  1.00 82.95           C  
ATOM    308  CB  VAL A  39     -60.560 -46.346  68.951  1.00 82.95           C  
ATOM    309  O   VAL A  39     -59.033 -44.703  66.490  1.00 82.95           O  
ATOM    310  CG1 VAL A  39     -59.153 -45.973  69.413  1.00 82.95           C  
ATOM    311  CG2 VAL A  39     -61.580 -46.073  70.056  1.00 82.95           C  
ATOM    312  N   VAL A  40     -59.744 -46.694  65.847  1.00 79.90           N  
ATOM    313  CA  VAL A  40     -58.640 -46.941  64.926  1.00 79.90           C  
ATOM    314  C   VAL A  40     -58.842 -46.130  63.648  1.00 79.90           C  
ATOM    315  CB  VAL A  40     -58.508 -48.443  64.588  1.00 79.90           C  
ATOM    316  O   VAL A  40     -57.901 -45.513  63.142  1.00 79.90           O  
ATOM    317  CG1 VAL A  40     -57.483 -48.658  63.475  1.00 79.90           C  
ATOM    318  CG2 VAL A  40     -58.121 -49.237  65.834  1.00 79.90           C  
ATOM    319  N   LEU A  41     -60.057 -45.986  63.136  1.00 81.44           N  
ATOM    320  CA  LEU A  41     -60.242 -45.416  61.806  1.00 81.44           C  
ATOM    321  C   LEU A  41     -60.743 -43.978  61.896  1.00 81.44           C  
ATOM    322  CB  LEU A  41     -61.225 -46.261  60.993  1.00 81.44           C  
ATOM    323  O   LEU A  41     -60.399 -43.142  61.058  1.00 81.44           O  
ATOM    324  CG  LEU A  41     -60.763 -47.671  60.622  1.00 81.44           C  
ATOM    325  CD1 LEU A  41     -61.880 -48.426  59.909  1.00 81.44           C  
ATOM    326  CD2 LEU A  41     -59.511 -47.611  59.753  1.00 81.44           C  
ATOM    327  N   PHE A  42     -61.494 -43.532  63.000  1.00 84.67           N  
ATOM    328  CA  PHE A  42     -62.224 -42.272  62.914  1.00 84.67           C  
ATOM    329  C   PHE A  42     -61.780 -41.314  64.014  1.00 84.67           C  
ATOM    330  CB  PHE A  42     -63.732 -42.516  63.008  1.00 84.67           C  
ATOM    331  O   PHE A  42     -61.995 -40.104  63.913  1.00 84.67           O  
ATOM    332  CG  PHE A  42     -64.307 -43.229  61.814  1.00 84.67           C  
ATOM    333  CD1 PHE A  42     -64.531 -42.549  60.623  1.00 84.67           C  
ATOM    334  CD2 PHE A  42     -64.625 -44.579  61.884  1.00 84.67           C  
ATOM    335  CE1 PHE A  42     -65.063 -43.206  59.516  1.00 84.67           C  
ATOM    336  CE2 PHE A  42     -65.158 -45.243  60.781  1.00 84.67           C  
ATOM    337  CZ  PHE A  42     -65.376 -44.555  59.598  1.00 84.67           C  
ATOM    338  N   PHE A  43     -61.183 -41.899  65.135  1.00 85.64           N  
ATOM    339  CA  PHE A  43     -60.820 -41.055  66.269  1.00 85.64           C  
ATOM    340  C   PHE A  43     -59.872 -39.943  65.835  1.00 85.64           C  
ATOM    341  CB  PHE A  43     -60.177 -41.892  67.379  1.00 85.64           C  
ATOM    342  O   PHE A  43     -59.993 -38.804  66.291  1.00 85.64           O  
ATOM    343  CG  PHE A  43     -59.854 -41.106  68.621  1.00 85.64           C  
ATOM    344  CD1 PHE A  43     -58.536 -40.801  68.944  1.00 85.64           C  
ATOM    345  CD2 PHE A  43     -60.867 -40.671  69.465  1.00 85.64           C  
ATOM    346  CE1 PHE A  43     -58.234 -40.074  70.094  1.00 85.64           C  
ATOM    347  CE2 PHE A  43     -60.573 -39.945  70.616  1.00 85.64           C  
ATOM    348  CZ  PHE A  43     -59.256 -39.647  70.928  1.00 85.64           C  
ATOM    349  N   SER A  44     -58.926 -40.215  64.993  1.00 85.93           N  
ATOM    350  CA  SER A  44     -57.952 -39.240  64.516  1.00 85.93           C  
ATOM    351  C   SER A  44     -58.633 -38.094  63.774  1.00 85.93           C  
ATOM    352  CB  SER A  44     -56.924 -39.910  63.604  1.00 85.93           C  
ATOM    353  O   SER A  44     -58.251 -36.932  63.930  1.00 85.93           O  
ATOM    354  OG  SER A  44     -57.517 -40.292  62.375  1.00 85.93           O  
ATOM    355  N   ARG A  45     -59.634 -38.305  62.989  1.00 86.17           N  
ATOM    356  CA  ARG A  45     -60.355 -37.288  62.230  1.00 86.17           C  
ATOM    357  C   ARG A  45     -61.209 -36.421  63.148  1.00 86.17           C  
ATOM    358  CB  ARG A  45     -61.234 -37.940  61.158  1.00 86.17           C  
ATOM    359  O   ARG A  45     -61.280 -35.204  62.971  1.00 86.17           O  
ATOM    360  CG  ARG A  45     -60.450 -38.540  60.001  1.00 86.17           C  
ATOM    361  CD  ARG A  45     -61.367 -38.974  58.866  1.00 86.17           C  
ATOM    362  NE  ARG A  45     -60.619 -39.596  57.777  1.00 86.17           N  
ATOM    363  NH1 ARG A  45     -62.486 -40.153  56.536  1.00 86.17           N  
ATOM    364  NH2 ARG A  45     -60.392 -40.682  55.766  1.00 86.17           N  
ATOM    365  CZ  ARG A  45     -61.168 -40.142  56.696  1.00 86.17           C  
ATOM    366  N   VAL A  46     -61.886 -37.131  64.152  1.00 85.82           N  
ATOM    367  CA  VAL A  46     -62.734 -36.412  65.097  1.00 85.82           C  
ATOM    368  C   VAL A  46     -61.878 -35.487  65.959  1.00 85.82           C  
ATOM    369  CB  VAL A  46     -63.536 -37.383  65.992  1.00 85.82           C  
ATOM    370  O   VAL A  46     -62.258 -34.343  66.220  1.00 85.82           O  
ATOM    371  CG1 VAL A  46     -64.292 -36.617  67.076  1.00 85.82           C  
ATOM    372  CG2 VAL A  46     -64.501 -38.213  65.148  1.00 85.82           C  
ATOM    373  N   SER A  47     -60.731 -36.025  66.465  1.00 84.86           N  
ATOM    374  CA  SER A  47     -59.808 -35.199  67.235  1.00 84.86           C  
ATOM    375  C   SER A  47     -59.359 -33.980  66.436  1.00 84.86           C  
ATOM    376  CB  SER A  47     -58.589 -36.015  67.665  1.00 84.86           C  
ATOM    377  O   SER A  47     -59.245 -32.881  66.982  1.00 84.86           O  
ATOM    378  OG  SER A  47     -57.922 -36.556  66.538  1.00 84.86           O  
ATOM    379  N   ALA A  48     -59.061 -34.193  65.185  1.00 87.01           N  
ATOM    380  CA  ALA A  48     -58.643 -33.132  64.273  1.00 87.01           C  
ATOM    381  C   ALA A  48     -59.718 -32.053  64.158  1.00 87.01           C  
ATOM    382  CB  ALA A  48     -58.325 -33.710  62.896  1.00 87.01           C  
ATOM    383  O   ALA A  48     -59.408 -30.860  64.150  1.00 87.01           O  
ATOM    384  N   LEU A  49     -60.981 -32.408  63.972  1.00 87.18           N  
ATOM    385  CA  LEU A  49     -62.086 -31.459  63.883  1.00 87.18           C  
ATOM    386  C   LEU A  49     -62.191 -30.625  65.155  1.00 87.18           C  
ATOM    387  CB  LEU A  49     -63.404 -32.195  63.630  1.00 87.18           C  
ATOM    388  O   LEU A  49     -62.425 -29.417  65.093  1.00 87.18           O  
ATOM    389  CG  LEU A  49     -63.645 -32.685  62.202  1.00 87.18           C  
ATOM    390  CD1 LEU A  49     -64.786 -33.697  62.173  1.00 87.18           C  
ATOM    391  CD2 LEU A  49     -63.942 -31.510  61.275  1.00 87.18           C  
ATOM    392  N   PHE A  50     -62.031 -31.368  66.303  1.00 88.66           N  
ATOM    393  CA  PHE A  50     -62.067 -30.686  67.591  1.00 88.66           C  
ATOM    394  C   PHE A  50     -60.955 -29.647  67.684  1.00 88.66           C  
ATOM    395  CB  PHE A  50     -61.940 -31.694  68.738  1.00 88.66           C  
ATOM    396  O   PHE A  50     -61.201 -28.498  68.058  1.00 88.66           O  
ATOM    397  CG  PHE A  50     -61.842 -31.056  70.098  1.00 88.66           C  
ATOM    398  CD1 PHE A  50     -60.616 -30.939  70.738  1.00 88.66           C  
ATOM    399  CD2 PHE A  50     -62.978 -30.575  70.736  1.00 88.66           C  
ATOM    400  CE1 PHE A  50     -60.521 -30.351  71.997  1.00 88.66           C  
ATOM    401  CE2 PHE A  50     -62.892 -29.986  71.993  1.00 88.66           C  
ATOM    402  CZ  PHE A  50     -61.663 -29.875  72.623  1.00 88.66           C  
ATOM    403  N   PHE A  51     -59.722 -30.001  67.375  1.00 86.14           N  
ATOM    404  CA  PHE A  51     -58.579 -29.101  67.475  1.00 86.14           C  
ATOM    405  C   PHE A  51     -58.694 -27.965  66.465  1.00 86.14           C  
ATOM    406  CB  PHE A  51     -57.269 -29.866  67.259  1.00 86.14           C  
ATOM    407  O   PHE A  51     -58.314 -26.829  66.755  1.00 86.14           O  
ATOM    408  CG  PHE A  51     -56.804 -30.626  68.471  1.00 86.14           C  
ATOM    409  CD1 PHE A  51     -56.265 -29.958  69.564  1.00 86.14           C  
ATOM    410  CD2 PHE A  51     -56.903 -32.011  68.518  1.00 86.14           C  
ATOM    411  CE1 PHE A  51     -55.833 -30.659  70.687  1.00 86.14           C  
ATOM    412  CE2 PHE A  51     -56.474 -32.719  69.637  1.00 86.14           C  
ATOM    413  CZ  PHE A  51     -55.938 -32.041  70.719  1.00 86.14           C  
ATOM    414  N   THR A  52     -59.018 -28.320  65.254  1.00 87.42           N  
ATOM    415  CA  THR A  52     -59.246 -27.290  64.246  1.00 87.42           C  
ATOM    416  C   THR A  52     -60.256 -26.260  64.744  1.00 87.42           C  
ATOM    417  CB  THR A  52     -59.742 -27.902  62.923  1.00 87.42           C  
ATOM    418  O   THR A  52     -60.056 -25.055  64.578  1.00 87.42           O  
ATOM    419  CG2 THR A  52     -59.948 -26.825  61.863  1.00 87.42           C  
ATOM    420  OG1 THR A  52     -58.775 -28.847  62.449  1.00 87.42           O  
ATOM    421  N   PHE A  53     -61.365 -26.691  65.318  1.00 86.91           N  
ATOM    422  CA  PHE A  53     -62.396 -25.814  65.859  1.00 86.91           C  
ATOM    423  C   PHE A  53     -61.823 -24.916  66.949  1.00 86.91           C  
ATOM    424  CB  PHE A  53     -63.565 -26.634  66.415  1.00 86.91           C  
ATOM    425  O   PHE A  53     -62.070 -23.708  66.959  1.00 86.91           O  
ATOM    426  CG  PHE A  53     -64.628 -25.801  67.079  1.00 86.91           C  
ATOM    427  CD1 PHE A  53     -64.678 -25.687  68.462  1.00 86.91           C  
ATOM    428  CD2 PHE A  53     -65.579 -25.132  66.318  1.00 86.91           C  
ATOM    429  CE1 PHE A  53     -65.661 -24.917  69.080  1.00 86.91           C  
ATOM    430  CE2 PHE A  53     -66.565 -24.362  66.928  1.00 86.91           C  
ATOM    431  CZ  PHE A  53     -66.605 -24.256  68.309  1.00 86.91           C  
ATOM    432  N   VAL A  54     -61.063 -25.541  67.862  1.00 86.58           N  
ATOM    433  CA  VAL A  54     -60.480 -24.804  68.979  1.00 86.58           C  
ATOM    434  C   VAL A  54     -59.498 -23.759  68.452  1.00 86.58           C  
ATOM    435  CB  VAL A  54     -59.771 -25.749  69.973  1.00 86.58           C  
ATOM    436  O   VAL A  54     -59.521 -22.604  68.884  1.00 86.58           O  
ATOM    437  CG1 VAL A  54     -58.990 -24.949  71.016  1.00 86.58           C  
ATOM    438  CG2 VAL A  54     -60.785 -26.669  70.651  1.00 86.58           C  
ATOM    439  N   ILE A  55     -58.636 -24.144  67.541  1.00 84.92           N  
ATOM    440  CA  ILE A  55     -57.611 -23.263  66.992  1.00 84.92           C  
ATOM    441  C   ILE A  55     -58.268 -22.152  66.177  1.00 84.92           C  
ATOM    442  CB  ILE A  55     -56.604 -24.044  66.119  1.00 84.92           C  
ATOM    443  O   ILE A  55     -57.892 -20.982  66.293  1.00 84.92           O  
ATOM    444  CG1 ILE A  55     -55.795 -25.021  66.980  1.00 84.92           C  
ATOM    445  CG2 ILE A  55     -55.679 -23.081  65.369  1.00 84.92           C  
ATOM    446  CD1 ILE A  55     -54.885 -25.944  66.182  1.00 84.92           C  
ATOM    447  N   ASP A  56     -59.145 -22.545  65.399  1.00 83.10           N  
ATOM    448  CA  ASP A  56     -59.839 -21.570  64.564  1.00 83.10           C  
ATOM    449  C   ASP A  56     -60.618 -20.571  65.416  1.00 83.10           C  
ATOM    450  CB  ASP A  56     -60.783 -22.276  63.587  1.00 83.10           C  
ATOM    451  O   ASP A  56     -60.638 -19.376  65.119  1.00 83.10           O  
ATOM    452  CG  ASP A  56     -61.165 -21.408  62.401  1.00 83.10           C  
ATOM    453  OD1 ASP A  56     -60.274 -20.772  61.798  1.00 83.10           O  
ATOM    454  OD2 ASP A  56     -62.369 -21.358  62.067  1.00 83.10           O  
ATOM    455  N   LYS A  57     -61.323 -21.080  66.427  1.00 81.60           N  
ATOM    456  CA  LYS A  57     -62.032 -20.204  67.355  1.00 81.60           C  
ATOM    457  C   LYS A  57     -61.066 -19.253  68.058  1.00 81.60           C  
ATOM    458  CB  LYS A  57     -62.802 -21.026  68.388  1.00 81.60           C  
ATOM    459  O   LYS A  57     -61.363 -18.068  68.221  1.00 81.60           O  
ATOM    460  CG  LYS A  57     -63.756 -20.207  69.245  1.00 81.60           C  
ATOM    461  CD  LYS A  57     -64.611 -21.097  70.137  1.00 81.60           C  
ATOM    462  CE  LYS A  57     -65.580 -20.280  70.981  1.00 81.60           C  
ATOM    463  NZ  LYS A  57     -66.433 -21.150  71.844  1.00 81.60           N  
ATOM    464  N   TYR A  58     -59.903 -19.833  68.541  1.00 81.99           N  
ATOM    465  CA  TYR A  58     -58.887 -19.006  69.181  1.00 81.99           C  
ATOM    466  C   TYR A  58     -58.358 -17.949  68.220  1.00 81.99           C  
ATOM    467  CB  TYR A  58     -57.731 -19.872  69.691  1.00 81.99           C  
ATOM    468  O   TYR A  58     -58.175 -16.790  68.599  1.00 81.99           O  
ATOM    469  CG  TYR A  58     -56.629 -19.085  70.358  1.00 81.99           C  
ATOM    470  CD1 TYR A  58     -55.462 -18.762  69.669  1.00 81.99           C  
ATOM    471  CD2 TYR A  58     -56.753 -18.662  71.677  1.00 81.99           C  
ATOM    472  CE1 TYR A  58     -54.444 -18.037  70.279  1.00 81.99           C  
ATOM    473  CE2 TYR A  58     -55.741 -17.938  72.298  1.00 81.99           C  
ATOM    474  OH  TYR A  58     -53.587 -16.913  72.202  1.00 81.99           O  
ATOM    475  CZ  TYR A  58     -54.593 -17.630  71.592  1.00 81.99           C  
ATOM    476  N   LEU A  59     -58.122 -18.344  67.030  1.00 76.99           N  
ATOM    477  CA  LEU A  59     -57.582 -17.437  66.023  1.00 76.99           C  
ATOM    478  C   LEU A  59     -58.630 -16.418  65.589  1.00 76.99           C  
ATOM    479  CB  LEU A  59     -57.082 -18.223  64.807  1.00 76.99           C  
ATOM    480  O   LEU A  59     -58.297 -15.271  65.284  1.00 76.99           O  
ATOM    481  CG  LEU A  59     -55.803 -19.036  65.006  1.00 76.99           C  
ATOM    482  CD1 LEU A  59     -55.533 -19.907  63.783  1.00 76.99           C  
ATOM    483  CD2 LEU A  59     -54.619 -18.115  65.283  1.00 76.99           C  
ATOM    484  N   ARG A  60     -59.861 -16.786  65.542  1.00 71.93           N  
ATOM    485  CA  ARG A  60     -60.933 -15.840  65.253  1.00 71.93           C  
ATOM    486  C   ARG A  60     -61.070 -14.811  66.371  1.00 71.93           C  
ATOM    487  CB  ARG A  60     -62.260 -16.574  65.050  1.00 71.93           C  
ATOM    488  O   ARG A  60     -61.364 -13.642  66.113  1.00 71.93           O  
ATOM    489  CG  ARG A  60     -62.460 -17.105  63.640  1.00 71.93           C  
ATOM    490  CD  ARG A  60     -63.865 -17.656  63.440  1.00 71.93           C  
ATOM    491  NE  ARG A  60     -63.891 -18.714  62.433  1.00 71.93           N  
ATOM    492  NH1 ARG A  60     -66.194 -18.787  62.269  1.00 71.93           N  
ATOM    493  NH2 ARG A  60     -64.905 -20.186  60.991  1.00 71.93           N  
ATOM    494  CZ  ARG A  60     -64.997 -19.226  61.900  1.00 71.93           C  
ATOM    495  N   LEU A  61     -60.835 -15.259  67.591  1.00 72.39           N  
ATOM    496  CA  LEU A  61     -60.874 -14.349  68.730  1.00 72.39           C  
ATOM    497  C   LEU A  61     -59.698 -13.376  68.690  1.00 72.39           C  
ATOM    498  CB  LEU A  61     -60.857 -15.133  70.045  1.00 72.39           C  
ATOM    499  O   LEU A  61     -59.818 -12.234  69.137  1.00 72.39           O  
ATOM    500  CG  LEU A  61     -62.200 -15.283  70.761  1.00 72.39           C  
ATOM    501  CD1 LEU A  61     -62.583 -16.756  70.869  1.00 72.39           C  
ATOM    502  CD2 LEU A  61     -62.145 -14.637  72.141  1.00 72.39           C  
ATOM    503  N   SER A  62     -58.580 -13.793  68.091  1.00 68.11           N  
ATOM    504  CA  SER A  62     -57.410 -12.929  67.972  1.00 68.11           C  
ATOM    505  C   SER A  62     -57.561 -11.949  66.813  1.00 68.11           C  
ATOM    506  CB  SER A  62     -56.143 -13.764  67.784  1.00 68.11           C  
ATOM    507  O   SER A  62     -56.771 -11.013  66.676  1.00 68.11           O  
ATOM    508  OG  SER A  62     -55.050 -12.942  67.415  1.00 68.11           O  
ATOM    509  N   LYS A  63     -58.697 -11.866  66.118  1.00 61.69           N  
ATOM    510  CA  LYS A  63     -59.001 -10.983  64.996  1.00 61.69           C  
ATOM    511  C   LYS A  63     -57.926 -11.076  63.917  1.00 61.69           C  
ATOM    512  CB  LYS A  63     -59.139  -9.537  65.474  1.00 61.69           C  
ATOM    513  O   LYS A  63     -57.685 -10.111  63.188  1.00 61.69           O  
ATOM    514  CG  LYS A  63     -60.378  -9.280  66.321  1.00 61.69           C  
ATOM    515  CD  LYS A  63     -60.548  -7.798  66.628  1.00 61.69           C  
ATOM    516  CE  LYS A  63     -61.772  -7.543  67.497  1.00 61.69           C  
ATOM    517  NZ  LYS A  63     -61.955  -6.089  67.783  1.00 61.69           N  
ATOM    518  N   ASN A  64     -57.116 -12.207  63.751  1.00 62.34           N  
ATOM    519  CA  ASN A  64     -55.992 -12.335  62.831  1.00 62.34           C  
ATOM    520  C   ASN A  64     -56.409 -13.009  61.526  1.00 62.34           C  
ATOM    521  CB  ASN A  64     -54.848 -13.112  63.487  1.00 62.34           C  
ATOM    522  O   ASN A  64     -55.657 -13.000  60.550  1.00 62.34           O  
ATOM    523  CG  ASN A  64     -54.182 -12.336  64.606  1.00 62.34           C  
ATOM    524  ND2 ASN A  64     -53.290 -12.995  65.335  1.00 62.34           N  
ATOM    525  OD1 ASN A  64     -54.468 -11.154  64.814  1.00 62.34           O  
ATOM    526  N   GLY A  65     -57.724 -12.907  60.967  1.00 66.51           N  
ATOM    527  CA  GLY A  65     -58.118 -13.438  59.671  1.00 66.51           C  
ATOM    528  C   GLY A  65     -57.364 -14.697  59.289  1.00 66.51           C  
ATOM    529  O   GLY A  65     -57.205 -14.996  58.103  1.00 66.51           O  
ATOM    530  N   ILE A  66     -56.800 -15.553  60.127  1.00 79.75           N  
ATOM    531  CA  ILE A  66     -56.035 -16.769  59.873  1.00 79.75           C  
ATOM    532  C   ILE A  66     -56.957 -17.984  59.953  1.00 79.75           C  
ATOM    533  CB  ILE A  66     -54.863 -16.918  60.868  1.00 79.75           C  
ATOM    534  O   ILE A  66     -57.767 -18.096  60.876  1.00 79.75           O  
ATOM    535  CG1 ILE A  66     -53.921 -15.713  60.768  1.00 79.75           C  
ATOM    536  CG2 ILE A  66     -54.107 -18.227  60.620  1.00 79.75           C  
ATOM    537  CD1 ILE A  66     -52.897 -15.632  61.891  1.00 79.75           C  
ATOM    538  N   HIS A  67     -56.893 -18.752  58.893  1.00 82.52           N  
ATOM    539  CA  HIS A  67     -57.631 -20.009  58.830  1.00 82.52           C  
ATOM    540  C   HIS A  67     -56.692 -21.206  58.935  1.00 82.52           C  
ATOM    541  CB  HIS A  67     -58.444 -20.090  57.537  1.00 82.52           C  
ATOM    542  O   HIS A  67     -55.680 -21.269  58.232  1.00 82.52           O  
ATOM    543  CG  HIS A  67     -59.505 -19.041  57.428  1.00 82.52           C  
ATOM    544  CD2 HIS A  67     -59.562 -17.907  56.691  1.00 82.52           C  
ATOM    545  ND1 HIS A  67     -60.683 -19.098  58.140  1.00 82.52           N  
ATOM    546  CE1 HIS A  67     -61.421 -18.042  57.845  1.00 82.52           C  
ATOM    547  NE2 HIS A  67     -60.763 -17.302  56.968  1.00 82.52           N  
ATOM    548  N   PHE A  68     -57.022 -21.970  59.965  1.00 87.00           N  
ATOM    549  CA  PHE A  68     -56.224 -23.156  60.251  1.00 87.00           C  
ATOM    550  C   PHE A  68     -57.076 -24.417  60.159  1.00 87.00           C  
ATOM    551  CB  PHE A  68     -55.589 -23.055  61.642  1.00 87.00           C  
ATOM    552  O   PHE A  68     -58.143 -24.497  60.770  1.00 87.00           O  
ATOM    553  CG  PHE A  68     -54.541 -24.102  61.909  1.00 87.00           C  
ATOM    554  CD1 PHE A  68     -54.859 -25.264  62.599  1.00 87.00           C  
ATOM    555  CD2 PHE A  68     -53.236 -23.922  61.467  1.00 87.00           C  
ATOM    556  CE1 PHE A  68     -53.892 -26.234  62.847  1.00 87.00           C  
ATOM    557  CE2 PHE A  68     -52.263 -24.887  61.712  1.00 87.00           C  
ATOM    558  CZ  PHE A  68     -52.594 -26.042  62.403  1.00 87.00           C  
ATOM    559  N   LYS A  69     -56.719 -25.315  59.283  1.00 88.87           N  
ATOM    560  CA  LYS A  69     -57.434 -26.573  59.085  1.00 88.87           C  
ATOM    561  C   LYS A  69     -56.488 -27.765  59.192  1.00 88.87           C  
ATOM    562  CB  LYS A  69     -58.138 -26.582  57.728  1.00 88.87           C  
ATOM    563  O   LYS A  69     -55.433 -27.786  58.555  1.00 88.87           O  
ATOM    564  CG  LYS A  69     -59.020 -27.800  57.495  1.00 88.87           C  
ATOM    565  CD  LYS A  69     -59.665 -27.769  56.116  1.00 88.87           C  
ATOM    566  CE  LYS A  69     -60.477 -29.029  55.849  1.00 88.87           C  
ATOM    567  NZ  LYS A  69     -61.101 -29.009  54.492  1.00 88.87           N  
ATOM    568  N   ILE A  70     -56.956 -28.751  60.045  1.00 89.68           N  
ATOM    569  CA  ILE A  70     -56.216 -29.997  60.219  1.00 89.68           C  
ATOM    570  C   ILE A  70     -57.107 -31.181  59.852  1.00 89.68           C  
ATOM    571  CB  ILE A  70     -55.695 -30.146  61.667  1.00 89.68           C  
ATOM    572  O   ILE A  70     -58.246 -31.277  60.317  1.00 89.68           O  
ATOM    573  CG1 ILE A  70     -54.833 -28.938  62.051  1.00 89.68           C  
ATOM    574  CG2 ILE A  70     -54.911 -31.452  61.825  1.00 89.68           C  
ATOM    575  CD1 ILE A  70     -54.496 -28.865  63.534  1.00 89.68           C  
ATOM    576  N   GLY A  71     -56.705 -32.060  58.893  1.00 88.06           N  
ATOM    577  CA  GLY A  71     -57.431 -33.210  58.378  1.00 88.06           C  
ATOM    578  C   GLY A  71     -57.427 -34.393  59.328  1.00 88.06           C  
ATOM    579  O   GLY A  71     -58.429 -35.100  59.450  1.00 88.06           O  
ATOM    580  N   GLY A  72     -56.402 -34.614  60.204  1.00 88.65           N  
ATOM    581  CA  GLY A  72     -56.219 -35.711  61.141  1.00 88.65           C  
ATOM    582  C   GLY A  72     -55.061 -35.493  62.097  1.00 88.65           C  
ATOM    583  O   GLY A  72     -54.018 -34.967  61.707  1.00 88.65           O  
ATOM    584  N   ILE A  73     -55.322 -35.804  63.374  1.00 89.78           N  
ATOM    585  CA  ILE A  73     -54.306 -35.692  64.415  1.00 89.78           C  
ATOM    586  C   ILE A  73     -54.293 -36.964  65.261  1.00 89.78           C  
ATOM    587  CB  ILE A  73     -54.547 -34.455  65.309  1.00 89.78           C  
ATOM    588  O   ILE A  73     -55.348 -37.462  65.661  1.00 89.78           O  
ATOM    589  CG1 ILE A  73     -54.314 -33.167  64.512  1.00 89.78           C  
ATOM    590  CG2 ILE A  73     -53.649 -34.503  66.548  1.00 89.78           C  
ATOM    591  CD1 ILE A  73     -54.747 -31.902  65.241  1.00 89.78           C  
ATOM    592  N   SER A  74     -53.120 -37.499  65.347  1.00 87.48           N  
ATOM    593  CA  SER A  74     -52.894 -38.647  66.219  1.00 87.48           C  
ATOM    594  C   SER A  74     -51.779 -38.370  67.221  1.00 87.48           C  
ATOM    595  CB  SER A  74     -52.554 -39.888  65.396  1.00 87.48           C  
ATOM    596  O   SER A  74     -50.706 -37.889  66.847  1.00 87.48           O  
ATOM    597  OG  SER A  74     -51.258 -39.779  64.832  1.00 87.48           O  
ATOM    598  N   ILE A  75     -52.172 -38.545  68.500  1.00 83.96           N  
ATOM    599  CA  ILE A  75     -51.259 -38.259  69.602  1.00 83.96           C  
ATOM    600  C   ILE A  75     -50.792 -39.567  70.238  1.00 83.96           C  
ATOM    601  CB  ILE A  75     -51.919 -37.352  70.663  1.00 83.96           C  
ATOM    602  O   ILE A  75     -51.612 -40.397  70.637  1.00 83.96           O  
ATOM    603  CG1 ILE A  75     -52.417 -36.052  70.020  1.00 83.96           C  
ATOM    604  CG2 ILE A  75     -50.942 -37.057  71.806  1.00 83.96           C  
ATOM    605  CD1 ILE A  75     -53.364 -35.249  70.901  1.00 83.96           C  
ATOM    606  N   SER A  76     -49.522 -39.873  70.147  1.00 81.42           N  
ATOM    607  CA  SER A  76     -48.903 -40.942  70.924  1.00 81.42           C  
ATOM    608  C   SER A  76     -48.121 -40.383  72.108  1.00 81.42           C  
ATOM    609  CB  SER A  76     -47.978 -41.780  70.041  1.00 81.42           C  
ATOM    610  O   SER A  76     -46.894 -40.486  72.151  1.00 81.42           O  
ATOM    611  OG  SER A  76     -48.689 -42.329  68.944  1.00 81.42           O  
ATOM    612  N   GLY A  77     -48.697 -39.700  73.016  1.00 68.68           N  
ATOM    613  CA  GLY A  77     -48.172 -38.813  74.042  1.00 68.68           C  
ATOM    614  C   GLY A  77     -47.452 -39.549  75.156  1.00 68.68           C  
ATOM    615  O   GLY A  77     -46.396 -39.109  75.617  1.00 68.68           O  
ATOM    616  N   LEU A  78     -47.774 -40.893  75.563  1.00 68.97           N  
ATOM    617  CA  LEU A  78     -47.243 -41.413  76.818  1.00 68.97           C  
ATOM    618  C   LEU A  78     -45.995 -42.256  76.574  1.00 68.97           C  
ATOM    619  CB  LEU A  78     -48.302 -42.248  77.544  1.00 68.97           C  
ATOM    620  O   LEU A  78     -45.023 -42.167  77.327  1.00 68.97           O  
ATOM    621  CG  LEU A  78     -48.653 -41.809  78.966  1.00 68.97           C  
ATOM    622  CD1 LEU A  78     -50.136 -41.465  79.064  1.00 68.97           C  
ATOM    623  CD2 LEU A  78     -48.285 -42.898  79.969  1.00 68.97           C  
ATOM    624  N   HIS A  79     -45.752 -42.786  75.376  1.00 70.69           N  
ATOM    625  CA  HIS A  79     -44.590 -43.655  75.226  1.00 70.69           C  
ATOM    626  C   HIS A  79     -43.541 -43.020  74.318  1.00 70.69           C  
ATOM    627  CB  HIS A  79     -45.009 -45.017  74.672  1.00 70.69           C  
ATOM    628  O   HIS A  79     -42.345 -43.072  74.613  1.00 70.69           O  
ATOM    629  CG  HIS A  79     -45.566 -45.941  75.707  1.00 70.69           C  
ATOM    630  CD2 HIS A  79     -46.837 -46.334  75.955  1.00 70.69           C  
ATOM    631  ND1 HIS A  79     -44.777 -46.574  76.643  1.00 70.69           N  
ATOM    632  CE1 HIS A  79     -45.540 -47.319  77.423  1.00 70.69           C  
ATOM    633  NE2 HIS A  79     -46.795 -47.192  77.027  1.00 70.69           N  
ATOM    634  N   ALA A  80     -43.880 -42.101  73.296  1.00 77.29           N  
ATOM    635  CA  ALA A  80     -42.889 -41.688  72.306  1.00 77.29           C  
ATOM    636  C   ALA A  80     -42.884 -40.172  72.133  1.00 77.29           C  
ATOM    637  CB  ALA A  80     -43.159 -42.371  70.967  1.00 77.29           C  
ATOM    638  O   ALA A  80     -41.940 -39.607  71.576  1.00 77.29           O  
ATOM    639  N   GLY A  81     -43.791 -39.313  72.857  1.00 85.09           N  
ATOM    640  CA  GLY A  81     -43.841 -37.883  72.600  1.00 85.09           C  
ATOM    641  C   GLY A  81     -44.066 -37.547  71.137  1.00 85.09           C  
ATOM    642  O   GLY A  81     -43.607 -36.510  70.656  1.00 85.09           O  
ATOM    643  N   LYS A  82     -44.733 -38.396  70.330  1.00 90.82           N  
ATOM    644  CA  LYS A  82     -44.935 -38.276  68.889  1.00 90.82           C  
ATOM    645  C   LYS A  82     -46.343 -37.780  68.571  1.00 90.82           C  
ATOM    646  CB  LYS A  82     -44.682 -39.616  68.197  1.00 90.82           C  
ATOM    647  O   LYS A  82     -47.329 -38.344  69.050  1.00 90.82           O  
ATOM    648  CG  LYS A  82     -44.667 -39.534  66.678  1.00 90.82           C  
ATOM    649  CD  LYS A  82     -44.314 -40.877  66.050  1.00 90.82           C  
ATOM    650  CE  LYS A  82     -44.327 -40.804  64.529  1.00 90.82           C  
ATOM    651  NZ  LYS A  82     -43.929 -42.102  63.908  1.00 90.82           N  
ATOM    652  N   ILE A  83     -46.446 -36.639  67.845  1.00 90.96           N  
ATOM    653  CA  ILE A  83     -47.708 -36.105  67.345  1.00 90.96           C  
ATOM    654  C   ILE A  83     -47.728 -36.169  65.819  1.00 90.96           C  
ATOM    655  CB  ILE A  83     -47.936 -34.653  67.823  1.00 90.96           C  
ATOM    656  O   ILE A  83     -46.899 -35.543  65.155  1.00 90.96           O  
ATOM    657  CG1 ILE A  83     -47.923 -34.586  69.354  1.00 90.96           C  
ATOM    658  CG2 ILE A  83     -49.251 -34.101  67.263  1.00 90.96           C  
ATOM    659  CD1 ILE A  83     -47.950 -33.170  69.912  1.00 90.96           C  
ATOM    660  N   MET A  84     -48.671 -36.987  65.361  1.00 90.93           N  
ATOM    661  CA  MET A  84     -48.808 -37.150  63.917  1.00 90.93           C  
ATOM    662  C   MET A  84     -49.991 -36.346  63.388  1.00 90.93           C  
ATOM    663  CB  MET A  84     -48.975 -38.626  63.555  1.00 90.93           C  
ATOM    664  O   MET A  84     -51.020 -36.233  64.057  1.00 90.93           O  
ATOM    665  CG  MET A  84     -47.770 -39.484  63.904  1.00 90.93           C  
ATOM    666  SD  MET A  84     -47.962 -41.224  63.353  1.00 90.93           S  
ATOM    667  CE  MET A  84     -49.182 -41.810  64.560  1.00 90.93           C  
ATOM    668  N   PHE A  85     -49.755 -35.633  62.296  1.00 92.31           N  
ATOM    669  CA  PHE A  85     -50.821 -34.839  61.696  1.00 92.31           C  
ATOM    670  C   PHE A  85     -50.900 -35.084  60.194  1.00 92.31           C  
ATOM    671  CB  PHE A  85     -50.606 -33.349  61.976  1.00 92.31           C  
ATOM    672  O   PHE A  85     -49.927 -35.529  59.581  1.00 92.31           O  
ATOM    673  CG  PHE A  85     -49.222 -32.861  61.637  1.00 92.31           C  
ATOM    674  CD1 PHE A  85     -48.233 -32.801  62.611  1.00 92.31           C  
ATOM    675  CD2 PHE A  85     -48.912 -32.464  60.343  1.00 92.31           C  
ATOM    676  CE1 PHE A  85     -46.953 -32.351  62.299  1.00 92.31           C  
ATOM    677  CE2 PHE A  85     -47.634 -32.013  60.024  1.00 92.31           C  
ATOM    678  CZ  PHE A  85     -46.656 -31.956  61.004  1.00 92.31           C  
ATOM    679  N   ARG A  86     -52.191 -34.965  59.663  1.00 91.38           N  
ATOM    680  CA  ARG A  86     -52.462 -35.115  58.237  1.00 91.38           C  
ATOM    681  C   ARG A  86     -53.233 -33.916  57.696  1.00 91.38           C  
ATOM    682  CB  ARG A  86     -53.244 -36.404  57.971  1.00 91.38           C  
ATOM    683  O   ARG A  86     -54.054 -33.329  58.404  1.00 91.38           O  
ATOM    684  CG  ARG A  86     -52.415 -37.670  58.121  1.00 91.38           C  
ATOM    685  CD  ARG A  86     -53.204 -38.910  57.725  1.00 91.38           C  
ATOM    686  NE  ARG A  86     -52.411 -40.126  57.883  1.00 91.38           N  
ATOM    687  NH1 ARG A  86     -54.153 -41.570  57.413  1.00 91.38           N  
ATOM    688  NH2 ARG A  86     -52.072 -42.397  57.899  1.00 91.38           N  
ATOM    689  CZ  ARG A  86     -52.881 -41.361  57.731  1.00 91.38           C  
ATOM    690  N   ASN A  87     -52.849 -33.477  56.486  1.00 91.96           N  
ATOM    691  CA  ASN A  87     -53.516 -32.435  55.712  1.00 91.96           C  
ATOM    692  C   ASN A  87     -53.639 -31.138  56.507  1.00 91.96           C  
ATOM    693  CB  ASN A  87     -54.896 -32.909  55.252  1.00 91.96           C  
ATOM    694  O   ASN A  87     -54.747 -30.662  56.757  1.00 91.96           O  
ATOM    695  CG  ASN A  87     -55.428 -32.108  54.079  1.00 91.96           C  
ATOM    696  ND2 ASN A  87     -56.744 -32.107  53.909  1.00 91.96           N  
ATOM    697  OD1 ASN A  87     -54.660 -31.496  53.331  1.00 91.96           O  
ATOM    698  N   VAL A  88     -52.522 -30.535  56.885  1.00 91.85           N  
ATOM    699  CA  VAL A  88     -52.495 -29.272  57.613  1.00 91.85           C  
ATOM    700  C   VAL A  88     -52.495 -28.107  56.626  1.00 91.85           C  
ATOM    701  CB  VAL A  88     -51.268 -29.179  58.546  1.00 91.85           C  
ATOM    702  O   VAL A  88     -51.640 -28.034  55.741  1.00 91.85           O  
ATOM    703  CG1 VAL A  88     -51.236 -27.832  59.266  1.00 91.85           C  
ATOM    704  CG2 VAL A  88     -51.277 -30.327  59.554  1.00 91.85           C  
ATOM    705  N   ILE A  89     -53.483 -27.226  56.769  1.00 92.20           N  
ATOM    706  CA  ILE A  89     -53.589 -26.057  55.903  1.00 92.20           C  
ATOM    707  C   ILE A  89     -53.604 -24.787  56.750  1.00 92.20           C  
ATOM    708  CB  ILE A  89     -54.851 -26.124  55.015  1.00 92.20           C  
ATOM    709  O   ILE A  89     -54.375 -24.680  57.707  1.00 92.20           O  
ATOM    710  CG1 ILE A  89     -54.818 -27.377  54.132  1.00 92.20           C  
ATOM    711  CG2 ILE A  89     -54.981 -24.857  54.164  1.00 92.20           C  
ATOM    712  CD1 ILE A  89     -56.120 -27.648  53.391  1.00 92.20           C  
ATOM    713  N   TYR A  90     -52.695 -24.008  56.416  1.00 90.58           N  
ATOM    714  CA  TYR A  90     -52.601 -22.687  57.029  1.00 90.58           C  
ATOM    715  C   TYR A  90     -52.850 -21.591  55.999  1.00 90.58           C  
ATOM    716  CB  TYR A  90     -51.228 -22.491  57.677  1.00 90.58           C  
ATOM    717  O   TYR A  90     -52.202 -21.557  54.950  1.00 90.58           O  
ATOM    718  CG  TYR A  90     -50.977 -21.081  58.152  1.00 90.58           C  
ATOM    719  CD1 TYR A  90     -50.214 -20.195  57.395  1.00 90.58           C  
ATOM    720  CD2 TYR A  90     -51.501 -20.630  59.360  1.00 90.58           C  
ATOM    721  CE1 TYR A  90     -49.979 -18.894  57.828  1.00 90.58           C  
ATOM    722  CE2 TYR A  90     -51.272 -19.332  59.804  1.00 90.58           C  
ATOM    723  OH  TYR A  90     -50.281 -17.187  59.467  1.00 90.58           O  
ATOM    724  CZ  TYR A  90     -50.511 -18.473  59.033  1.00 90.58           C  
ATOM    725  N   ASP A  91     -53.818 -20.649  56.349  1.00 87.88           N  
ATOM    726  CA  ASP A  91     -54.187 -19.603  55.401  1.00 87.88           C  
ATOM    727  C   ASP A  91     -54.353 -18.258  56.103  1.00 87.88           C  
ATOM    728  CB  ASP A  91     -55.478 -19.976  54.667  1.00 87.88           C  
ATOM    729  O   ASP A  91     -55.125 -18.141  57.058  1.00 87.88           O  
ATOM    730  CG  ASP A  91     -55.871 -18.962  53.606  1.00 87.88           C  
ATOM    731  OD1 ASP A  91     -55.113 -17.995  53.377  1.00 87.88           O  
ATOM    732  OD2 ASP A  91     -56.947 -19.131  52.995  1.00 87.88           O  
ATOM    733  N   ASN A  92     -53.622 -17.223  55.630  1.00 84.80           N  
ATOM    734  CA  ASN A  92     -53.703 -15.895  56.227  1.00 84.80           C  
ATOM    735  C   ASN A  92     -54.125 -14.845  55.204  1.00 84.80           C  
ATOM    736  CB  ASN A  92     -52.366 -15.509  56.863  1.00 84.80           C  
ATOM    737  O   ASN A  92     -54.089 -13.645  55.487  1.00 84.80           O  
ATOM    738  CG  ASN A  92     -51.277 -15.275  55.834  1.00 84.80           C  
ATOM    739  ND2 ASN A  92     -50.091 -14.901  56.301  1.00 84.80           N  
ATOM    740  OD1 ASN A  92     -51.500 -15.427  54.631  1.00 84.80           O  
ATOM    741  N   GLY A  93     -54.684 -15.216  54.055  1.00 80.03           N  
ATOM    742  CA  GLY A  93     -55.048 -14.256  53.025  1.00 80.03           C  
ATOM    743  C   GLY A  93     -53.900 -13.917  52.093  1.00 80.03           C  
ATOM    744  O   GLY A  93     -54.116 -13.619  50.917  1.00 80.03           O  
ATOM    745  N   ASP A  94     -52.656 -13.882  52.547  1.00 87.17           N  
ATOM    746  CA  ASP A  94     -51.498 -13.557  51.721  1.00 87.17           C  
ATOM    747  C   ASP A  94     -50.762 -14.821  51.285  1.00 87.17           C  
ATOM    748  CB  ASP A  94     -50.545 -12.627  52.475  1.00 87.17           C  
ATOM    749  O   ASP A  94     -50.244 -14.890  50.167  1.00 87.17           O  
ATOM    750  CG  ASP A  94     -51.129 -11.246  52.713  1.00 87.17           C  
ATOM    751  OD1 ASP A  94     -51.986 -10.800  51.921  1.00 87.17           O  
ATOM    752  OD2 ASP A  94     -50.727 -10.595  53.703  1.00 87.17           O  
ATOM    753  N   MET A  95     -50.768 -15.857  52.094  1.00 90.89           N  
ATOM    754  CA  MET A  95     -50.053 -17.100  51.818  1.00 90.89           C  
ATOM    755  C   MET A  95     -50.814 -18.301  52.372  1.00 90.89           C  
ATOM    756  CB  MET A  95     -48.645 -17.055  52.413  1.00 90.89           C  
ATOM    757  O   MET A  95     -51.589 -18.166  53.321  1.00 90.89           O  
ATOM    758  CG  MET A  95     -48.621 -17.072  53.934  1.00 90.89           C  
ATOM    759  SD  MET A  95     -46.916 -17.125  54.608  1.00 90.89           S  
ATOM    760  CE  MET A  95     -47.276 -17.149  56.387  1.00 90.89           C  
ATOM    761  N   THR A  96     -50.639 -19.401  51.755  1.00 92.85           N  
ATOM    762  CA  THR A  96     -51.197 -20.672  52.204  1.00 92.85           C  
ATOM    763  C   THR A  96     -50.102 -21.727  52.334  1.00 92.85           C  
ATOM    764  CB  THR A  96     -52.287 -21.175  51.240  1.00 92.85           C  
ATOM    765  O   THR A  96     -49.243 -21.848  51.459  1.00 92.85           O  
ATOM    766  CG2 THR A  96     -53.429 -20.170  51.127  1.00 92.85           C  
ATOM    767  OG1 THR A  96     -51.713 -21.377  49.942  1.00 92.85           O  
ATOM    768  N   ILE A  97     -50.076 -22.341  53.437  1.00 94.10           N  
ATOM    769  CA  ILE A  97     -49.153 -23.442  53.687  1.00 94.10           C  
ATOM    770  C   ILE A  97     -49.933 -24.747  53.835  1.00 94.10           C  
ATOM    771  CB  ILE A  97     -48.293 -23.187  54.945  1.00 94.10           C  
ATOM    772  O   ILE A  97     -50.862 -24.833  54.642  1.00 94.10           O  
ATOM    773  CG1 ILE A  97     -47.482 -21.895  54.784  1.00 94.10           C  
ATOM    774  CG2 ILE A  97     -47.374 -24.379  55.223  1.00 94.10           C  
ATOM    775  CD1 ILE A  97     -46.743 -21.468  56.044  1.00 94.10           C  
ATOM    776  N   LYS A  98     -49.571 -25.668  53.047  1.00 94.11           N  
ATOM    777  CA  LYS A  98     -50.215 -26.979  53.055  1.00 94.11           C  
ATOM    778  C   LYS A  98     -49.198 -28.089  53.305  1.00 94.11           C  
ATOM    779  CB  LYS A  98     -50.946 -27.226  51.734  1.00 94.11           C  
ATOM    780  O   LYS A  98     -48.157 -28.145  52.647  1.00 94.11           O  
ATOM    781  CG  LYS A  98     -51.781 -28.498  51.719  1.00 94.11           C  
ATOM    782  CD  LYS A  98     -52.503 -28.675  50.389  1.00 94.11           C  
ATOM    783  CE  LYS A  98     -53.238 -30.008  50.324  1.00 94.11           C  
ATOM    784  NZ  LYS A  98     -53.974 -30.172  49.036  1.00 94.11           N  
ATOM    785  N   VAL A  99     -49.507 -28.891  54.223  1.00 94.59           N  
ATOM    786  CA  VAL A  99     -48.699 -30.068  54.524  1.00 94.59           C  
ATOM    787  C   VAL A  99     -49.561 -31.325  54.432  1.00 94.59           C  
ATOM    788  CB  VAL A  99     -48.050 -29.967  55.923  1.00 94.59           C  
ATOM    789  O   VAL A  99     -50.628 -31.399  55.046  1.00 94.59           O  
ATOM    790  CG1 VAL A  99     -47.212 -31.209  56.221  1.00 94.59           C  
ATOM    791  CG2 VAL A  99     -47.196 -28.705  56.026  1.00 94.59           C  
ATOM    792  N   ASN A 100     -49.207 -32.311  53.547  1.00 93.28           N  
ATOM    793  CA  ASN A 100     -49.949 -33.553  53.352  1.00 93.28           C  
ATOM    794  C   ASN A 100     -49.977 -34.395  54.624  1.00 93.28           C  
ATOM    795  CB  ASN A 100     -49.357 -34.358  52.194  1.00 93.28           C  
ATOM    796  O   ASN A 100     -51.044 -34.824  55.067  1.00 93.28           O  
ATOM    797  CG  ASN A 100     -49.645 -33.736  50.842  1.00 93.28           C  
ATOM    798  ND2 ASN A 100     -48.946 -34.203  49.814  1.00 93.28           N  
ATOM    799  OD1 ASN A 100     -50.487 -32.842  50.723  1.00 93.28           O  
ATOM    800  N   ASP A 101     -48.783 -34.670  55.188  1.00 93.26           N  
ATOM    801  CA  ASP A 101     -48.667 -35.454  56.413  1.00 93.26           C  
ATOM    802  C   ASP A 101     -47.318 -35.218  57.090  1.00 93.26           C  
ATOM    803  CB  ASP A 101     -48.853 -36.943  56.117  1.00 93.26           C  
ATOM    804  O   ASP A 101     -46.401 -34.664  56.481  1.00 93.26           O  
ATOM    805  CG  ASP A 101     -47.835 -37.484  55.128  1.00 93.26           C  
ATOM    806  OD1 ASP A 101     -47.217 -36.685  54.391  1.00 93.26           O  
ATOM    807  OD2 ASP A 101     -47.653 -38.719  55.081  1.00 93.26           O  
ATOM    808  N   GLY A 102     -47.223 -35.446  58.410  1.00 93.11           N  
ATOM    809  CA  GLY A 102     -46.000 -35.308  59.184  1.00 93.11           C  
ATOM    810  C   GLY A 102     -46.189 -35.602  60.659  1.00 93.11           C  
ATOM    811  O   GLY A 102     -47.272 -36.015  61.082  1.00 93.11           O  
ATOM    812  N   HIS A 103     -45.045 -35.609  61.348  1.00 92.98           N  
ATOM    813  CA  HIS A 103     -45.120 -35.853  62.784  1.00 92.98           C  
ATOM    814  C   HIS A 103     -44.161 -34.947  63.548  1.00 92.98           C  
ATOM    815  CB  HIS A 103     -44.815 -37.320  63.095  1.00 92.98           C  
ATOM    816  O   HIS A 103     -43.195 -34.435  62.977  1.00 92.98           O  
ATOM    817  CG  HIS A 103     -43.441 -37.747  62.686  1.00 92.98           C  
ATOM    818  CD2 HIS A 103     -42.290 -37.831  63.394  1.00 92.98           C  
ATOM    819  ND1 HIS A 103     -43.137 -38.149  61.403  1.00 92.98           N  
ATOM    820  CE1 HIS A 103     -41.854 -38.464  61.340  1.00 92.98           C  
ATOM    821  NE2 HIS A 103     -41.317 -38.279  62.534  1.00 92.98           N  
ATOM    822  N   LEU A 104     -44.617 -34.624  64.709  1.00 91.34           N  
ATOM    823  CA  LEU A 104     -43.835 -33.874  65.686  1.00 91.34           C  
ATOM    824  C   LEU A 104     -43.304 -34.794  66.779  1.00 91.34           C  
ATOM    825  CB  LEU A 104     -44.683 -32.760  66.307  1.00 91.34           C  
ATOM    826  O   LEU A 104     -44.078 -35.477  67.453  1.00 91.34           O  
ATOM    827  CG  LEU A 104     -43.950 -31.789  67.236  1.00 91.34           C  
ATOM    828  CD1 LEU A 104     -44.517 -30.382  67.084  1.00 91.34           C  
ATOM    829  CD2 LEU A 104     -44.047 -32.258  68.683  1.00 91.34           C  
ATOM    830  N   LEU A 105     -42.057 -34.930  66.910  1.00 90.71           N  
ATOM    831  CA  LEU A 105     -41.408 -35.757  67.922  1.00 90.71           C  
ATOM    832  C   LEU A 105     -40.735 -34.891  68.981  1.00 90.71           C  
ATOM    833  CB  LEU A 105     -40.380 -36.687  67.275  1.00 90.71           C  
ATOM    834  O   LEU A 105     -39.822 -34.121  68.671  1.00 90.71           O  
ATOM    835  CG  LEU A 105     -39.640 -37.640  68.216  1.00 90.71           C  
ATOM    836  CD1 LEU A 105     -40.586 -38.718  68.730  1.00 90.71           C  
ATOM    837  CD2 LEU A 105     -38.440 -38.264  67.512  1.00 90.71           C  
ATOM    838  N   PHE A 106     -41.294 -34.952  70.128  1.00 90.30           N  
ATOM    839  CA  PHE A 106     -40.750 -34.242  71.279  1.00 90.30           C  
ATOM    840  C   PHE A 106     -40.122 -35.216  72.270  1.00 90.30           C  
ATOM    841  CB  PHE A 106     -41.842 -33.420  71.970  1.00 90.30           C  
ATOM    842  O   PHE A 106     -40.830 -35.987  72.922  1.00 90.30           O  
ATOM    843  CG  PHE A 106     -41.342 -32.599  73.128  1.00 90.30           C  
ATOM    844  CD1 PHE A 106     -41.837 -32.806  74.410  1.00 90.30           C  
ATOM    845  CD2 PHE A 106     -40.377 -31.619  72.935  1.00 90.30           C  
ATOM    846  CE1 PHE A 106     -41.376 -32.047  75.484  1.00 90.30           C  
ATOM    847  CE2 PHE A 106     -39.912 -30.857  74.003  1.00 90.30           C  
ATOM    848  CZ  PHE A 106     -40.413 -31.073  75.277  1.00 90.30           C  
ATOM    849  N   LYS A 107     -38.842 -35.253  72.345  1.00 87.13           N  
ATOM    850  CA  LYS A 107     -38.093 -36.129  73.242  1.00 87.13           C  
ATOM    851  C   LYS A 107     -37.972 -35.516  74.634  1.00 87.13           C  
ATOM    852  CB  LYS A 107     -36.702 -36.417  72.674  1.00 87.13           C  
ATOM    853  O   LYS A 107     -36.887 -35.095  75.042  1.00 87.13           O  
ATOM    854  CG  LYS A 107     -36.718 -37.110  71.319  1.00 87.13           C  
ATOM    855  CD  LYS A 107     -35.307 -37.339  70.793  1.00 87.13           C  
ATOM    856  CE  LYS A 107     -35.322 -38.021  69.432  1.00 87.13           C  
ATOM    857  NZ  LYS A 107     -33.943 -38.205  68.889  1.00 87.13           N  
ATOM    858  N   TYR A 108     -39.063 -35.498  75.388  1.00 83.66           N  
ATOM    859  CA  TYR A 108     -39.125 -34.793  76.663  1.00 83.66           C  
ATOM    860  C   TYR A 108     -38.236 -35.465  77.703  1.00 83.66           C  
ATOM    861  CB  TYR A 108     -40.569 -34.730  77.173  1.00 83.66           C  
ATOM    862  O   TYR A 108     -37.873 -34.850  78.709  1.00 83.66           O  
ATOM    863  CG  TYR A 108     -41.172 -36.085  77.456  1.00 83.66           C  
ATOM    864  CD1 TYR A 108     -41.890 -36.768  76.478  1.00 83.66           C  
ATOM    865  CD2 TYR A 108     -41.025 -36.683  78.704  1.00 83.66           C  
ATOM    866  CE1 TYR A 108     -42.449 -38.016  76.735  1.00 83.66           C  
ATOM    867  CE2 TYR A 108     -41.580 -37.931  78.972  1.00 83.66           C  
ATOM    868  OH  TYR A 108     -42.840 -39.823  78.243  1.00 83.66           O  
ATOM    869  CZ  TYR A 108     -42.288 -38.588  77.982  1.00 83.66           C  
ATOM    870  N   TRP A 109     -37.898 -36.788  77.557  1.00 83.83           N  
ATOM    871  CA  TRP A 109     -37.115 -37.574  78.505  1.00 83.83           C  
ATOM    872  C   TRP A 109     -35.640 -37.192  78.440  1.00 83.83           C  
ATOM    873  CB  TRP A 109     -37.281 -39.071  78.228  1.00 83.83           C  
ATOM    874  O   TRP A 109     -34.868 -37.520  79.344  1.00 83.83           O  
ATOM    875  CG  TRP A 109     -37.007 -39.461  76.806  1.00 83.83           C  
ATOM    876  CD1 TRP A 109     -35.791 -39.745  76.249  1.00 83.83           C  
ATOM    877  CD2 TRP A 109     -37.972 -39.608  75.761  1.00 83.83           C  
ATOM    878  CE2 TRP A 109     -37.270 -39.982  74.594  1.00 83.83           C  
ATOM    879  CE3 TRP A 109     -39.364 -39.459  75.696  1.00 83.83           C  
ATOM    880  NE1 TRP A 109     -35.942 -40.059  74.919  1.00 83.83           N  
ATOM    881  CH2 TRP A 109     -39.276 -40.058  73.340  1.00 83.83           C  
ATOM    882  CZ2 TRP A 109     -37.914 -40.210  73.375  1.00 83.83           C  
ATOM    883  CZ3 TRP A 109     -40.003 -39.686  74.483  1.00 83.83           C  
ATOM    884  N   LYS A 110     -35.174 -36.484  77.379  1.00 78.90           N  
ATOM    885  CA  LYS A 110     -33.789 -36.038  77.252  1.00 78.90           C  
ATOM    886  C   LYS A 110     -33.492 -34.886  78.208  1.00 78.90           C  
ATOM    887  CB  LYS A 110     -33.493 -35.612  75.813  1.00 78.90           C  
ATOM    888  O   LYS A 110     -34.314 -33.984  78.377  1.00 78.90           O  
ATOM    889  CG  LYS A 110     -33.116 -36.765  74.892  1.00 78.90           C  
ATOM    890  CD  LYS A 110     -32.593 -36.262  73.552  1.00 78.90           C  
ATOM    891  CE  LYS A 110     -32.200 -37.413  72.637  1.00 78.90           C  
ATOM    892  NZ  LYS A 110     -31.762 -36.928  71.294  1.00 78.90           N  
ATOM    893  N   SER A 111     -32.382 -35.007  79.132  1.00 72.25           N  
ATOM    894  CA  SER A 111     -31.976 -34.022  80.129  1.00 72.25           C  
ATOM    895  C   SER A 111     -31.589 -32.700  79.474  1.00 72.25           C  
ATOM    896  CB  SER A 111     -30.805 -34.550  80.960  1.00 72.25           C  
ATOM    897  O   SER A 111     -30.993 -32.686  78.395  1.00 72.25           O  
ATOM    898  OG  SER A 111     -30.366 -33.573  81.888  1.00 72.25           O  
ATOM    899  N   VAL A 112     -32.189 -31.513  80.081  1.00 62.93           N  
ATOM    900  CA  VAL A 112     -31.929 -30.121  79.728  1.00 62.93           C  
ATOM    901  C   VAL A 112     -30.850 -29.549  80.646  1.00 62.93           C  
ATOM    902  CB  VAL A 112     -33.211 -29.264  79.816  1.00 62.93           C  
ATOM    903  O   VAL A 112     -30.891 -29.748  81.862  1.00 62.93           O  
ATOM    904  CG1 VAL A 112     -32.917 -27.812  79.447  1.00 62.93           C  
ATOM    905  CG2 VAL A 112     -34.298 -29.838  78.909  1.00 62.93           C  
ATOM    906  N   GLU A 113     -29.678 -29.164  80.171  1.00 61.17           N  
ATOM    907  CA  GLU A 113     -28.739 -28.392  80.979  1.00 61.17           C  
ATOM    908  C   GLU A 113     -29.275 -26.991  81.262  1.00 61.17           C  
ATOM    909  CB  GLU A 113     -27.378 -28.302  80.284  1.00 61.17           C  
ATOM    910  O   GLU A 113     -29.836 -26.344  80.375  1.00 61.17           O  
ATOM    911  CG  GLU A 113     -26.469 -29.492  80.555  1.00 61.17           C  
ATOM    912  CD  GLU A 113     -25.190 -29.471  79.733  1.00 61.17           C  
ATOM    913  OE1 GLU A 113     -24.439 -30.472  79.753  1.00 61.17           O  
ATOM    914  OE2 GLU A 113     -24.937 -28.444  79.066  1.00 61.17           O  
ATOM    915  N   HIS A 114     -29.671 -26.718  82.584  1.00 52.80           N  
ATOM    916  CA  HIS A 114     -30.185 -25.481  83.160  1.00 52.80           C  
ATOM    917  C   HIS A 114     -29.109 -24.402  83.199  1.00 52.80           C  
ATOM    918  CB  HIS A 114     -30.730 -25.731  84.567  1.00 52.80           C  
ATOM    919  O   HIS A 114     -28.097 -24.553  83.889  1.00 52.80           O  
ATOM    920  CG  HIS A 114     -32.023 -26.483  84.585  1.00 52.80           C  
ATOM    921  CD2 HIS A 114     -32.309 -27.750  84.968  1.00 52.80           C  
ATOM    922  ND1 HIS A 114     -33.214 -25.927  84.169  1.00 52.80           N  
ATOM    923  CE1 HIS A 114     -34.179 -26.822  84.296  1.00 52.80           C  
ATOM    924  NE2 HIS A 114     -33.656 -27.937  84.778  1.00 52.80           N  
ATOM    925  N   ARG A 115     -28.481 -23.971  82.094  1.00 55.43           N  
ATOM    926  CA  ARG A 115     -27.717 -22.767  82.403  1.00 55.43           C  
ATOM    927  C   ARG A 115     -28.041 -21.645  81.422  1.00 55.43           C  
ATOM    928  CB  ARG A 115     -26.216 -23.064  82.382  1.00 55.43           C  
ATOM    929  O   ARG A 115     -28.373 -21.903  80.263  1.00 55.43           O  
ATOM    930  CG  ARG A 115     -25.627 -23.361  83.751  1.00 55.43           C  
ATOM    931  CD  ARG A 115     -24.119 -23.558  83.686  1.00 55.43           C  
ATOM    932  NE  ARG A 115     -23.561 -23.886  84.996  1.00 55.43           N  
ATOM    933  NH1 ARG A 115     -21.487 -24.502  84.188  1.00 55.43           N  
ATOM    934  NH2 ARG A 115     -21.919 -24.593  86.437  1.00 55.43           N  
ATOM    935  CZ  ARG A 115     -22.323 -24.326  85.204  1.00 55.43           C  
ATOM    936  N   HIS A 116     -28.485 -20.402  81.890  1.00 53.35           N  
ATOM    937  CA  HIS A 116     -28.535 -19.004  81.475  1.00 53.35           C  
ATOM    938  C   HIS A 116     -27.717 -18.775  80.210  1.00 53.35           C  
ATOM    939  CB  HIS A 116     -28.033 -18.094  82.597  1.00 53.35           C  
ATOM    940  O   HIS A 116     -26.660 -19.385  80.029  1.00 53.35           O  
ATOM    941  CG  HIS A 116     -28.969 -18.003  83.761  1.00 53.35           C  
ATOM    942  CD2 HIS A 116     -28.904 -18.545  85.000  1.00 53.35           C  
ATOM    943  ND1 HIS A 116     -30.144 -17.282  83.716  1.00 53.35           N  
ATOM    944  CE1 HIS A 116     -30.760 -17.385  84.882  1.00 53.35           C  
ATOM    945  NE2 HIS A 116     -30.029 -18.147  85.678  1.00 53.35           N  
ATOM    946  N   LEU A 117     -28.249 -19.090  78.904  1.00 52.35           N  
ATOM    947  CA  LEU A 117     -27.890 -18.863  77.508  1.00 52.35           C  
ATOM    948  C   LEU A 117     -26.376 -18.780  77.343  1.00 52.35           C  
ATOM    949  CB  LEU A 117     -28.543 -17.580  76.988  1.00 52.35           C  
ATOM    950  O   LEU A 117     -25.858 -17.793  76.814  1.00 52.35           O  
ATOM    951  CG  LEU A 117     -29.923 -17.733  76.347  1.00 52.35           C  
ATOM    952  CD1 LEU A 117     -30.850 -16.614  76.809  1.00 52.35           C  
ATOM    953  CD2 LEU A 117     -29.809 -17.747  74.827  1.00 52.35           C  
ATOM    954  N   ASN A 118     -25.500 -19.566  78.250  1.00 47.61           N  
ATOM    955  CA  ASN A 118     -24.160 -19.792  77.720  1.00 47.61           C  
ATOM    956  C   ASN A 118     -24.063 -21.129  76.991  1.00 47.61           C  
ATOM    957  CB  ASN A 118     -23.121 -19.722  78.840  1.00 47.61           C  
ATOM    958  O   ASN A 118     -23.022 -21.787  77.028  1.00 47.61           O  
ATOM    959  CG  ASN A 118     -22.703 -18.300  79.161  1.00 47.61           C  
ATOM    960  ND2 ASN A 118     -22.039 -18.120  80.297  1.00 47.61           N  
ATOM    961  OD1 ASN A 118     -22.975 -17.372  78.395  1.00 47.61           O  
ATOM    962  N   LEU A 119     -25.031 -21.452  76.051  1.00 50.67           N  
ATOM    963  CA  LEU A 119     -25.092 -22.830  75.577  1.00 50.67           C  
ATOM    964  C   LEU A 119     -24.552 -22.938  74.154  1.00 50.67           C  
ATOM    965  CB  LEU A 119     -26.530 -23.351  75.631  1.00 50.67           C  
ATOM    966  O   LEU A 119     -25.132 -22.379  73.221  1.00 50.67           O  
ATOM    967  CG  LEU A 119     -26.748 -24.662  76.389  1.00 50.67           C  
ATOM    968  CD1 LEU A 119     -27.405 -24.390  77.738  1.00 50.67           C  
ATOM    969  CD2 LEU A 119     -27.592 -25.625  75.561  1.00 50.67           C  
ATOM    970  N   SER A 120     -23.266 -22.885  74.017  1.00 42.61           N  
ATOM    971  CA  SER A 120     -22.410 -23.662  73.125  1.00 42.61           C  
ATOM    972  C   SER A 120     -22.561 -25.158  73.379  1.00 42.61           C  
ATOM    973  CB  SER A 120     -20.947 -23.251  73.295  1.00 42.61           C  
ATOM    974  O   SER A 120     -22.131 -25.661  74.420  1.00 42.61           O  
ATOM    975  OG  SER A 120     -20.083 -24.326  72.971  1.00 42.61           O  
ATOM    976  N   THR A 121     -23.786 -25.904  73.285  1.00 51.01           N  
ATOM    977  CA  THR A 121     -23.682 -27.359  73.294  1.00 51.01           C  
ATOM    978  C   THR A 121     -24.311 -27.953  72.038  1.00 51.01           C  
ATOM    979  CB  THR A 121     -24.354 -27.960  74.542  1.00 51.01           C  
ATOM    980  O   THR A 121     -25.455 -27.638  71.701  1.00 51.01           O  
ATOM    981  CG2 THR A 121     -23.415 -27.925  75.743  1.00 51.01           C  
ATOM    982  OG1 THR A 121     -25.535 -27.207  74.850  1.00 51.01           O  
ATOM    983  N   LYS A 122     -23.677 -27.947  70.850  1.00 50.35           N  
ATOM    984  CA  LYS A 122     -23.693 -28.800  69.665  1.00 50.35           C  
ATOM    985  C   LYS A 122     -24.094 -30.229  70.021  1.00 50.35           C  
ATOM    986  CB  LYS A 122     -22.323 -28.795  68.983  1.00 50.35           C  
ATOM    987  O   LYS A 122     -24.461 -31.012  69.143  1.00 50.35           O  
ATOM    988  CG  LYS A 122     -22.098 -27.608  68.057  1.00 50.35           C  
ATOM    989  CD  LYS A 122     -20.810 -27.759  67.258  1.00 50.35           C  
ATOM    990  CE  LYS A 122     -20.581 -26.572  66.333  1.00 50.35           C  
ATOM    991  NZ  LYS A 122     -19.319 -26.715  65.548  1.00 50.35           N  
ATOM    992  N   ARG A 123     -25.274 -30.619  70.833  1.00 57.79           N  
ATOM    993  CA  ARG A 123     -25.509 -32.004  70.434  1.00 57.79           C  
ATOM    994  C   ARG A 123     -26.818 -32.527  71.016  1.00 57.79           C  
ATOM    995  CB  ARG A 123     -24.346 -32.894  70.875  1.00 57.79           C  
ATOM    996  O   ARG A 123     -27.402 -33.476  70.488  1.00 57.79           O  
ATOM    997  CG  ARG A 123     -23.135 -32.825  69.959  1.00 57.79           C  
ATOM    998  CD  ARG A 123     -22.109 -33.898  70.298  1.00 57.79           C  
ATOM    999  NE  ARG A 123     -20.897 -33.756  69.495  1.00 57.79           N  
ATOM   1000  NH1 ARG A 123     -19.724 -35.412  70.601  1.00 57.79           N  
ATOM   1001  NH2 ARG A 123     -18.747 -34.268  68.871  1.00 57.79           N  
ATOM   1002  CZ  ARG A 123     -19.792 -34.479  69.658  1.00 57.79           C  
ATOM   1003  N   ALA A 124     -27.930 -31.753  71.591  1.00 66.05           N  
ATOM   1004  CA  ALA A 124     -29.092 -32.613  71.807  1.00 66.05           C  
ATOM   1005  C   ALA A 124     -30.383 -31.893  71.429  1.00 66.05           C  
ATOM   1006  CB  ALA A 124     -29.149 -33.075  73.261  1.00 66.05           C  
ATOM   1007  O   ALA A 124     -30.596 -30.742  71.818  1.00 66.05           O  
ATOM   1008  N   SER A 125     -31.044 -32.245  70.164  1.00 78.05           N  
ATOM   1009  CA  SER A 125     -32.348 -31.798  69.683  1.00 78.05           C  
ATOM   1010  C   SER A 125     -33.481 -32.506  70.417  1.00 78.05           C  
ATOM   1011  CB  SER A 125     -32.475 -32.038  68.178  1.00 78.05           C  
ATOM   1012  O   SER A 125     -33.440 -33.724  70.605  1.00 78.05           O  
ATOM   1013  OG  SER A 125     -32.601 -33.421  67.897  1.00 78.05           O  
ATOM   1014  N   ARG A 126     -34.450 -31.759  71.114  1.00 85.66           N  
ATOM   1015  CA  ARG A 126     -35.630 -32.340  71.744  1.00 85.66           C  
ATOM   1016  C   ARG A 126     -36.823 -32.321  70.793  1.00 85.66           C  
ATOM   1017  CB  ARG A 126     -35.975 -31.592  73.033  1.00 85.66           C  
ATOM   1018  O   ARG A 126     -37.731 -33.146  70.912  1.00 85.66           O  
ATOM   1019  CG  ARG A 126     -35.018 -31.868  74.181  1.00 85.66           C  
ATOM   1020  CD  ARG A 126     -35.499 -31.240  75.481  1.00 85.66           C  
ATOM   1021  NE  ARG A 126     -34.586 -31.519  76.586  1.00 85.66           N  
ATOM   1022  NH1 ARG A 126     -35.912 -30.539  78.203  1.00 85.66           N  
ATOM   1023  NH2 ARG A 126     -33.906 -31.485  78.779  1.00 85.66           N  
ATOM   1024  CZ  ARG A 126     -34.803 -31.180  77.854  1.00 85.66           C  
ATOM   1025  N   LEU A 127     -36.725 -31.450  69.851  1.00 88.73           N  
ATOM   1026  CA  LEU A 127     -37.867 -31.275  68.962  1.00 88.73           C  
ATOM   1027  C   LEU A 127     -37.485 -31.585  67.518  1.00 88.73           C  
ATOM   1028  CB  LEU A 127     -38.412 -29.848  69.062  1.00 88.73           C  
ATOM   1029  O   LEU A 127     -36.559 -30.979  66.973  1.00 88.73           O  
ATOM   1030  CG  LEU A 127     -39.630 -29.523  68.195  1.00 88.73           C  
ATOM   1031  CD1 LEU A 127     -40.850 -30.296  68.685  1.00 88.73           C  
ATOM   1032  CD2 LEU A 127     -39.903 -28.024  68.197  1.00 88.73           C  
ATOM   1033  N   HIS A 128     -38.136 -32.629  67.038  1.00 91.06           N  
ATOM   1034  CA  HIS A 128     -37.954 -33.090  65.666  1.00 91.06           C  
ATOM   1035  C   HIS A 128     -39.241 -32.943  64.861  1.00 91.06           C  
ATOM   1036  CB  HIS A 128     -37.486 -34.546  65.647  1.00 91.06           C  
ATOM   1037  O   HIS A 128     -40.268 -33.528  65.212  1.00 91.06           O  
ATOM   1038  CG  HIS A 128     -36.075 -34.729  66.112  1.00 91.06           C  
ATOM   1039  CD2 HIS A 128     -35.555 -34.808  67.359  1.00 91.06           C  
ATOM   1040  ND1 HIS A 128     -35.015 -34.851  65.241  1.00 91.06           N  
ATOM   1041  CE1 HIS A 128     -33.899 -34.998  65.935  1.00 91.06           C  
ATOM   1042  NE2 HIS A 128     -34.198 -34.975  67.223  1.00 91.06           N  
ATOM   1043  N   LEU A 129     -39.194 -32.091  63.855  1.00 92.97           N  
ATOM   1044  CA  LEU A 129     -40.348 -31.849  62.997  1.00 92.97           C  
ATOM   1045  C   LEU A 129     -40.126 -32.442  61.609  1.00 92.97           C  
ATOM   1046  CB  LEU A 129     -40.627 -30.348  62.884  1.00 92.97           C  
ATOM   1047  O   LEU A 129     -39.167 -32.084  60.922  1.00 92.97           O  
ATOM   1048  CG  LEU A 129     -41.864 -29.947  62.080  1.00 92.97           C  
ATOM   1049  CD1 LEU A 129     -43.131 -30.413  62.789  1.00 92.97           C  
ATOM   1050  CD2 LEU A 129     -41.893 -28.438  61.861  1.00 92.97           C  
ATOM   1051  N   VAL A 130     -40.972 -33.427  61.250  1.00 94.30           N  
ATOM   1052  CA  VAL A 130     -40.891 -34.067  59.942  1.00 94.30           C  
ATOM   1053  C   VAL A 130     -42.122 -33.708  59.113  1.00 94.30           C  
ATOM   1054  CB  VAL A 130     -40.763 -35.602  60.068  1.00 94.30           C  
ATOM   1055  O   VAL A 130     -43.252 -33.994  59.515  1.00 94.30           O  
ATOM   1056  CG1 VAL A 130     -40.712 -36.255  58.688  1.00 94.30           C  
ATOM   1057  CG2 VAL A 130     -39.523 -35.968  60.882  1.00 94.30           C  
ATOM   1058  N   LEU A 131     -41.921 -33.053  58.037  1.00 94.48           N  
ATOM   1059  CA  LEU A 131     -42.991 -32.621  57.144  1.00 94.48           C  
ATOM   1060  C   LEU A 131     -42.885 -33.319  55.793  1.00 94.48           C  
ATOM   1061  CB  LEU A 131     -42.951 -31.103  56.952  1.00 94.48           C  
ATOM   1062  O   LEU A 131     -41.838 -33.271  55.145  1.00 94.48           O  
ATOM   1063  CG  LEU A 131     -42.960 -30.258  58.228  1.00 94.48           C  
ATOM   1064  CD1 LEU A 131     -42.715 -28.790  57.892  1.00 94.48           C  
ATOM   1065  CD2 LEU A 131     -44.278 -30.429  58.973  1.00 94.48           C  
ATOM   1066  N   ASN A 132     -43.984 -34.007  55.398  1.00 94.10           N  
ATOM   1067  CA  ASN A 132     -44.065 -34.617  54.076  1.00 94.10           C  
ATOM   1068  C   ASN A 132     -45.013 -33.846  53.161  1.00 94.10           C  
ATOM   1069  CB  ASN A 132     -44.505 -36.079  54.185  1.00 94.10           C  
ATOM   1070  O   ASN A 132     -46.131 -33.513  53.556  1.00 94.10           O  
ATOM   1071  CG  ASN A 132     -43.506 -36.935  54.937  1.00 94.10           C  
ATOM   1072  ND2 ASN A 132     -44.002 -37.941  55.646  1.00 94.10           N  
ATOM   1073  OD1 ASN A 132     -42.297 -36.693  54.882  1.00 94.10           O  
ATOM   1074  N   GLY A 133     -44.533 -33.497  51.954  1.00 93.63           N  
ATOM   1075  CA  GLY A 133     -45.336 -32.784  50.974  1.00 93.63           C  
ATOM   1076  C   GLY A 133     -45.635 -31.352  51.376  1.00 93.63           C  
ATOM   1077  O   GLY A 133     -46.786 -30.915  51.326  1.00 93.63           O  
ATOM   1078  N   LEU A 134     -44.624 -30.553  51.756  1.00 94.86           N  
ATOM   1079  CA  LEU A 134     -44.760 -29.151  52.139  1.00 94.86           C  
ATOM   1080  C   LEU A 134     -45.003 -28.275  50.915  1.00 94.86           C  
ATOM   1081  CB  LEU A 134     -43.511 -28.674  52.882  1.00 94.86           C  
ATOM   1082  O   LEU A 134     -44.189 -28.255  49.988  1.00 94.86           O  
ATOM   1083  CG  LEU A 134     -43.467 -27.191  53.253  1.00 94.86           C  
ATOM   1084  CD1 LEU A 134     -44.516 -26.879  54.316  1.00 94.86           C  
ATOM   1085  CD2 LEU A 134     -42.075 -26.801  53.737  1.00 94.86           C  
ATOM   1086  N   HIS A 135     -46.160 -27.664  50.901  1.00 95.21           N  
ATOM   1087  CA  HIS A 135     -46.531 -26.756  49.822  1.00 95.21           C  
ATOM   1088  C   HIS A 135     -46.811 -25.354  50.353  1.00 95.21           C  
ATOM   1089  CB  HIS A 135     -47.754 -27.287  49.071  1.00 95.21           C  
ATOM   1090  O   HIS A 135     -47.720 -25.163  51.163  1.00 95.21           O  
ATOM   1091  CG  HIS A 135     -47.457 -28.463  48.196  1.00 95.21           C  
ATOM   1092  CD2 HIS A 135     -47.419 -29.788  48.471  1.00 95.21           C  
ATOM   1093  ND1 HIS A 135     -47.151 -28.336  46.859  1.00 95.21           N  
ATOM   1094  CE1 HIS A 135     -46.936 -29.536  46.347  1.00 95.21           C  
ATOM   1095  NE2 HIS A 135     -47.092 -30.435  47.304  1.00 95.21           N  
ATOM   1096  N   VAL A 136     -45.989 -24.350  49.911  1.00 95.01           N  
ATOM   1097  CA  VAL A 136     -46.166 -22.961  50.318  1.00 95.01           C  
ATOM   1098  C   VAL A 136     -46.589 -22.120  49.116  1.00 95.01           C  
ATOM   1099  CB  VAL A 136     -44.877 -22.385  50.946  1.00 95.01           C  
ATOM   1100  O   VAL A 136     -45.860 -22.030  48.126  1.00 95.01           O  
ATOM   1101  CG1 VAL A 136     -45.090 -20.937  51.386  1.00 95.01           C  
ATOM   1102  CG2 VAL A 136     -44.427 -23.245  52.126  1.00 95.01           C  
ATOM   1103  N   ASN A 137     -47.758 -21.543  49.265  1.00 94.32           N  
ATOM   1104  CA  ASN A 137     -48.270 -20.687  48.201  1.00 94.32           C  
ATOM   1105  C   ASN A 137     -48.364 -19.231  48.649  1.00 94.32           C  
ATOM   1106  CB  ASN A 137     -49.635 -21.184  47.722  1.00 94.32           C  
ATOM   1107  O   ASN A 137     -49.111 -18.909  49.575  1.00 94.32           O  
ATOM   1108  CG  ASN A 137     -49.558 -22.535  47.038  1.00 94.32           C  
ATOM   1109  ND2 ASN A 137     -50.692 -23.219  46.947  1.00 94.32           N  
ATOM   1110  OD1 ASN A 137     -48.488 -22.959  46.595  1.00 94.32           O  
ATOM   1111  N   ILE A 138     -47.604 -18.388  47.961  1.00 94.33           N  
ATOM   1112  CA  ILE A 138     -47.626 -16.956  48.234  1.00 94.33           C  
ATOM   1113  C   ILE A 138     -48.334 -16.225  47.094  1.00 94.33           C  
ATOM   1114  CB  ILE A 138     -46.199 -16.394  48.426  1.00 94.33           C  
ATOM   1115  O   ILE A 138     -47.890 -16.278  45.944  1.00 94.33           O  
ATOM   1116  CG1 ILE A 138     -45.469 -17.160  49.536  1.00 94.33           C  
ATOM   1117  CG2 ILE A 138     -46.246 -14.895  48.734  1.00 94.33           C  
ATOM   1118  CD1 ILE A 138     -43.977 -16.870  49.610  1.00 94.33           C  
ATOM   1119  N   TYR A 139     -49.500 -15.528  47.412  1.00 91.19           N  
ATOM   1120  CA  TYR A 139     -50.216 -14.993  46.260  1.00 91.19           C  
ATOM   1121  C   TYR A 139     -50.531 -13.513  46.453  1.00 91.19           C  
ATOM   1122  CB  TYR A 139     -51.512 -15.774  46.021  1.00 91.19           C  
ATOM   1123  O   TYR A 139     -50.858 -12.812  45.493  1.00 91.19           O  
ATOM   1124  CG  TYR A 139     -52.286 -16.065  47.283  1.00 91.19           C  
ATOM   1125  CD1 TYR A 139     -52.149 -17.284  47.943  1.00 91.19           C  
ATOM   1126  CD2 TYR A 139     -53.159 -15.123  47.817  1.00 91.19           C  
ATOM   1127  CE1 TYR A 139     -52.863 -17.558  49.105  1.00 91.19           C  
ATOM   1128  CE2 TYR A 139     -53.878 -15.386  48.979  1.00 91.19           C  
ATOM   1129  OH  TYR A 139     -54.432 -16.868  50.764  1.00 91.19           O  
ATOM   1130  CZ  TYR A 139     -53.724 -16.603  49.615  1.00 91.19           C  
ATOM   1131  N   ASN A 140     -50.401 -12.832  47.687  1.00 88.12           N  
ATOM   1132  CA  ASN A 140     -50.748 -11.430  47.894  1.00 88.12           C  
ATOM   1133  C   ASN A 140     -49.883 -10.792  48.977  1.00 88.12           C  
ATOM   1134  CB  ASN A 140     -52.230 -11.290  48.248  1.00 88.12           C  
ATOM   1135  O   ASN A 140     -49.203 -11.494  49.728  1.00 88.12           O  
ATOM   1136  CG  ASN A 140     -53.140 -11.532  47.059  1.00 88.12           C  
ATOM   1137  ND2 ASN A 140     -54.405 -11.828  47.332  1.00 88.12           N  
ATOM   1138  OD1 ASN A 140     -52.708 -11.455  45.906  1.00 88.12           O  
ATOM   1139  N   ASN A 141     -49.768  -9.493  48.988  1.00 89.64           N  
ATOM   1140  CA  ASN A 141     -49.239  -8.632  50.039  1.00 89.64           C  
ATOM   1141  C   ASN A 141     -50.241  -7.553  50.438  1.00 89.64           C  
ATOM   1142  CB  ASN A 141     -47.919  -7.994  49.598  1.00 89.64           C  
ATOM   1143  O   ASN A 141     -50.116  -6.398  50.023  1.00 89.64           O  
ATOM   1144  CG  ASN A 141     -47.172  -7.344  50.746  1.00 89.64           C  
ATOM   1145  ND2 ASN A 141     -45.940  -6.922  50.487  1.00 89.64           N  
ATOM   1146  OD1 ASN A 141     -47.697  -7.224  51.855  1.00 89.64           O  
ATOM   1147  N   LEU A 142     -51.153  -7.872  51.218  1.00 83.52           N  
ATOM   1148  CA  LEU A 142     -52.288  -7.025  51.567  1.00 83.52           C  
ATOM   1149  C   LEU A 142     -51.839  -5.835  52.409  1.00 83.52           C  
ATOM   1150  CB  LEU A 142     -53.345  -7.832  52.326  1.00 83.52           C  
ATOM   1151  O   LEU A 142     -52.420  -4.751  52.318  1.00 83.52           O  
ATOM   1152  CG  LEU A 142     -54.140  -8.849  51.505  1.00 83.52           C  
ATOM   1153  CD1 LEU A 142     -55.003  -9.710  52.421  1.00 83.52           C  
ATOM   1154  CD2 LEU A 142     -54.998  -8.142  50.462  1.00 83.52           C  
ATOM   1155  N   THR A 143     -50.803  -6.138  53.166  1.00 83.16           N  
ATOM   1156  CA  THR A 143     -50.283  -5.076  54.018  1.00 83.16           C  
ATOM   1157  C   THR A 143     -49.825  -3.885  53.182  1.00 83.16           C  
ATOM   1158  CB  THR A 143     -49.112  -5.578  54.885  1.00 83.16           C  
ATOM   1159  O   THR A 143     -50.118  -2.735  53.516  1.00 83.16           O  
ATOM   1160  CG2 THR A 143     -49.583  -6.621  55.893  1.00 83.16           C  
ATOM   1161  OG1 THR A 143     -48.115  -6.163  54.038  1.00 83.16           O  
ATOM   1162  N   LYS A 144     -49.124  -4.080  52.232  1.00 85.08           N  
ATOM   1163  CA  LYS A 144     -48.633  -3.026  51.348  1.00 85.08           C  
ATOM   1164  C   LYS A 144     -49.784  -2.340  50.618  1.00 85.08           C  
ATOM   1165  CB  LYS A 144     -47.636  -3.595  50.337  1.00 85.08           C  
ATOM   1166  O   LYS A 144     -49.805  -1.114  50.496  1.00 85.08           O  
ATOM   1167  CG  LYS A 144     -46.898  -2.535  49.532  1.00 85.08           C  
ATOM   1168  CD  LYS A 144     -45.963  -1.717  50.411  1.00 85.08           C  
ATOM   1169  CE  LYS A 144     -45.155  -0.718  49.592  1.00 85.08           C  
ATOM   1170  NZ  LYS A 144     -44.236   0.087  50.451  1.00 85.08           N  
ATOM   1171  N   TYR A 145     -50.649  -3.001  50.144  1.00 85.79           N  
ATOM   1172  CA  TYR A 145     -51.790  -2.457  49.416  1.00 85.79           C  
ATOM   1173  C   TYR A 145     -52.676  -1.624  50.335  1.00 85.79           C  
ATOM   1174  CB  TYR A 145     -52.609  -3.585  48.782  1.00 85.79           C  
ATOM   1175  O   TYR A 145     -53.192  -0.580  49.929  1.00 85.79           O  
ATOM   1176  CG  TYR A 145     -51.996  -4.145  47.522  1.00 85.79           C  
ATOM   1177  CD1 TYR A 145     -52.058  -3.442  46.321  1.00 85.79           C  
ATOM   1178  CD2 TYR A 145     -51.355  -5.379  47.528  1.00 85.79           C  
ATOM   1179  CE1 TYR A 145     -51.495  -3.956  45.156  1.00 85.79           C  
ATOM   1180  CE2 TYR A 145     -50.790  -5.904  46.371  1.00 85.79           C  
ATOM   1181  OH  TYR A 145     -50.306  -5.698  44.042  1.00 85.79           O  
ATOM   1182  CZ  TYR A 145     -50.865  -5.185  45.192  1.00 85.79           C  
ATOM   1183  N   THR A 146     -52.853  -2.169  51.453  1.00 82.41           N  
ATOM   1184  CA  THR A 146     -53.628  -1.408  52.427  1.00 82.41           C  
ATOM   1185  C   THR A 146     -52.935  -0.090  52.761  1.00 82.41           C  
ATOM   1186  CB  THR A 146     -53.848  -2.217  53.720  1.00 82.41           C  
ATOM   1187  O   THR A 146     -53.591   0.940  52.916  1.00 82.41           O  
ATOM   1188  CG2 THR A 146     -54.754  -3.418  53.470  1.00 82.41           C  
ATOM   1189  OG1 THR A 146     -52.583  -2.681  54.208  1.00 82.41           O  
ATOM   1190  N   GLU A 147     -51.588  -0.128  52.884  1.00 82.38           N  
ATOM   1191  CA  GLU A 147     -50.804   1.077  53.135  1.00 82.38           C  
ATOM   1192  C   GLU A 147     -50.956   2.082  51.997  1.00 82.38           C  
ATOM   1193  CB  GLU A 147     -49.326   0.727  53.333  1.00 82.38           C  
ATOM   1194  O   GLU A 147     -51.132   3.278  52.238  1.00 82.38           O  
ATOM   1195  CG  GLU A 147     -48.470   1.902  53.783  1.00 82.38           C  
ATOM   1196  CD  GLU A 147     -47.010   1.535  53.993  1.00 82.38           C  
ATOM   1197  OE1 GLU A 147     -46.198   2.433  54.307  1.00 82.38           O  
ATOM   1198  OE2 GLU A 147     -46.676   0.339  53.840  1.00 82.38           O  
ATOM   1199  N   ILE A 148     -50.869   1.613  50.890  1.00 85.46           N  
ATOM   1200  CA  ILE A 148     -51.009   2.469  49.716  1.00 85.46           C  
ATOM   1201  C   ILE A 148     -52.416   3.058  49.672  1.00 85.46           C  
ATOM   1202  CB  ILE A 148     -50.711   1.693  48.413  1.00 85.46           C  
ATOM   1203  O   ILE A 148     -52.594   4.233  49.342  1.00 85.46           O  
ATOM   1204  CG1 ILE A 148     -49.228   1.310  48.347  1.00 85.46           C  
ATOM   1205  CG2 ILE A 148     -51.118   2.519  47.189  1.00 85.46           C  
ATOM   1206  CD1 ILE A 148     -48.877   0.398  47.179  1.00 85.46           C  
ATOM   1207  N   ALA A 149     -53.373   2.239  49.927  1.00 85.17           N  
ATOM   1208  CA  ALA A 149     -54.764   2.685  49.956  1.00 85.17           C  
ATOM   1209  C   ALA A 149     -54.966   3.781  51.000  1.00 85.17           C  
ATOM   1210  CB  ALA A 149     -55.695   1.509  50.236  1.00 85.17           C  
ATOM   1211  O   ALA A 149     -55.689   4.751  50.758  1.00 85.17           O  
ATOM   1212  N   ARG A 150     -54.301   3.604  52.063  1.00 83.04           N  
ATOM   1213  CA  ARG A 150     -54.393   4.590  53.134  1.00 83.04           C  
ATOM   1214  C   ARG A 150     -53.755   5.912  52.719  1.00 83.04           C  
ATOM   1215  CB  ARG A 150     -53.725   4.065  54.408  1.00 83.04           C  
ATOM   1216  O   ARG A 150     -54.314   6.983  52.967  1.00 83.04           O  
ATOM   1217  CG  ARG A 150     -54.646   3.236  55.288  1.00 83.04           C  
ATOM   1218  CD  ARG A 150     -53.960   2.815  56.582  1.00 83.04           C  
ATOM   1219  NE  ARG A 150     -54.650   1.697  57.218  1.00 83.04           N  
ATOM   1220  NH1 ARG A 150     -52.900   1.146  58.620  1.00 83.04           N  
ATOM   1221  NH2 ARG A 150     -54.846  -0.063  58.681  1.00 83.04           N  
ATOM   1222  CZ  ARG A 150     -54.130   0.930  58.171  1.00 83.04           C  
ATOM   1223  N   ILE A 151     -52.563   5.814  52.166  1.00 83.83           N  
ATOM   1224  CA  ILE A 151     -51.801   6.977  51.726  1.00 83.83           C  
ATOM   1225  C   ILE A 151     -52.601   7.754  50.682  1.00 83.83           C  
ATOM   1226  CB  ILE A 151     -50.426   6.569  51.150  1.00 83.83           C  
ATOM   1227  O   ILE A 151     -52.613   8.987  50.691  1.00 83.83           O  
ATOM   1228  CG1 ILE A 151     -49.524   6.018  52.262  1.00 83.83           C  
ATOM   1229  CG2 ILE A 151     -49.762   7.754  50.443  1.00 83.83           C  
ATOM   1230  CD1 ILE A 151     -48.243   5.372  51.756  1.00 83.83           C  
ATOM   1231  N   ARG A 152     -53.403   7.080  49.868  1.00 84.48           N  
ATOM   1232  CA  ARG A 152     -54.139   7.716  48.781  1.00 84.48           C  
ATOM   1233  C   ARG A 152     -55.585   7.985  49.182  1.00 84.48           C  
ATOM   1234  CB  ARG A 152     -54.097   6.847  47.522  1.00 84.48           C  
ATOM   1235  O   ARG A 152     -56.403   8.381  48.349  1.00 84.48           O  
ATOM   1236  CG  ARG A 152     -52.709   6.703  46.919  1.00 84.48           C  
ATOM   1237  CD  ARG A 152     -52.184   8.030  46.388  1.00 84.48           C  
ATOM   1238  NE  ARG A 152     -50.897   7.870  45.717  1.00 84.48           N  
ATOM   1239  NH1 ARG A 152     -50.707  10.090  45.107  1.00 84.48           N  
ATOM   1240  NH2 ARG A 152     -49.062   8.596  44.542  1.00 84.48           N  
ATOM   1241  CZ  ARG A 152     -50.225   8.853  45.124  1.00 84.48           C  
ATOM   1242  N   ARG A 153     -55.971   7.621  50.443  1.00 81.12           N  
ATOM   1243  CA  ARG A 153     -57.282   7.864  51.036  1.00 81.12           C  
ATOM   1244  C   ARG A 153     -58.348   6.985  50.388  1.00 81.12           C  
ATOM   1245  CB  ARG A 153     -57.669   9.338  50.905  1.00 81.12           C  
ATOM   1246  O   ARG A 153     -59.466   7.439  50.137  1.00 81.12           O  
ATOM   1247  CG  ARG A 153     -56.783  10.280  51.705  1.00 81.12           C  
ATOM   1248  CD  ARG A 153     -57.302  11.710  51.668  1.00 81.12           C  
ATOM   1249  NE  ARG A 153     -56.450  12.613  52.436  1.00 81.12           N  
ATOM   1250  NH1 ARG A 153     -57.459  14.547  51.675  1.00 81.12           N  
ATOM   1251  NH2 ARG A 153     -55.718  14.666  53.160  1.00 81.12           N  
ATOM   1252  CZ  ARG A 153     -56.544  13.940  52.422  1.00 81.12           C  
ATOM   1253  N   PHE A 154     -57.951   5.757  49.929  1.00 82.17           N  
ATOM   1254  CA  PHE A 154     -58.877   4.767  49.391  1.00 82.17           C  
ATOM   1255  C   PHE A 154     -59.149   3.669  50.411  1.00 82.17           C  
ATOM   1256  CB  PHE A 154     -58.322   4.157  48.099  1.00 82.17           C  
ATOM   1257  O   PHE A 154     -59.427   2.525  50.043  1.00 82.17           O  
ATOM   1258  CG  PHE A 154     -58.367   5.091  46.920  1.00 82.17           C  
ATOM   1259  CD1 PHE A 154     -59.582   5.493  46.379  1.00 82.17           C  
ATOM   1260  CD2 PHE A 154     -57.192   5.566  46.350  1.00 82.17           C  
ATOM   1261  CE1 PHE A 154     -59.626   6.357  45.287  1.00 82.17           C  
ATOM   1262  CE2 PHE A 154     -57.229   6.429  45.260  1.00 82.17           C  
ATOM   1263  CZ  PHE A 154     -58.446   6.823  44.729  1.00 82.17           C  
ATOM   1264  N   ASP A 155     -59.050   3.898  51.628  1.00 72.06           N  
ATOM   1265  CA  ASP A 155     -59.186   2.906  52.692  1.00 72.06           C  
ATOM   1266  C   ASP A 155     -60.587   2.299  52.701  1.00 72.06           C  
ATOM   1267  CB  ASP A 155     -58.876   3.535  54.053  1.00 72.06           C  
ATOM   1268  O   ASP A 155     -60.773   1.162  53.138  1.00 72.06           O  
ATOM   1269  CG  ASP A 155     -57.443   4.025  54.166  1.00 72.06           C  
ATOM   1270  OD1 ASP A 155     -56.534   3.396  53.582  1.00 72.06           O  
ATOM   1271  OD2 ASP A 155     -57.220   5.049  54.849  1.00 72.06           O  
ATOM   1272  N   TRP A 156     -61.575   3.057  52.241  1.00 76.67           N  
ATOM   1273  CA  TRP A 156     -62.966   2.617  52.245  1.00 76.67           C  
ATOM   1274  C   TRP A 156     -63.142   1.358  51.402  1.00 76.67           C  
ATOM   1275  CB  TRP A 156     -63.884   3.727  51.723  1.00 76.67           C  
ATOM   1276  O   TRP A 156     -64.057   0.566  51.641  1.00 76.67           O  
ATOM   1277  CG  TRP A 156     -63.660   4.074  50.282  1.00 76.67           C  
ATOM   1278  CD1 TRP A 156     -62.788   5.001  49.783  1.00 76.67           C  
ATOM   1279  CD2 TRP A 156     -64.327   3.501  49.152  1.00 76.67           C  
ATOM   1280  CE2 TRP A 156     -63.806   4.128  47.999  1.00 76.67           C  
ATOM   1281  CE3 TRP A 156     -65.312   2.516  49.004  1.00 76.67           C  
ATOM   1282  NE1 TRP A 156     -62.871   5.039  48.411  1.00 76.67           N  
ATOM   1283  CH2 TRP A 156     -65.206   2.835  46.594  1.00 76.67           C  
ATOM   1284  CZ2 TRP A 156     -64.241   3.801  46.712  1.00 76.67           C  
ATOM   1285  CZ3 TRP A 156     -65.743   2.192  47.723  1.00 76.67           C  
ATOM   1286  N   PHE A 157     -62.280   1.109  50.286  1.00 71.70           N  
ATOM   1287  CA  PHE A 157     -62.325  -0.064  49.421  1.00 71.70           C  
ATOM   1288  C   PHE A 157     -62.122  -1.341  50.227  1.00 71.70           C  
ATOM   1289  CB  PHE A 157     -61.262   0.038  48.322  1.00 71.70           C  
ATOM   1290  O   PHE A 157     -62.751  -2.364  49.947  1.00 71.70           O  
ATOM   1291  CG  PHE A 157     -61.486  -0.905  47.171  1.00 71.70           C  
ATOM   1292  CD1 PHE A 157     -60.867  -2.149  47.142  1.00 71.70           C  
ATOM   1293  CD2 PHE A 157     -62.319  -0.548  46.118  1.00 71.70           C  
ATOM   1294  CE1 PHE A 157     -61.073  -3.023  46.077  1.00 71.70           C  
ATOM   1295  CE2 PHE A 157     -62.530  -1.416  45.052  1.00 71.70           C  
ATOM   1296  CZ  PHE A 157     -61.906  -2.654  45.032  1.00 71.70           C  
ATOM   1297  N   PHE A 158     -61.298  -1.252  51.206  1.00 70.34           N  
ATOM   1298  CA  PHE A 158     -61.010  -2.440  52.000  1.00 70.34           C  
ATOM   1299  C   PHE A 158     -61.995  -2.570  53.156  1.00 70.34           C  
ATOM   1300  CB  PHE A 158     -59.575  -2.397  52.535  1.00 70.34           C  
ATOM   1301  O   PHE A 158     -62.058  -3.613  53.811  1.00 70.34           O  
ATOM   1302  CG  PHE A 158     -58.525  -2.546  51.468  1.00 70.34           C  
ATOM   1303  CD1 PHE A 158     -58.232  -3.793  50.930  1.00 70.34           C  
ATOM   1304  CD2 PHE A 158     -57.830  -1.438  51.002  1.00 70.34           C  
ATOM   1305  CE1 PHE A 158     -57.260  -3.934  49.943  1.00 70.34           C  
ATOM   1306  CE2 PHE A 158     -56.857  -1.570  50.015  1.00 70.34           C  
ATOM   1307  CZ  PHE A 158     -56.573  -2.820  49.487  1.00 70.34           C  
ATOM   1308  N   GLU A 159     -62.788  -1.521  53.416  1.00 60.60           N  
ATOM   1309  CA  GLU A 159     -63.790  -1.485  54.477  1.00 60.60           C  
ATOM   1310  C   GLU A 159     -65.012  -2.324  54.111  1.00 60.60           C  
ATOM   1311  CB  GLU A 159     -64.211  -0.042  54.770  1.00 60.60           C  
ATOM   1312  O   GLU A 159     -65.586  -2.998  54.967  1.00 60.60           O  
ATOM   1313  CG  GLU A 159     -63.443   0.601  55.915  1.00 60.60           C  
ATOM   1314  CD  GLU A 159     -63.817   2.057  56.144  1.00 60.60           C  
ATOM   1315  OE1 GLU A 159     -63.164   2.727  56.977  1.00 60.60           O  
ATOM   1316  OE2 GLU A 159     -64.771   2.531  55.489  1.00 60.60           O  
ATOM   1317  N   ASN A 160     -65.363  -2.354  52.748  1.00 54.64           N  
ATOM   1318  CA  ASN A 160     -66.550  -3.043  52.253  1.00 54.64           C  
ATOM   1319  C   ASN A 160     -66.271  -4.520  51.985  1.00 54.64           C  
ATOM   1320  CB  ASN A 160     -67.075  -2.364  50.986  1.00 54.64           C  
ATOM   1321  O   ASN A 160     -67.190  -5.339  51.986  1.00 54.64           O  
ATOM   1322  CG  ASN A 160     -67.982  -1.188  51.288  1.00 54.64           C  
ATOM   1323  ND2 ASN A 160     -68.437  -0.506  50.242  1.00 54.64           N  
ATOM   1324  OD1 ASN A 160     -68.272  -0.893  52.450  1.00 54.64           O  
ATOM   1325  N   THR A 161     -65.004  -4.948  51.977  1.00 55.24           N  
ATOM   1326  CA  THR A 161     -64.638  -6.348  51.786  1.00 55.24           C  
ATOM   1327  C   THR A 161     -64.371  -7.026  53.127  1.00 55.24           C  
ATOM   1328  CB  THR A 161     -63.398  -6.482  50.883  1.00 55.24           C  
ATOM   1329  O   THR A 161     -63.873  -6.392  54.059  1.00 55.24           O  
ATOM   1330  CG2 THR A 161     -63.711  -6.054  49.452  1.00 55.24           C  
ATOM   1331  OG1 THR A 161     -62.347  -5.656  51.398  1.00 55.24           O  
ATOM   1332  N   ASN A 162     -65.363  -7.192  54.081  1.00 53.18           N  
ATOM   1333  CA  ASN A 162     -65.157  -7.990  55.285  1.00 53.18           C  
ATOM   1334  C   ASN A 162     -63.678  -8.290  55.512  1.00 53.18           C  
ATOM   1335  CB  ASN A 162     -65.957  -9.292  55.210  1.00 53.18           C  
ATOM   1336  O   ASN A 162     -63.317  -9.410  55.877  1.00 53.18           O  
ATOM   1337  CG  ASN A 162     -67.272  -9.214  55.961  1.00 53.18           C  
ATOM   1338  ND2 ASN A 162     -68.110 -10.231  55.799  1.00 53.18           N  
ATOM   1339  OD1 ASN A 162     -67.532  -8.247  56.682  1.00 53.18           O  
ATOM   1340  N   MET A 163     -62.755  -7.449  54.916  1.00 51.73           N  
ATOM   1341  CA  MET A 163     -61.331  -7.603  55.201  1.00 51.73           C  
ATOM   1342  C   MET A 163     -60.900  -6.679  56.335  1.00 51.73           C  
ATOM   1343  CB  MET A 163     -60.498  -7.319  53.950  1.00 51.73           C  
ATOM   1344  O   MET A 163     -60.693  -5.483  56.123  1.00 51.73           O  
ATOM   1345  CG  MET A 163     -60.522  -8.444  52.930  1.00 51.73           C  
ATOM   1346  SD  MET A 163     -58.973  -9.429  52.932  1.00 51.73           S  
ATOM   1347  CE  MET A 163     -59.379 -10.666  51.668  1.00 51.73           C  
ATOM   1348  N   ASN A 164     -61.829  -6.415  57.405  1.00 46.85           N  
ATOM   1349  CA  ASN A 164     -61.692  -5.694  58.666  1.00 46.85           C  
ATOM   1350  C   ASN A 164     -60.324  -5.926  59.300  1.00 46.85           C  
ATOM   1351  CB  ASN A 164     -62.803  -6.096  59.638  1.00 46.85           C  
ATOM   1352  O   ASN A 164     -59.978  -5.286  60.295  1.00 46.85           O  
ATOM   1353  CG  ASN A 164     -64.099  -5.350  59.385  1.00 46.85           C  
ATOM   1354  ND2 ASN A 164     -65.182  -5.821  59.990  1.00 46.85           N  
ATOM   1355  OD1 ASN A 164     -64.125  -4.359  58.650  1.00 46.85           O  
ATOM   1356  N   ASP A 165     -59.308  -6.539  58.578  1.00 52.60           N  
ATOM   1357  CA  ASP A 165     -57.955  -6.679  59.109  1.00 52.60           C  
ATOM   1358  C   ASP A 165     -57.073  -5.508  58.682  1.00 52.60           C  
ATOM   1359  CB  ASP A 165     -57.333  -8.000  58.650  1.00 52.60           C  
ATOM   1360  O   ASP A 165     -55.928  -5.393  59.123  1.00 52.60           O  
ATOM   1361  CG  ASP A 165     -57.813  -9.193  59.458  1.00 52.60           C  
ATOM   1362  OD1 ASP A 165     -58.337  -9.002  60.576  1.00 52.60           O  
ATOM   1363  OD2 ASP A 165     -57.665 -10.335  58.972  1.00 52.60           O  
ATOM   1364  N   ALA A 166     -57.614  -4.429  57.918  1.00 49.94           N  
ATOM   1365  CA  ALA A 166     -56.799  -3.311  57.452  1.00 49.94           C  
ATOM   1366  C   ALA A 166     -56.794  -2.174  58.471  1.00 49.94           C  
ATOM   1367  CB  ALA A 166     -57.305  -2.809  56.102  1.00 49.94           C  
ATOM   1368  O   ALA A 166     -56.054  -1.198  58.318  1.00 49.94           O  
ATOM   1369  N   ARG A 167     -57.550  -2.276  59.659  1.00 45.93           N  
ATOM   1370  CA  ARG A 167     -57.503  -1.255  60.700  1.00 45.93           C  
ATOM   1371  C   ARG A 167     -56.378  -1.533  61.690  1.00 45.93           C  
ATOM   1372  CB  ARG A 167     -58.842  -1.178  61.436  1.00 45.93           C  
ATOM   1373  O   ARG A 167     -56.366  -0.984  62.795  1.00 45.93           O  
ATOM   1374  CG  ARG A 167     -59.805  -0.152  60.860  1.00 45.93           C  
ATOM   1375  CD  ARG A 167     -61.028   0.035  61.746  1.00 45.93           C  
ATOM   1376  NE  ARG A 167     -61.961   1.004  61.179  1.00 45.93           N  
ATOM   1377  NH1 ARG A 167     -63.489   0.854  62.907  1.00 45.93           N  
ATOM   1378  NH2 ARG A 167     -63.883   2.262  61.141  1.00 45.93           N  
ATOM   1379  CZ  ARG A 167     -63.109   1.372  61.744  1.00 45.93           C  
ATOM   1380  N   ARG A 168     -55.195  -2.126  61.337  1.00 51.24           N  
ATOM   1381  CA  ARG A 168     -54.159  -2.154  62.363  1.00 51.24           C  
ATOM   1382  C   ARG A 168     -53.554  -0.768  62.569  1.00 51.24           C  
ATOM   1383  CB  ARG A 168     -53.062  -3.154  61.993  1.00 51.24           C  
ATOM   1384  O   ARG A 168     -53.113  -0.130  61.612  1.00 51.24           O  
ATOM   1385  CG  ARG A 168     -53.401  -4.596  62.335  1.00 51.24           C  
ATOM   1386  CD  ARG A 168     -52.258  -5.541  61.993  1.00 51.24           C  
ATOM   1387  NE  ARG A 168     -52.648  -6.938  62.152  1.00 51.24           N  
ATOM   1388  NH1 ARG A 168     -50.551  -7.792  61.692  1.00 51.24           N  
ATOM   1389  NH2 ARG A 168     -52.289  -9.207  62.174  1.00 51.24           N  
ATOM   1390  CZ  ARG A 168     -51.828  -7.976  62.006  1.00 51.24           C  
ATOM   1391  N   PRO A 169     -53.945   0.124  63.477  1.00 42.51           N  
ATOM   1392  CA  PRO A 169     -53.144   1.297  63.833  1.00 42.51           C  
ATOM   1393  C   PRO A 169     -51.716   0.936  64.239  1.00 42.51           C  
ATOM   1394  CB  PRO A 169     -53.911   1.904  65.010  1.00 42.51           C  
ATOM   1395  O   PRO A 169     -51.510  -0.013  65.000  1.00 42.51           O  
ATOM   1396  CG  PRO A 169     -55.007   0.929  65.294  1.00 42.51           C  
ATOM   1397  CD  PRO A 169     -54.933  -0.181  64.286  1.00 42.51           C  
ATOM   1398  N   GLN A 170     -50.803   0.725  63.313  1.00 46.11           N  
ATOM   1399  CA  GLN A 170     -49.385   0.713  63.658  1.00 46.11           C  
ATOM   1400  C   GLN A 170     -49.065   1.774  64.708  1.00 46.11           C  
ATOM   1401  CB  GLN A 170     -48.528   0.934  62.411  1.00 46.11           C  
ATOM   1402  O   GLN A 170     -47.989   2.374  64.684  1.00 46.11           O  
ATOM   1403  CG  GLN A 170     -48.416  -0.293  61.517  1.00 46.11           C  
ATOM   1404  CD  GLN A 170     -47.347  -0.146  60.449  1.00 46.11           C  
ATOM   1405  NE2 GLN A 170     -47.055  -1.237  59.749  1.00 46.11           N  
ATOM   1406  OE1 GLN A 170     -46.789   0.938  60.257  1.00 46.11           O  
ATOM   1407  N   THR A 171     -49.984   2.305  65.488  1.00 39.46           N  
ATOM   1408  CA  THR A 171     -49.461   3.079  66.609  1.00 39.46           C  
ATOM   1409  C   THR A 171     -49.578   2.292  67.910  1.00 39.46           C  
ATOM   1410  CB  THR A 171     -50.198   4.424  66.751  1.00 39.46           C  
ATOM   1411  O   THR A 171     -49.965   2.843  68.943  1.00 39.46           O  
ATOM   1412  CG2 THR A 171     -49.564   5.495  65.870  1.00 39.46           C  
ATOM   1413  OG1 THR A 171     -51.568   4.254  66.366  1.00 39.46           O  
ATOM   1414  N   LYS A 172     -49.632   0.928  67.907  1.00 36.96           N  
ATOM   1415  CA  LYS A 172     -49.329   0.325  69.202  1.00 36.96           C  
ATOM   1416  C   LYS A 172     -47.823   0.171  69.398  1.00 36.96           C  
ATOM   1417  CB  LYS A 172     -50.015  -1.035  69.334  1.00 36.96           C  
ATOM   1418  O   LYS A 172     -47.109  -0.233  68.478  1.00 36.96           O  
ATOM   1419  CG  LYS A 172     -51.457  -0.956  69.812  1.00 36.96           C  
ATOM   1420  CD  LYS A 172     -52.055  -2.343  70.018  1.00 36.96           C  
ATOM   1421  CE  LYS A 172     -53.529  -2.267  70.394  1.00 36.96           C  
ATOM   1422  NZ  LYS A 172     -54.122  -3.624  70.581  1.00 36.96           N  
ATOM   1423  N   PRO A 173     -47.144   1.163  70.149  1.00 41.30           N  
ATOM   1424  CA  PRO A 173     -45.726   0.911  70.421  1.00 41.30           C  
ATOM   1425  C   PRO A 173     -45.415  -0.573  70.601  1.00 41.30           C  
ATOM   1426  CB  PRO A 173     -45.474   1.683  71.719  1.00 41.30           C  
ATOM   1427  O   PRO A 173     -46.273  -1.337  71.051  1.00 41.30           O  
ATOM   1428  CG  PRO A 173     -46.836   2.032  72.227  1.00 41.30           C  
ATOM   1429  CD  PRO A 173     -47.836   1.748  71.142  1.00 41.30           C  
ATOM   1430  N   PRO A 174     -44.547  -1.156  69.747  1.00 47.79           N  
ATOM   1431  CA  PRO A 174     -44.068  -2.528  69.931  1.00 47.79           C  
ATOM   1432  C   PRO A 174     -44.029  -2.948  71.400  1.00 47.79           C  
ATOM   1433  CB  PRO A 174     -42.658  -2.493  69.337  1.00 47.79           C  
ATOM   1434  O   PRO A 174     -43.763  -2.120  72.275  1.00 47.79           O  
ATOM   1435  CG  PRO A 174     -42.386  -1.044  69.088  1.00 47.79           C  
ATOM   1436  CD  PRO A 174     -43.645  -0.270  69.347  1.00 47.79           C  
ATOM   1437  N   ASP A 175     -45.085  -3.473  71.892  1.00 44.18           N  
ATOM   1438  CA  ASP A 175     -45.037  -4.246  73.129  1.00 44.18           C  
ATOM   1439  C   ASP A 175     -43.696  -4.067  73.837  1.00 44.18           C  
ATOM   1440  CB  ASP A 175     -45.288  -5.729  72.845  1.00 44.18           C  
ATOM   1441  O   ASP A 175     -42.639  -4.247  73.230  1.00 44.18           O  
ATOM   1442  CG  ASP A 175     -46.640  -6.208  73.344  1.00 44.18           C  
ATOM   1443  OD1 ASP A 175     -47.327  -5.452  74.064  1.00 44.18           O  
ATOM   1444  OD2 ASP A 175     -47.019  -7.353  73.017  1.00 44.18           O  
ATOM   1445  N   THR A 176     -43.400  -2.974  74.513  1.00 45.10           N  
ATOM   1446  CA  THR A 176     -42.387  -2.779  75.544  1.00 45.10           C  
ATOM   1447  C   THR A 176     -42.297  -4.003  76.451  1.00 45.10           C  
ATOM   1448  CB  THR A 176     -42.686  -1.528  76.392  1.00 45.10           C  
ATOM   1449  O   THR A 176     -41.470  -4.044  77.365  1.00 45.10           O  
ATOM   1450  CG2 THR A 176     -41.649  -0.438  76.148  1.00 45.10           C  
ATOM   1451  OG1 THR A 176     -43.983  -1.024  76.048  1.00 45.10           O  
ATOM   1452  N   SER A 177     -42.972  -5.168  76.121  1.00 45.78           N  
ATOM   1453  CA  SER A 177     -42.769  -6.285  77.038  1.00 45.78           C  
ATOM   1454  C   SER A 177     -41.579  -7.139  76.613  1.00 45.78           C  
ATOM   1455  CB  SER A 177     -44.027  -7.152  77.113  1.00 45.78           C  
ATOM   1456  O   SER A 177     -41.342  -7.334  75.420  1.00 45.78           O  
ATOM   1457  OG  SER A 177     -44.413  -7.592  75.823  1.00 45.78           O  
ATOM   1458  N   PRO A 178     -40.457  -7.166  77.400  1.00 50.52           N  
ATOM   1459  CA  PRO A 178     -39.440  -8.186  77.131  1.00 50.52           C  
ATOM   1460  C   PRO A 178     -40.042  -9.517  76.687  1.00 50.52           C  
ATOM   1461  CB  PRO A 178     -38.724  -8.331  78.476  1.00 50.52           C  
ATOM   1462  O   PRO A 178     -41.178  -9.835  77.047  1.00 50.52           O  
ATOM   1463  CG  PRO A 178     -39.583  -7.590  79.449  1.00 50.52           C  
ATOM   1464  CD  PRO A 178     -40.600  -6.796  78.679  1.00 50.52           C  
ATOM   1465  N   PRO A 179     -39.829 -10.039  75.421  1.00 53.60           N  
ATOM   1466  CA  PRO A 179     -40.246 -11.426  75.199  1.00 53.60           C  
ATOM   1467  C   PRO A 179     -40.213 -12.263  76.476  1.00 53.60           C  
ATOM   1468  CB  PRO A 179     -39.226 -11.941  74.182  1.00 53.60           C  
ATOM   1469  O   PRO A 179     -39.316 -12.095  77.306  1.00 53.60           O  
ATOM   1470  CG  PRO A 179     -38.169 -10.885  74.131  1.00 53.60           C  
ATOM   1471  CD  PRO A 179     -38.654  -9.688  74.896  1.00 53.60           C  
ATOM   1472  N   SER A 180     -41.321 -12.389  77.119  1.00 56.89           N  
ATOM   1473  CA  SER A 180     -41.790 -13.146  78.275  1.00 56.89           C  
ATOM   1474  C   SER A 180     -40.804 -14.247  78.653  1.00 56.89           C  
ATOM   1475  CB  SER A 180     -43.164 -13.756  77.995  1.00 56.89           C  
ATOM   1476  O   SER A 180     -40.042 -14.722  77.807  1.00 56.89           O  
ATOM   1477  OG  SER A 180     -43.088 -14.711  76.950  1.00 56.89           O  
ATOM   1478  N   SER A 181     -39.801 -14.191  79.376  1.00 65.12           N  
ATOM   1479  CA  SER A 181     -39.284 -15.353  80.091  1.00 65.12           C  
ATOM   1480  C   SER A 181     -39.832 -16.650  79.506  1.00 65.12           C  
ATOM   1481  CB  SER A 181     -39.634 -15.266  81.577  1.00 65.12           C  
ATOM   1482  O   SER A 181     -39.127 -17.660  79.453  1.00 65.12           O  
ATOM   1483  OG  SER A 181     -41.035 -15.345  81.770  1.00 65.12           O  
ATOM   1484  N   VAL A 182     -40.977 -16.583  78.877  1.00 70.14           N  
ATOM   1485  CA  VAL A 182     -41.635 -17.769  78.339  1.00 70.14           C  
ATOM   1486  C   VAL A 182     -40.913 -18.231  77.075  1.00 70.14           C  
ATOM   1487  CB  VAL A 182     -43.125 -17.501  78.034  1.00 70.14           C  
ATOM   1488  O   VAL A 182     -40.698 -19.430  76.879  1.00 70.14           O  
ATOM   1489  CG1 VAL A 182     -43.775 -18.729  77.399  1.00 70.14           C  
ATOM   1490  CG2 VAL A 182     -43.866 -17.098  79.308  1.00 70.14           C  
ATOM   1491  N   TRP A 183     -40.599 -17.322  76.235  1.00 71.49           N  
ATOM   1492  CA  TRP A 183     -39.921 -17.599  74.973  1.00 71.49           C  
ATOM   1493  C   TRP A 183     -38.529 -18.171  75.217  1.00 71.49           C  
ATOM   1494  CB  TRP A 183     -39.824 -16.328  74.124  1.00 71.49           C  
ATOM   1495  O   TRP A 183     -38.133 -19.150  74.581  1.00 71.49           O  
ATOM   1496  CG  TRP A 183     -39.192 -16.539  72.781  1.00 71.49           C  
ATOM   1497  CD1 TRP A 183     -37.925 -16.194  72.403  1.00 71.49           C  
ATOM   1498  CD2 TRP A 183     -39.803 -17.141  71.635  1.00 71.49           C  
ATOM   1499  CE2 TRP A 183     -38.847 -17.128  70.597  1.00 71.49           C  
ATOM   1500  CE3 TRP A 183     -41.068 -17.691  71.387  1.00 71.49           C  
ATOM   1501  NE1 TRP A 183     -37.710 -16.546  71.090  1.00 71.49           N  
ATOM   1502  CH2 TRP A 183     -40.361 -18.177  69.111  1.00 71.49           C  
ATOM   1503  CZ2 TRP A 183     -39.117 -17.645  69.327  1.00 71.49           C  
ATOM   1504  CZ3 TRP A 183     -41.335 -18.205  70.123  1.00 71.49           C  
ATOM   1505  N   GLU A 184     -37.803 -17.557  76.084  1.00 70.09           N  
ATOM   1506  CA  GLU A 184     -36.466 -18.014  76.451  1.00 70.09           C  
ATOM   1507  C   GLU A 184     -36.510 -19.408  77.071  1.00 70.09           C  
ATOM   1508  CB  GLU A 184     -35.808 -17.028  77.420  1.00 70.09           C  
ATOM   1509  O   GLU A 184     -35.681 -20.262  76.749  1.00 70.09           O  
ATOM   1510  CG  GLU A 184     -35.407 -15.709  76.778  1.00 70.09           C  
ATOM   1511  CD  GLU A 184     -34.738 -14.748  77.747  1.00 70.09           C  
ATOM   1512  OE1 GLU A 184     -34.350 -13.634  77.327  1.00 70.09           O  
ATOM   1513  OE2 GLU A 184     -34.599 -15.112  78.935  1.00 70.09           O  
ATOM   1514  N   ASN A 185     -37.521 -19.489  77.947  1.00 74.10           N  
ATOM   1515  CA  ASN A 185     -37.745 -20.785  78.579  1.00 74.10           C  
ATOM   1516  C   ASN A 185     -38.093 -21.857  77.549  1.00 74.10           C  
ATOM   1517  CB  ASN A 185     -38.848 -20.685  79.634  1.00 74.10           C  
ATOM   1518  O   ASN A 185     -37.685 -23.011  77.687  1.00 74.10           O  
ATOM   1519  CG  ASN A 185     -38.412 -19.912  80.862  1.00 74.10           C  
ATOM   1520  ND2 ASN A 185     -39.377 -19.481  81.667  1.00 74.10           N  
ATOM   1521  OD1 ASN A 185     -37.217 -19.702  81.088  1.00 74.10           O  
ATOM   1522  N   MET A 186     -38.791 -21.407  76.553  1.00 79.48           N  
ATOM   1523  CA  MET A 186     -39.169 -22.324  75.482  1.00 79.48           C  
ATOM   1524  C   MET A 186     -37.937 -22.823  74.734  1.00 79.48           C  
ATOM   1525  CB  MET A 186     -40.134 -21.646  74.507  1.00 79.48           C  
ATOM   1526  O   MET A 186     -37.782 -24.027  74.518  1.00 79.48           O  
ATOM   1527  CG  MET A 186     -40.578 -22.541  73.362  1.00 79.48           C  
ATOM   1528  SD  MET A 186     -41.585 -21.644  72.117  1.00 79.48           S  
ATOM   1529  CE  MET A 186     -40.344 -20.483  71.479  1.00 79.48           C  
ATOM   1530  N   TRP A 187     -37.085 -21.930  74.277  1.00 78.15           N  
ATOM   1531  CA  TRP A 187     -35.887 -22.312  73.536  1.00 78.15           C  
ATOM   1532  C   TRP A 187     -34.920 -23.086  74.426  1.00 78.15           C  
ATOM   1533  CB  TRP A 187     -35.191 -21.073  72.964  1.00 78.15           C  
ATOM   1534  O   TRP A 187     -34.186 -23.953  73.946  1.00 78.15           O  
ATOM   1535  CG  TRP A 187     -35.849 -20.520  71.735  1.00 78.15           C  
ATOM   1536  CD1 TRP A 187     -36.623 -19.397  71.649  1.00 78.15           C  
ATOM   1537  CD2 TRP A 187     -35.790 -21.069  70.414  1.00 78.15           C  
ATOM   1538  CE2 TRP A 187     -36.554 -20.225  69.578  1.00 78.15           C  
ATOM   1539  CE3 TRP A 187     -35.166 -22.194  69.858  1.00 78.15           C  
ATOM   1540  NE1 TRP A 187     -37.051 -19.215  70.354  1.00 78.15           N  
ATOM   1541  CH2 TRP A 187     -36.089 -21.579  67.692  1.00 78.15           C  
ATOM   1542  CZ2 TRP A 187     -36.710 -20.473  68.211  1.00 78.15           C  
ATOM   1543  CZ3 TRP A 187     -35.323 -22.437  68.499  1.00 78.15           C  
ATOM   1544  N   ASN A 188     -34.998 -22.710  75.744  1.00 75.12           N  
ATOM   1545  CA  ASN A 188     -34.218 -23.465  76.718  1.00 75.12           C  
ATOM   1546  C   ASN A 188     -34.687 -24.914  76.812  1.00 75.12           C  
ATOM   1547  CB  ASN A 188     -34.281 -22.795  78.092  1.00 75.12           C  
ATOM   1548  O   ASN A 188     -33.873 -25.827  76.960  1.00 75.12           O  
ATOM   1549  CG  ASN A 188     -33.443 -21.533  78.166  1.00 75.12           C  
ATOM   1550  ND2 ASN A 188     -33.720 -20.696  79.159  1.00 75.12           N  
ATOM   1551  OD1 ASN A 188     -32.555 -21.313  77.338  1.00 75.12           O  
ATOM   1552  N   LEU A 189     -36.019 -25.064  76.589  1.00 79.89           N  
ATOM   1553  CA  LEU A 189     -36.638 -26.384  76.649  1.00 79.89           C  
ATOM   1554  C   LEU A 189     -36.382 -27.163  75.364  1.00 79.89           C  
ATOM   1555  CB  LEU A 189     -38.145 -26.260  76.893  1.00 79.89           C  
ATOM   1556  O   LEU A 189     -36.037 -28.347  75.409  1.00 79.89           O  
ATOM   1557  CG  LEU A 189     -38.932 -27.569  76.951  1.00 79.89           C  
ATOM   1558  CD1 LEU A 189     -38.548 -28.363  78.196  1.00 79.89           C  
ATOM   1559  CD2 LEU A 189     -40.432 -27.292  76.930  1.00 79.89           C  
ATOM   1560  N   LEU A 190     -36.480 -26.508  74.265  1.00 81.44           N  
ATOM   1561  CA  LEU A 190     -36.488 -27.130  72.945  1.00 81.44           C  
ATOM   1562  C   LEU A 190     -35.068 -27.431  72.477  1.00 81.44           C  
ATOM   1563  CB  LEU A 190     -37.192 -26.226  71.930  1.00 81.44           C  
ATOM   1564  O   LEU A 190     -34.832 -28.437  71.804  1.00 81.44           O  
ATOM   1565  CG  LEU A 190     -38.691 -26.008  72.139  1.00 81.44           C  
ATOM   1566  CD1 LEU A 190     -39.201 -24.906  71.218  1.00 81.44           C  
ATOM   1567  CD2 LEU A 190     -39.458 -27.306  71.905  1.00 81.44           C  
ATOM   1568  N   GLY A 191     -34.081 -26.707  72.980  1.00 78.21           N  
ATOM   1569  CA  GLY A 191     -32.747 -26.808  72.409  1.00 78.21           C  
ATOM   1570  C   GLY A 191     -32.718 -26.547  70.914  1.00 78.21           C  
ATOM   1571  O   GLY A 191     -33.314 -25.581  70.436  1.00 78.21           O  
ATOM   1572  N   ILE A 192     -31.958 -27.428  70.092  1.00 82.95           N  
ATOM   1573  CA  ILE A 192     -31.877 -27.340  68.638  1.00 82.95           C  
ATOM   1574  C   ILE A 192     -33.127 -27.958  68.014  1.00 82.95           C  
ATOM   1575  CB  ILE A 192     -30.608 -28.038  68.100  1.00 82.95           C  
ATOM   1576  O   ILE A 192     -33.531 -29.063  68.381  1.00 82.95           O  
ATOM   1577  CG1 ILE A 192     -29.350 -27.370  68.666  1.00 82.95           C  
ATOM   1578  CG2 ILE A 192     -30.594 -28.027  66.569  1.00 82.95           C  
ATOM   1579  CD1 ILE A 192     -28.061 -28.124  68.369  1.00 82.95           C  
ATOM   1580  N   VAL A 193     -33.883 -27.180  67.206  1.00 89.20           N  
ATOM   1581  CA  VAL A 193     -35.063 -27.684  66.511  1.00 89.20           C  
ATOM   1582  C   VAL A 193     -34.657 -28.269  65.160  1.00 89.20           C  
ATOM   1583  CB  VAL A 193     -36.123 -26.577  66.317  1.00 89.20           C  
ATOM   1584  O   VAL A 193     -34.075 -27.573  64.326  1.00 89.20           O  
ATOM   1585  CG1 VAL A 193     -37.344 -27.123  65.577  1.00 89.20           C  
ATOM   1586  CG2 VAL A 193     -36.532 -25.988  67.665  1.00 89.20           C  
ATOM   1587  N   HIS A 194     -34.894 -29.575  65.010  1.00 91.54           N  
ATOM   1588  CA  HIS A 194     -34.586 -30.278  63.770  1.00 91.54           C  
ATOM   1589  C   HIS A 194     -35.803 -30.340  62.854  1.00 91.54           C  
ATOM   1590  CB  HIS A 194     -34.079 -31.691  64.066  1.00 91.54           C  
ATOM   1591  O   HIS A 194     -36.870 -30.807  63.261  1.00 91.54           O  
ATOM   1592  CG  HIS A 194     -33.450 -32.363  62.887  1.00 91.54           C  
ATOM   1593  CD2 HIS A 194     -32.174 -32.350  62.433  1.00 91.54           C  
ATOM   1594  ND1 HIS A 194     -34.162 -33.162  62.019  1.00 91.54           N  
ATOM   1595  CE1 HIS A 194     -33.348 -33.614  61.079  1.00 91.54           C  
ATOM   1596  NE2 HIS A 194     -32.137 -33.136  61.308  1.00 91.54           N  
ATOM   1597  N   ILE A 195     -35.665 -29.769  61.699  1.00 93.23           N  
ATOM   1598  CA  ILE A 195     -36.753 -29.774  60.728  1.00 93.23           C  
ATOM   1599  C   ILE A 195     -36.354 -30.601  59.508  1.00 93.23           C  
ATOM   1600  CB  ILE A 195     -37.136 -28.339  60.301  1.00 93.23           C  
ATOM   1601  O   ILE A 195     -35.306 -30.361  58.905  1.00 93.23           O  
ATOM   1602  CG1 ILE A 195     -37.578 -27.519  61.519  1.00 93.23           C  
ATOM   1603  CG2 ILE A 195     -38.232 -28.367  59.233  1.00 93.23           C  
ATOM   1604  CD1 ILE A 195     -37.758 -26.035  61.234  1.00 93.23           C  
ATOM   1605  N   GLU A 196     -37.154 -31.616  59.204  1.00 95.04           N  
ATOM   1606  CA  GLU A 196     -36.939 -32.450  58.025  1.00 95.04           C  
ATOM   1607  C   GLU A 196     -38.124 -32.367  57.067  1.00 95.04           C  
ATOM   1608  CB  GLU A 196     -36.692 -33.904  58.433  1.00 95.04           C  
ATOM   1609  O   GLU A 196     -39.272 -32.557  57.474  1.00 95.04           O  
ATOM   1610  CG  GLU A 196     -36.259 -34.801  57.282  1.00 95.04           C  
ATOM   1611  CD  GLU A 196     -36.005 -36.239  57.704  1.00 95.04           C  
ATOM   1612  OE1 GLU A 196     -35.892 -37.121  56.822  1.00 95.04           O  
ATOM   1613  OE2 GLU A 196     -35.921 -36.488  58.927  1.00 95.04           O  
ATOM   1614  N   VAL A 197     -37.849 -32.070  55.862  1.00 95.37           N  
ATOM   1615  CA  VAL A 197     -38.857 -32.015  54.809  1.00 95.37           C  
ATOM   1616  C   VAL A 197     -38.501 -33.005  53.702  1.00 95.37           C  
ATOM   1617  CB  VAL A 197     -38.994 -30.591  54.226  1.00 95.37           C  
ATOM   1618  O   VAL A 197     -37.408 -32.945  53.134  1.00 95.37           O  
ATOM   1619  CG1 VAL A 197     -40.075 -30.550  53.148  1.00 95.37           C  
ATOM   1620  CG2 VAL A 197     -39.304 -29.589  55.337  1.00 95.37           C  
ATOM   1621  N   SER A 198     -39.324 -34.004  53.486  1.00 93.75           N  
ATOM   1622  CA  SER A 198     -39.067 -34.989  52.440  1.00 93.75           C  
ATOM   1623  C   SER A 198     -39.182 -34.366  51.053  1.00 93.75           C  
ATOM   1624  CB  SER A 198     -40.037 -36.165  52.562  1.00 93.75           C  
ATOM   1625  O   SER A 198     -38.288 -34.524  50.220  1.00 93.75           O  
ATOM   1626  OG  SER A 198     -41.381 -35.717  52.507  1.00 93.75           O  
ATOM   1627  N   ALA A 199     -40.271 -33.712  50.738  1.00 93.83           N  
ATOM   1628  CA  ALA A 199     -40.539 -33.010  49.484  1.00 93.83           C  
ATOM   1629  C   ALA A 199     -41.254 -31.687  49.738  1.00 93.83           C  
ATOM   1630  CB  ALA A 199     -41.366 -33.889  48.549  1.00 93.83           C  
ATOM   1631  O   ALA A 199     -42.266 -31.646  50.441  1.00 93.83           O  
ATOM   1632  N   GLY A 200     -40.628 -30.596  49.271  1.00 94.76           N  
ATOM   1633  CA  GLY A 200     -41.224 -29.284  49.462  1.00 94.76           C  
ATOM   1634  C   GLY A 200     -41.333 -28.484  48.177  1.00 94.76           C  
ATOM   1635  O   GLY A 200     -40.600 -28.736  47.219  1.00 94.76           O  
ATOM   1636  N   CYS A 201     -42.394 -27.655  48.161  1.00 94.42           N  
ATOM   1637  CA  CYS A 201     -42.602 -26.792  47.005  1.00 94.42           C  
ATOM   1638  C   CYS A 201     -43.062 -25.404  47.436  1.00 94.42           C  
ATOM   1639  CB  CYS A 201     -43.628 -27.407  46.054  1.00 94.42           C  
ATOM   1640  O   CYS A 201     -43.920 -25.274  48.310  1.00 94.42           O  
ATOM   1641  SG  CYS A 201     -44.058 -26.343  44.659  1.00 94.42           S  
ATOM   1642  N   ILE A 202     -42.382 -24.362  46.839  1.00 94.99           N  
ATOM   1643  CA  ILE A 202     -42.766 -22.975  47.078  1.00 94.99           C  
ATOM   1644  C   ILE A 202     -43.282 -22.352  45.783  1.00 94.99           C  
ATOM   1645  CB  ILE A 202     -41.584 -22.150  47.636  1.00 94.99           C  
ATOM   1646  O   ILE A 202     -42.595 -22.373  44.759  1.00 94.99           O  
ATOM   1647  CG1 ILE A 202     -41.066 -22.772  48.937  1.00 94.99           C  
ATOM   1648  CG2 ILE A 202     -41.999 -20.691  47.852  1.00 94.99           C  
ATOM   1649  CD1 ILE A 202     -39.760 -22.167  49.434  1.00 94.99           C  
ATOM   1650  N   LEU A 203     -44.495 -21.890  45.840  1.00 94.30           N  
ATOM   1651  CA  LEU A 203     -45.106 -21.265  44.672  1.00 94.30           C  
ATOM   1652  C   LEU A 203     -45.438 -19.802  44.948  1.00 94.30           C  
ATOM   1653  CB  LEU A 203     -46.373 -22.020  44.261  1.00 94.30           C  
ATOM   1654  O   LEU A 203     -46.150 -19.493  45.907  1.00 94.30           O  
ATOM   1655  CG  LEU A 203     -47.101 -21.499  43.021  1.00 94.30           C  
ATOM   1656  CD1 LEU A 203     -46.296 -21.813  41.764  1.00 94.30           C  
ATOM   1657  CD2 LEU A 203     -48.499 -22.099  42.930  1.00 94.30           C  
ATOM   1658  N   VAL A 204     -44.848 -18.887  44.186  1.00 94.23           N  
ATOM   1659  CA  VAL A 204     -45.097 -17.453  44.284  1.00 94.23           C  
ATOM   1660  C   VAL A 204     -45.819 -16.966  43.030  1.00 94.23           C  
ATOM   1661  CB  VAL A 204     -43.785 -16.661  44.487  1.00 94.23           C  
ATOM   1662  O   VAL A 204     -45.269 -17.028  41.927  1.00 94.23           O  
ATOM   1663  CG1 VAL A 204     -44.073 -15.170  44.642  1.00 94.23           C  
ATOM   1664  CG2 VAL A 204     -43.024 -17.192  45.700  1.00 94.23           C  
ATOM   1665  N   GLY A 205     -47.037 -16.589  43.176  1.00 91.13           N  
ATOM   1666  CA  GLY A 205     -47.833 -16.098  42.062  1.00 91.13           C  
ATOM   1667  C   GLY A 205     -49.326 -16.250  42.283  1.00 91.13           C  
ATOM   1668  O   GLY A 205     -49.756 -16.856  43.267  1.00 91.13           O  
ATOM   1669  N   ASN A 206     -50.098 -15.483  41.380  1.00 87.84           N  
ATOM   1670  CA  ASN A 206     -51.555 -15.531  41.415  1.00 87.84           C  
ATOM   1671  C   ASN A 206     -52.146 -15.626  40.011  1.00 87.84           C  
ATOM   1672  CB  ASN A 206     -52.116 -14.308  42.144  1.00 87.84           C  
ATOM   1673  O   ASN A 206     -51.411 -15.763  39.031  1.00 87.84           O  
ATOM   1674  CG  ASN A 206     -53.624 -14.351  42.283  1.00 87.84           C  
ATOM   1675  ND2 ASN A 206     -54.185 -13.365  42.972  1.00 87.84           N  
ATOM   1676  OD1 ASN A 206     -54.280 -15.264  41.773  1.00 87.84           O  
ATOM   1677  N   LYS A 207     -53.551 -15.753  40.006  1.00 86.50           N  
ATOM   1678  CA  LYS A 207     -54.276 -15.902  38.748  1.00 86.50           C  
ATOM   1679  C   LYS A 207     -54.150 -14.646  37.889  1.00 86.50           C  
ATOM   1680  CB  LYS A 207     -55.750 -16.210  39.011  1.00 86.50           C  
ATOM   1681  O   LYS A 207     -54.410 -14.683  36.685  1.00 86.50           O  
ATOM   1682  CG  LYS A 207     -56.493 -15.104  39.748  1.00 86.50           C  
ATOM   1683  CD  LYS A 207     -57.952 -15.471  39.982  1.00 86.50           C  
ATOM   1684  CE  LYS A 207     -58.680 -14.393  40.774  1.00 86.50           C  
ATOM   1685  NZ  LYS A 207     -60.090 -14.783  41.074  1.00 86.50           N  
ATOM   1686  N   PHE A 208     -53.655 -13.491  38.508  1.00 85.72           N  
ATOM   1687  CA  PHE A 208     -53.559 -12.218  37.802  1.00 85.72           C  
ATOM   1688  C   PHE A 208     -52.178 -12.045  37.183  1.00 85.72           C  
ATOM   1689  CB  PHE A 208     -53.858 -11.052  38.750  1.00 85.72           C  
ATOM   1690  O   PHE A 208     -51.913 -11.044  36.513  1.00 85.72           O  
ATOM   1691  CG  PHE A 208     -55.244 -11.088  39.337  1.00 85.72           C  
ATOM   1692  CD1 PHE A 208     -56.359 -10.885  38.534  1.00 85.72           C  
ATOM   1693  CD2 PHE A 208     -55.431 -11.326  40.693  1.00 85.72           C  
ATOM   1694  CE1 PHE A 208     -57.643 -10.917  39.074  1.00 85.72           C  
ATOM   1695  CE2 PHE A 208     -56.710 -11.359  41.240  1.00 85.72           C  
ATOM   1696  CZ  PHE A 208     -57.815 -11.154  40.428  1.00 85.72           C  
ATOM   1697  N   LEU A 209     -51.337 -12.911  37.442  1.00 88.43           N  
ATOM   1698  CA  LEU A 209     -50.003 -12.895  36.854  1.00 88.43           C  
ATOM   1699  C   LEU A 209     -49.867 -13.972  35.783  1.00 88.43           C  
ATOM   1700  CB  LEU A 209     -48.938 -13.098  37.937  1.00 88.43           C  
ATOM   1701  O   LEU A 209     -50.398 -15.074  35.935  1.00 88.43           O  
ATOM   1702  CG  LEU A 209     -48.794 -11.975  38.965  1.00 88.43           C  
ATOM   1703  CD1 LEU A 209     -47.961 -12.448  40.153  1.00 88.43           C  
ATOM   1704  CD2 LEU A 209     -48.170 -10.740  38.326  1.00 88.43           C  
ATOM   1705  N   PRO A 210     -49.270 -13.633  34.685  1.00 86.06           N  
ATOM   1706  CA  PRO A 210     -49.123 -14.608  33.603  1.00 86.06           C  
ATOM   1707  C   PRO A 210     -48.296 -15.824  34.013  1.00 86.06           C  
ATOM   1708  CB  PRO A 210     -48.416 -13.812  32.504  1.00 86.06           C  
ATOM   1709  O   PRO A 210     -48.604 -16.950  33.614  1.00 86.06           O  
ATOM   1710  CG  PRO A 210     -47.772 -12.667  33.216  1.00 86.06           C  
ATOM   1711  CD  PRO A 210     -48.585 -12.346  34.437  1.00 86.06           C  
ATOM   1712  N   TYR A 211     -47.285 -15.625  34.858  1.00 88.62           N  
ATOM   1713  CA  TYR A 211     -46.389 -16.696  35.282  1.00 88.62           C  
ATOM   1714  C   TYR A 211     -46.183 -16.669  36.792  1.00 88.62           C  
ATOM   1715  CB  TYR A 211     -45.039 -16.581  34.569  1.00 88.62           C  
ATOM   1716  O   TYR A 211     -46.268 -15.610  37.417  1.00 88.62           O  
ATOM   1717  CG  TYR A 211     -45.117 -16.815  33.080  1.00 88.62           C  
ATOM   1718  CD1 TYR A 211     -44.879 -18.076  32.539  1.00 88.62           C  
ATOM   1719  CD2 TYR A 211     -45.427 -15.775  32.210  1.00 88.62           C  
ATOM   1720  CE1 TYR A 211     -44.948 -18.296  31.167  1.00 88.62           C  
ATOM   1721  CE2 TYR A 211     -45.499 -15.983  30.836  1.00 88.62           C  
ATOM   1722  OH  TYR A 211     -45.328 -17.457  28.966  1.00 88.62           O  
ATOM   1723  CZ  TYR A 211     -45.258 -17.245  30.326  1.00 88.62           C  
ATOM   1724  N   ALA A 212     -45.952 -17.893  37.342  1.00 90.76           N  
ATOM   1725  CA  ALA A 212     -45.678 -18.024  38.770  1.00 90.76           C  
ATOM   1726  C   ALA A 212     -44.307 -18.646  39.011  1.00 90.76           C  
ATOM   1727  CB  ALA A 212     -46.764 -18.859  39.445  1.00 90.76           C  
ATOM   1728  O   ALA A 212     -43.821 -19.431  38.193  1.00 90.76           O  
ATOM   1729  N   LEU A 213     -43.664 -18.175  40.067  1.00 93.82           N  
ATOM   1730  CA  LEU A 213     -42.362 -18.698  40.465  1.00 93.82           C  
ATOM   1731  C   LEU A 213     -42.517 -19.975  41.285  1.00 93.82           C  
ATOM   1732  CB  LEU A 213     -41.586 -17.652  41.270  1.00 93.82           C  
ATOM   1733  O   LEU A 213     -43.126 -19.960  42.356  1.00 93.82           O  
ATOM   1734  CG  LEU A 213     -40.168 -18.037  41.694  1.00 93.82           C  
ATOM   1735  CD1 LEU A 213     -39.246 -18.084  40.480  1.00 93.82           C  
ATOM   1736  CD2 LEU A 213     -39.638 -17.059  42.737  1.00 93.82           C  
ATOM   1737  N   TRP A 214     -41.974 -21.036  40.765  1.00 92.95           N  
ATOM   1738  CA  TRP A 214     -42.131 -22.374  41.325  1.00 92.95           C  
ATOM   1739  C   TRP A 214     -40.791 -22.926  41.800  1.00 92.95           C  
ATOM   1740  CB  TRP A 214     -42.752 -23.320  40.295  1.00 92.95           C  
ATOM   1741  O   TRP A 214     -39.885 -23.149  40.994  1.00 92.95           O  
ATOM   1742  CG  TRP A 214     -43.045 -24.692  40.825  1.00 92.95           C  
ATOM   1743  CD1 TRP A 214     -43.436 -25.018  42.094  1.00 92.95           C  
ATOM   1744  CD2 TRP A 214     -42.966 -25.923  40.101  1.00 92.95           C  
ATOM   1745  CE2 TRP A 214     -43.323 -26.957  40.993  1.00 92.95           C  
ATOM   1746  CE3 TRP A 214     -42.628 -26.252  38.781  1.00 92.95           C  
ATOM   1747  NE1 TRP A 214     -43.605 -26.379  42.202  1.00 92.95           N  
ATOM   1748  CH2 TRP A 214     -43.016 -28.594  39.311  1.00 92.95           C  
ATOM   1749  CZ2 TRP A 214     -43.351 -28.300  40.608  1.00 92.95           C  
ATOM   1750  CZ3 TRP A 214     -42.656 -27.589  38.399  1.00 92.95           C  
ATOM   1751  N   THR A 215     -40.594 -23.132  43.118  1.00 94.92           N  
ATOM   1752  CA  THR A 215     -39.378 -23.683  43.706  1.00 94.92           C  
ATOM   1753  C   THR A 215     -39.646 -25.056  44.315  1.00 94.92           C  
ATOM   1754  CB  THR A 215     -38.805 -22.744  44.783  1.00 94.92           C  
ATOM   1755  O   THR A 215     -40.526 -25.202  45.166  1.00 94.92           O  
ATOM   1756  CG2 THR A 215     -37.490 -23.281  45.337  1.00 94.92           C  
ATOM   1757  OG1 THR A 215     -38.575 -21.451  44.208  1.00 94.92           O  
ATOM   1758  N   ARG A 216     -38.825 -26.025  43.891  1.00 94.15           N  
ATOM   1759  CA  ARG A 216     -38.970 -27.391  44.385  1.00 94.15           C  
ATOM   1760  C   ARG A 216     -37.672 -27.885  45.017  1.00 94.15           C  
ATOM   1761  CB  ARG A 216     -39.392 -28.330  43.254  1.00 94.15           C  
ATOM   1762  O   ARG A 216     -36.581 -27.543  44.556  1.00 94.15           O  
ATOM   1763  CG  ARG A 216     -38.325 -28.532  42.189  1.00 94.15           C  
ATOM   1764  CD  ARG A 216     -38.782 -29.500  41.108  1.00 94.15           C  
ATOM   1765  NE  ARG A 216     -37.918 -29.442  39.932  1.00 94.15           N  
ATOM   1766  NH1 ARG A 216     -36.519 -31.147  40.619  1.00 94.15           N  
ATOM   1767  NH2 ARG A 216     -36.147 -30.088  38.621  1.00 94.15           N  
ATOM   1768  CZ  ARG A 216     -36.864 -30.226  39.727  1.00 94.15           C  
ATOM   1769  N   PHE A 217     -37.794 -28.620  46.090  1.00 95.49           N  
ATOM   1770  CA  PHE A 217     -36.637 -29.216  46.749  1.00 95.49           C  
ATOM   1771  C   PHE A 217     -37.018 -30.521  47.438  1.00 95.49           C  
ATOM   1772  CB  PHE A 217     -36.035 -28.241  47.766  1.00 95.49           C  
ATOM   1773  O   PHE A 217     -38.193 -30.755  47.728  1.00 95.49           O  
ATOM   1774  CG  PHE A 217     -37.013 -27.774  48.811  1.00 95.49           C  
ATOM   1775  CD1 PHE A 217     -37.784 -26.637  48.603  1.00 95.49           C  
ATOM   1776  CD2 PHE A 217     -37.161 -28.473  50.002  1.00 95.49           C  
ATOM   1777  CE1 PHE A 217     -38.689 -26.202  49.568  1.00 95.49           C  
ATOM   1778  CE2 PHE A 217     -38.064 -28.045  50.971  1.00 95.49           C  
ATOM   1779  CZ  PHE A 217     -38.826 -26.909  50.753  1.00 95.49           C  
ATOM   1780  N   GLU A 218     -35.963 -31.359  47.569  1.00 95.58           N  
ATOM   1781  CA  GLU A 218     -36.166 -32.668  48.182  1.00 95.58           C  
ATOM   1782  C   GLU A 218     -35.201 -32.889  49.342  1.00 95.58           C  
ATOM   1783  CB  GLU A 218     -36.001 -33.781  47.142  1.00 95.58           C  
ATOM   1784  O   GLU A 218     -34.089 -32.358  49.342  1.00 95.58           O  
ATOM   1785  CG  GLU A 218     -37.039 -33.741  46.029  1.00 95.58           C  
ATOM   1786  CD  GLU A 218     -36.877 -34.864  45.018  1.00 95.58           C  
ATOM   1787  OE1 GLU A 218     -37.724 -34.984  44.104  1.00 95.58           O  
ATOM   1788  OE2 GLU A 218     -35.895 -35.630  45.140  1.00 95.58           O  
ATOM   1789  N   ASN A 219     -35.689 -33.608  50.305  1.00 95.38           N  
ATOM   1790  CA  ASN A 219     -34.909 -34.082  51.444  1.00 95.38           C  
ATOM   1791  C   ASN A 219     -34.235 -32.929  52.180  1.00 95.38           C  
ATOM   1792  CB  ASN A 219     -33.865 -35.105  50.990  1.00 95.38           C  
ATOM   1793  O   ASN A 219     -33.013 -32.920  52.343  1.00 95.38           O  
ATOM   1794  CG  ASN A 219     -34.488 -36.396  50.494  1.00 95.38           C  
ATOM   1795  ND2 ASN A 219     -33.819 -37.055  49.557  1.00 95.38           N  
ATOM   1796  OD1 ASN A 219     -35.563 -36.795  50.949  1.00 95.38           O  
ATOM   1797  N   LEU A 220     -34.967 -31.948  52.682  1.00 95.58           N  
ATOM   1798  CA  LEU A 220     -34.439 -30.828  53.453  1.00 95.58           C  
ATOM   1799  C   LEU A 220     -34.184 -31.236  54.901  1.00 95.58           C  
ATOM   1800  CB  LEU A 220     -35.406 -29.642  53.408  1.00 95.58           C  
ATOM   1801  O   LEU A 220     -35.093 -31.711  55.585  1.00 95.58           O  
ATOM   1802  CG  LEU A 220     -35.053 -28.444  54.291  1.00 95.58           C  
ATOM   1803  CD1 LEU A 220     -33.837 -27.713  53.732  1.00 95.58           C  
ATOM   1804  CD2 LEU A 220     -36.243 -27.499  54.411  1.00 95.58           C  
ATOM   1805  N   ASN A 221     -32.925 -31.118  55.256  1.00 94.46           N  
ATOM   1806  CA  ASN A 221     -32.496 -31.322  56.635  1.00 94.46           C  
ATOM   1807  C   ASN A 221     -31.989 -30.027  57.262  1.00 94.46           C  
ATOM   1808  CB  ASN A 221     -31.416 -32.404  56.707  1.00 94.46           C  
ATOM   1809  O   ASN A 221     -30.959 -29.492  56.846  1.00 94.46           O  
ATOM   1810  CG  ASN A 221     -31.175 -32.895  58.121  1.00 94.46           C  
ATOM   1811  ND2 ASN A 221     -30.161 -33.735  58.292  1.00 94.46           N  
ATOM   1812  OD1 ASN A 221     -31.893 -32.522  59.052  1.00 94.46           O  
ATOM   1813  N   SER A 222     -32.746 -29.526  58.217  1.00 94.27           N  
ATOM   1814  CA  SER A 222     -32.388 -28.221  58.765  1.00 94.27           C  
ATOM   1815  C   SER A 222     -32.326 -28.259  60.288  1.00 94.27           C  
ATOM   1816  CB  SER A 222     -33.387 -27.156  58.313  1.00 94.27           C  
ATOM   1817  O   SER A 222     -33.013 -29.063  60.923  1.00 94.27           O  
ATOM   1818  OG  SER A 222     -34.646 -27.352  58.933  1.00 94.27           O  
ATOM   1819  N   LYS A 223     -31.397 -27.413  60.811  1.00 91.48           N  
ATOM   1820  CA  LYS A 223     -31.220 -27.231  62.249  1.00 91.48           C  
ATOM   1821  C   LYS A 223     -31.358 -25.761  62.638  1.00 91.48           C  
ATOM   1822  CB  LYS A 223     -29.858 -27.765  62.695  1.00 91.48           C  
ATOM   1823  O   LYS A 223     -30.704 -24.895  62.053  1.00 91.48           O  
ATOM   1824  CG  LYS A 223     -29.665 -29.253  62.443  1.00 91.48           C  
ATOM   1825  CD  LYS A 223     -28.268 -29.711  62.846  1.00 91.48           C  
ATOM   1826  CE  LYS A 223     -28.051 -31.185  62.532  1.00 91.48           C  
ATOM   1827  NZ  LYS A 223     -26.661 -31.621  62.862  1.00 91.48           N  
ATOM   1828  N   THR A 224     -32.283 -25.534  63.551  1.00 90.40           N  
ATOM   1829  CA  THR A 224     -32.479 -24.174  64.041  1.00 90.40           C  
ATOM   1830  C   THR A 224     -32.035 -24.055  65.496  1.00 90.40           C  
ATOM   1831  CB  THR A 224     -33.952 -23.742  63.914  1.00 90.40           C  
ATOM   1832  O   THR A 224     -32.443 -24.852  66.343  1.00 90.40           O  
ATOM   1833  CG2 THR A 224     -34.133 -22.283  64.317  1.00 90.40           C  
ATOM   1834  OG1 THR A 224     -34.377 -23.908  62.555  1.00 90.40           O  
ATOM   1835  N   SER A 225     -31.159 -23.082  65.661  1.00 86.43           N  
ATOM   1836  CA  SER A 225     -30.646 -22.880  67.011  1.00 86.43           C  
ATOM   1837  C   SER A 225     -30.597 -21.398  67.370  1.00 86.43           C  
ATOM   1838  CB  SER A 225     -29.252 -23.493  67.152  1.00 86.43           C  
ATOM   1839  O   SER A 225     -30.564 -20.542  66.484  1.00 86.43           O  
ATOM   1840  OG  SER A 225     -28.329 -22.846  66.294  1.00 86.43           O  
ATOM   1841  N   VAL A 226     -30.704 -21.119  68.697  1.00 84.17           N  
ATOM   1842  CA  VAL A 226     -30.605 -19.766  69.238  1.00 84.17           C  
ATOM   1843  C   VAL A 226     -29.394 -19.667  70.164  1.00 84.17           C  
ATOM   1844  CB  VAL A 226     -31.889 -19.363  69.996  1.00 84.17           C  
ATOM   1845  O   VAL A 226     -29.274 -20.433  71.123  1.00 84.17           O  
ATOM   1846  CG1 VAL A 226     -31.751 -17.959  70.583  1.00 84.17           C  
ATOM   1847  CG2 VAL A 226     -33.101 -19.443  69.070  1.00 84.17           C  
ATOM   1848  N   THR A 227     -28.389 -18.828  69.727  1.00 81.31           N  
ATOM   1849  CA  THR A 227     -27.159 -18.615  70.481  1.00 81.31           C  
ATOM   1850  C   THR A 227     -27.060 -17.169  70.957  1.00 81.31           C  
ATOM   1851  CB  THR A 227     -25.918 -18.967  69.639  1.00 81.31           C  
ATOM   1852  O   THR A 227     -27.908 -16.340  70.623  1.00 81.31           O  
ATOM   1853  CG2 THR A 227     -25.912 -20.445  69.260  1.00 81.31           C  
ATOM   1854  OG1 THR A 227     -25.921 -18.178  68.443  1.00 81.31           O  
ATOM   1855  N   GLU A 228     -25.991 -16.938  71.799  1.00 78.67           N  
ATOM   1856  CA  GLU A 228     -25.713 -15.579  72.253  1.00 78.67           C  
ATOM   1857  C   GLU A 228     -25.109 -14.736  71.132  1.00 78.67           C  
ATOM   1858  CB  GLU A 228     -24.775 -15.596  73.461  1.00 78.67           C  
ATOM   1859  O   GLU A 228     -24.258 -15.213  70.379  1.00 78.67           O  
ATOM   1860  CG  GLU A 228     -24.617 -14.242  74.138  1.00 78.67           C  
ATOM   1861  CD  GLU A 228     -23.676 -14.272  75.330  1.00 78.67           C  
ATOM   1862  OE1 GLU A 228     -23.443 -13.208  75.948  1.00 78.67           O  
ATOM   1863  OE2 GLU A 228     -23.167 -15.369  75.651  1.00 78.67           O  
ATOM   1864  N   SER A 229     -25.777 -13.570  70.914  1.00 81.40           N  
ATOM   1865  CA  SER A 229     -25.269 -12.643  69.908  1.00 81.40           C  
ATOM   1866  C   SER A 229     -24.202 -11.722  70.493  1.00 81.40           C  
ATOM   1867  CB  SER A 229     -26.408 -11.809  69.321  1.00 81.40           C  
ATOM   1868  O   SER A 229     -24.229 -11.412  71.686  1.00 81.40           O  
ATOM   1869  OG  SER A 229     -25.909 -10.849  68.407  1.00 81.40           O  
ATOM   1870  N   ALA A 230     -23.131 -11.335  69.735  1.00 77.52           N  
ATOM   1871  CA  ALA A 230     -22.072 -10.412  70.136  1.00 77.52           C  
ATOM   1872  C   ALA A 230     -22.634  -9.023  70.422  1.00 77.52           C  
ATOM   1873  CB  ALA A 230     -20.996 -10.335  69.056  1.00 77.52           C  
ATOM   1874  O   ALA A 230     -22.267  -8.389  71.414  1.00 77.52           O  
ATOM   1875  N   ASN A 231     -23.538  -8.532  69.637  1.00 76.09           N  
ATOM   1876  CA  ASN A 231     -23.966  -7.137  69.631  1.00 76.09           C  
ATOM   1877  C   ASN A 231     -25.417  -6.995  70.082  1.00 76.09           C  
ATOM   1878  CB  ASN A 231     -23.779  -6.525  68.241  1.00 76.09           C  
ATOM   1879  O   ASN A 231     -25.881  -5.887  70.354  1.00 76.09           O  
ATOM   1880  CG  ASN A 231     -22.320  -6.411  67.845  1.00 76.09           C  
ATOM   1881  ND2 ASN A 231     -22.053  -6.467  66.545  1.00 76.09           N  
ATOM   1882  OD1 ASN A 231     -21.440  -6.275  68.699  1.00 76.09           O  
ATOM   1883  N   ASP A 232     -26.144  -8.152  70.139  1.00 80.88           N  
ATOM   1884  CA  ASP A 232     -27.557  -8.037  70.485  1.00 80.88           C  
ATOM   1885  C   ASP A 232     -27.983  -9.155  71.435  1.00 80.88           C  
ATOM   1886  CB  ASP A 232     -28.422  -8.062  69.223  1.00 80.88           C  
ATOM   1887  O   ASP A 232     -27.138  -9.821  72.036  1.00 80.88           O  
ATOM   1888  CG  ASP A 232     -28.743  -6.674  68.696  1.00 80.88           C  
ATOM   1889  OD1 ASP A 232     -29.035  -5.767  69.506  1.00 80.88           O  
ATOM   1890  OD2 ASP A 232     -28.707  -6.486  67.462  1.00 80.88           O  
ATOM   1891  N   ARG A 233     -29.348  -9.275  71.736  1.00 78.42           N  
ATOM   1892  CA  ARG A 233     -29.912 -10.164  72.747  1.00 78.42           C  
ATOM   1893  C   ARG A 233     -29.578 -11.620  72.443  1.00 78.42           C  
ATOM   1894  CB  ARG A 233     -31.428  -9.982  72.837  1.00 78.42           C  
ATOM   1895  O   ARG A 233     -29.045 -12.332  73.298  1.00 78.42           O  
ATOM   1896  CG  ARG A 233     -32.076 -10.761  73.971  1.00 78.42           C  
ATOM   1897  CD  ARG A 233     -33.586 -10.572  73.994  1.00 78.42           C  
ATOM   1898  NE  ARG A 233     -34.231 -11.495  74.924  1.00 78.42           N  
ATOM   1899  NH1 ARG A 233     -36.379 -10.776  74.474  1.00 78.42           N  
ATOM   1900  NH2 ARG A 233     -36.022 -12.448  76.000  1.00 78.42           N  
ATOM   1901  CZ  ARG A 233     -35.542 -11.571  75.131  1.00 78.42           C  
ATOM   1902  N   ALA A 234     -29.891 -12.155  71.242  1.00 81.64           N  
ATOM   1903  CA  ALA A 234     -29.683 -13.541  70.832  1.00 81.64           C  
ATOM   1904  C   ALA A 234     -29.498 -13.644  69.321  1.00 81.64           C  
ATOM   1905  CB  ALA A 234     -30.854 -14.411  71.282  1.00 81.64           C  
ATOM   1906  O   ALA A 234     -29.839 -12.717  68.582  1.00 81.64           O  
ATOM   1907  N   LEU A 235     -28.824 -14.715  68.888  1.00 86.93           N  
ATOM   1908  CA  LEU A 235     -28.593 -14.977  67.471  1.00 86.93           C  
ATOM   1909  C   LEU A 235     -29.322 -16.241  67.027  1.00 86.93           C  
ATOM   1910  CB  LEU A 235     -27.095 -15.111  67.188  1.00 86.93           C  
ATOM   1911  O   LEU A 235     -29.071 -17.326  67.557  1.00 86.93           O  
ATOM   1912  CG  LEU A 235     -26.705 -15.458  65.750  1.00 86.93           C  
ATOM   1913  CD1 LEU A 235     -27.034 -14.297  64.817  1.00 86.93           C  
ATOM   1914  CD2 LEU A 235     -25.226 -15.815  65.667  1.00 86.93           C  
ATOM   1915  N   LEU A 236     -30.251 -16.027  66.106  1.00 88.74           N  
ATOM   1916  CA  LEU A 236     -30.980 -17.142  65.511  1.00 88.74           C  
ATOM   1917  C   LEU A 236     -30.250 -17.674  64.282  1.00 88.74           C  
ATOM   1918  CB  LEU A 236     -32.399 -16.713  65.131  1.00 88.74           C  
ATOM   1919  O   LEU A 236     -29.970 -16.922  63.347  1.00 88.74           O  
ATOM   1920  CG  LEU A 236     -33.261 -17.765  64.429  1.00 88.74           C  
ATOM   1921  CD1 LEU A 236     -33.637 -18.876  65.404  1.00 88.74           C  
ATOM   1922  CD2 LEU A 236     -34.509 -17.124  63.832  1.00 88.74           C  
ATOM   1923  N   THR A 237     -29.861 -18.946  64.296  1.00 90.82           N  
ATOM   1924  CA  THR A 237     -29.140 -19.561  63.187  1.00 90.82           C  
ATOM   1925  C   THR A 237     -29.948 -20.706  62.585  1.00 90.82           C  
ATOM   1926  CB  THR A 237     -27.762 -20.081  63.637  1.00 90.82           C  
ATOM   1927  O   THR A 237     -30.433 -21.578  63.310  1.00 90.82           O  
ATOM   1928  CG2 THR A 237     -26.857 -18.935  64.075  1.00 90.82           C  
ATOM   1929  OG1 THR A 237     -27.935 -20.986  64.735  1.00 90.82           O  
ATOM   1930  N   PHE A 238     -30.182 -20.625  61.344  1.00 93.11           N  
ATOM   1931  CA  PHE A 238     -30.841 -21.660  60.557  1.00 93.11           C  
ATOM   1932  C   PHE A 238     -29.869 -22.291  59.568  1.00 93.11           C  
ATOM   1933  CB  PHE A 238     -32.048 -21.081  59.810  1.00 93.11           C  
ATOM   1934  O   PHE A 238     -29.385 -21.622  58.652  1.00 93.11           O  
ATOM   1935  CG  PHE A 238     -32.904 -22.122  59.141  1.00 93.11           C  
ATOM   1936  CD1 PHE A 238     -32.845 -22.312  57.766  1.00 93.11           C  
ATOM   1937  CD2 PHE A 238     -33.769 -22.911  59.889  1.00 93.11           C  
ATOM   1938  CE1 PHE A 238     -33.637 -23.275  57.144  1.00 93.11           C  
ATOM   1939  CE2 PHE A 238     -34.563 -23.875  59.275  1.00 93.11           C  
ATOM   1940  CZ  PHE A 238     -34.496 -24.055  57.902  1.00 93.11           C  
ATOM   1941  N   GLU A 239     -29.494 -23.503  59.774  1.00 93.83           N  
ATOM   1942  CA  GLU A 239     -28.574 -24.218  58.895  1.00 93.83           C  
ATOM   1943  C   GLU A 239     -29.228 -25.468  58.310  1.00 93.83           C  
ATOM   1944  CB  GLU A 239     -27.295 -24.598  59.647  1.00 93.83           C  
ATOM   1945  O   GLU A 239     -29.903 -26.212  59.024  1.00 93.83           O  
ATOM   1946  CG  GLU A 239     -26.555 -23.407  60.240  1.00 93.83           C  
ATOM   1947  CD  GLU A 239     -25.338 -23.805  61.060  1.00 93.83           C  
ATOM   1948  OE1 GLU A 239     -24.636 -22.908  61.579  1.00 93.83           O  
ATOM   1949  OE2 GLU A 239     -25.085 -25.024  61.183  1.00 93.83           O  
ATOM   1950  N   GLY A 240     -29.167 -25.524  56.972  1.00 94.56           N  
ATOM   1951  CA  GLY A 240     -29.813 -26.674  56.360  1.00 94.56           C  
ATOM   1952  C   GLY A 240     -29.178 -27.087  55.046  1.00 94.56           C  
ATOM   1953  O   GLY A 240     -28.321 -26.377  54.515  1.00 94.56           O  
ATOM   1954  N   GLU A 241     -29.433 -28.421  54.661  1.00 95.79           N  
ATOM   1955  CA  GLU A 241     -29.015 -28.973  53.376  1.00 95.79           C  
ATOM   1956  C   GLU A 241     -30.190 -29.615  52.643  1.00 95.79           C  
ATOM   1957  CB  GLU A 241     -27.893 -29.996  53.570  1.00 95.79           C  
ATOM   1958  O   GLU A 241     -31.086 -30.181  53.271  1.00 95.79           O  
ATOM   1959  CG  GLU A 241     -28.288 -31.188  54.429  1.00 95.79           C  
ATOM   1960  CD  GLU A 241     -27.155 -32.178  54.639  1.00 95.79           C  
ATOM   1961  OE1 GLU A 241     -27.379 -33.232  55.277  1.00 95.79           O  
ATOM   1962  OE2 GLU A 241     -26.031 -31.898  54.164  1.00 95.79           O  
ATOM   1963  N   THR A 242     -30.256 -29.337  51.404  1.00 95.39           N  
ATOM   1964  CA  THR A 242     -31.328 -29.909  50.597  1.00 95.39           C  
ATOM   1965  C   THR A 242     -30.783 -30.450  49.279  1.00 95.39           C  
ATOM   1966  CB  THR A 242     -32.429 -28.870  50.314  1.00 95.39           C  
ATOM   1967  O   THR A 242     -29.682 -30.088  48.861  1.00 95.39           O  
ATOM   1968  CG2 THR A 242     -31.892 -27.718  49.471  1.00 95.39           C  
ATOM   1969  OG1 THR A 242     -33.504 -29.502  49.608  1.00 95.39           O  
ATOM   1970  N   GLU A 243     -31.572 -31.397  48.661  1.00 95.24           N  
ATOM   1971  CA  GLU A 243     -31.207 -32.004  47.384  1.00 95.24           C  
ATOM   1972  C   GLU A 243     -32.215 -31.647  46.295  1.00 95.24           C  
ATOM   1973  CB  GLU A 243     -31.099 -33.524  47.524  1.00 95.24           C  
ATOM   1974  O   GLU A 243     -33.372 -31.340  46.590  1.00 95.24           O  
ATOM   1975  CG  GLU A 243     -30.040 -33.977  48.517  1.00 95.24           C  
ATOM   1976  CD  GLU A 243     -29.955 -35.489  48.658  1.00 95.24           C  
ATOM   1977  OE1 GLU A 243     -29.080 -35.982  49.406  1.00 95.24           O  
ATOM   1978  OE2 GLU A 243     -30.770 -36.187  48.014  1.00 95.24           O  
ATOM   1979  N   ASN A 244     -31.768 -31.673  45.022  1.00 93.61           N  
ATOM   1980  CA  ASN A 244     -32.569 -31.499  43.815  1.00 93.61           C  
ATOM   1981  C   ASN A 244     -33.392 -30.215  43.870  1.00 93.61           C  
ATOM   1982  CB  ASN A 244     -33.482 -32.708  43.598  1.00 93.61           C  
ATOM   1983  O   ASN A 244     -34.618 -30.253  43.739  1.00 93.61           O  
ATOM   1984  CG  ASN A 244     -32.713 -33.965  43.248  1.00 93.61           C  
ATOM   1985  ND2 ASN A 244     -33.227 -35.113  43.674  1.00 93.61           N  
ATOM   1986  OD1 ASN A 244     -31.664 -33.907  42.601  1.00 93.61           O  
ATOM   1987  N   VAL A 245     -32.685 -29.097  44.091  1.00 94.50           N  
ATOM   1988  CA  VAL A 245     -33.336 -27.791  44.123  1.00 94.50           C  
ATOM   1989  C   VAL A 245     -33.535 -27.279  42.699  1.00 94.50           C  
ATOM   1990  CB  VAL A 245     -32.521 -26.771  44.948  1.00 94.50           C  
ATOM   1991  O   VAL A 245     -32.610 -27.315  41.884  1.00 94.50           O  
ATOM   1992  CG1 VAL A 245     -33.212 -25.409  44.957  1.00 94.50           C  
ATOM   1993  CG2 VAL A 245     -32.318 -27.280  46.374  1.00 94.50           C  
ATOM   1994  N   ALA A 246     -34.749 -26.923  42.389  1.00 93.43           N  
ATOM   1995  CA  ALA A 246     -35.065 -26.373  41.073  1.00 93.43           C  
ATOM   1996  C   ALA A 246     -36.026 -25.193  41.187  1.00 93.43           C  
ATOM   1997  CB  ALA A 246     -35.658 -27.454  40.173  1.00 93.43           C  
ATOM   1998  O   ALA A 246     -37.007 -25.254  41.932  1.00 93.43           O  
ATOM   1999  N   VAL A 247     -35.669 -24.083  40.536  1.00 93.77           N  
ATOM   2000  CA  VAL A 247     -36.517 -22.899  40.452  1.00 93.77           C  
ATOM   2001  C   VAL A 247     -36.967 -22.686  39.009  1.00 93.77           C  
ATOM   2002  CB  VAL A 247     -35.788 -21.641  40.975  1.00 93.77           C  
ATOM   2003  O   VAL A 247     -36.138 -22.618  38.098  1.00 93.77           O  
ATOM   2004  CG1 VAL A 247     -36.701 -20.418  40.898  1.00 93.77           C  
ATOM   2005  CG2 VAL A 247     -35.304 -21.861  42.407  1.00 93.77           C  
ATOM   2006  N   SER A 248     -38.308 -22.632  38.817  1.00 92.05           N  
ATOM   2007  CA  SER A 248     -38.827 -22.487  37.460  1.00 92.05           C  
ATOM   2008  C   SER A 248     -40.003 -21.518  37.420  1.00 92.05           C  
ATOM   2009  CB  SER A 248     -39.253 -23.844  36.901  1.00 92.05           C  
ATOM   2010  O   SER A 248     -40.640 -21.262  38.444  1.00 92.05           O  
ATOM   2011  OG  SER A 248     -40.192 -24.469  37.759  1.00 92.05           O  
ATOM   2012  N   LEU A 249     -40.219 -20.884  36.222  1.00 90.81           N  
ATOM   2013  CA  LEU A 249     -41.399 -20.074  35.939  1.00 90.81           C  
ATOM   2014  C   LEU A 249     -42.434 -20.876  35.156  1.00 90.81           C  
ATOM   2015  CB  LEU A 249     -41.011 -18.817  35.157  1.00 90.81           C  
ATOM   2016  O   LEU A 249     -42.137 -21.391  34.076  1.00 90.81           O  
ATOM   2017  CG  LEU A 249     -40.240 -17.747  35.932  1.00 90.81           C  
ATOM   2018  CD1 LEU A 249     -39.625 -16.735  34.971  1.00 90.81           C  
ATOM   2019  CD2 LEU A 249     -41.154 -17.052  36.936  1.00 90.81           C  
ATOM   2020  N   ILE A 250     -43.619 -20.977  35.730  1.00 89.40           N  
ATOM   2021  CA  ILE A 250     -44.678 -21.794  35.150  1.00 89.40           C  
ATOM   2022  C   ILE A 250     -45.833 -20.900  34.703  1.00 89.40           C  
ATOM   2023  CB  ILE A 250     -45.182 -22.860  36.149  1.00 89.40           C  
ATOM   2024  O   ILE A 250     -46.197 -19.950  35.401  1.00 89.40           O  
ATOM   2025  CG1 ILE A 250     -44.024 -23.757  36.602  1.00 89.40           C  
ATOM   2026  CG2 ILE A 250     -46.308 -23.693  35.528  1.00 89.40           C  
ATOM   2027  CD1 ILE A 250     -44.356 -24.644  37.793  1.00 89.40           C  
ATOM   2028  N   LYS A 251     -46.351 -21.226  33.498  1.00 84.58           N  
ATOM   2029  CA  LYS A 251     -47.462 -20.467  32.932  1.00 84.58           C  
ATOM   2030  C   LYS A 251     -48.750 -20.714  33.713  1.00 84.58           C  
ATOM   2031  CB  LYS A 251     -47.664 -20.829  31.460  1.00 84.58           C  
ATOM   2032  O   LYS A 251     -49.054 -21.852  34.076  1.00 84.58           O  
ATOM   2033  CG  LYS A 251     -48.693 -19.964  30.745  1.00 84.58           C  
ATOM   2034  CD  LYS A 251     -48.822 -20.347  29.278  1.00 84.58           C  
ATOM   2035  CE  LYS A 251     -49.859 -19.490  28.564  1.00 84.58           C  
ATOM   2036  NZ  LYS A 251     -50.000 -19.871  27.127  1.00 84.58           N  
ATOM   2037  N   ASN A 252     -49.383 -19.636  33.960  1.00 84.81           N  
ATOM   2038  CA  ASN A 252     -50.704 -19.716  34.573  1.00 84.81           C  
ATOM   2039  C   ASN A 252     -51.802 -19.870  33.523  1.00 84.81           C  
ATOM   2040  CB  ASN A 252     -50.970 -18.483  35.440  1.00 84.81           C  
ATOM   2041  O   ASN A 252     -52.073 -18.941  32.761  1.00 84.81           O  
ATOM   2042  CG  ASN A 252     -52.132 -18.680  36.393  1.00 84.81           C  
ATOM   2043  ND2 ASN A 252     -52.278 -17.767  37.348  1.00 84.81           N  
ATOM   2044  OD1 ASN A 252     -52.893 -19.644  36.274  1.00 84.81           O  
ATOM   2045  N   GLU A 253     -52.471 -21.048  33.460  1.00 82.10           N  
ATOM   2046  CA  GLU A 253     -53.466 -21.369  32.441  1.00 82.10           C  
ATOM   2047  C   GLU A 253     -54.735 -20.542  32.629  1.00 82.10           C  
ATOM   2048  CB  GLU A 253     -53.804 -22.862  32.472  1.00 82.10           C  
ATOM   2049  O   GLU A 253     -55.462 -20.284  31.666  1.00 82.10           O  
ATOM   2050  CG  GLU A 253     -52.650 -23.763  32.055  1.00 82.10           C  
ATOM   2051  CD  GLU A 253     -53.024 -25.235  32.006  1.00 82.10           C  
ATOM   2052  OE1 GLU A 253     -52.175 -26.064  31.608  1.00 82.10           O  
ATOM   2053  OE2 GLU A 253     -54.178 -25.561  32.366  1.00 82.10           O  
ATOM   2054  N   GLN A 254     -54.957 -20.034  33.780  1.00 80.56           N  
ATOM   2055  CA  GLN A 254     -56.174 -19.306  34.123  1.00 80.56           C  
ATOM   2056  C   GLN A 254     -56.009 -17.810  33.877  1.00 80.56           C  
ATOM   2057  CB  GLN A 254     -56.557 -19.559  35.583  1.00 80.56           C  
ATOM   2058  O   GLN A 254     -56.890 -17.018  34.220  1.00 80.56           O  
ATOM   2059  CG  GLN A 254     -56.979 -20.995  35.868  1.00 80.56           C  
ATOM   2060  CD  GLN A 254     -57.344 -21.221  37.324  1.00 80.56           C  
ATOM   2061  NE2 GLN A 254     -57.885 -22.396  37.623  1.00 80.56           N  
ATOM   2062  OE1 GLN A 254     -57.140 -20.346  38.172  1.00 80.56           O  
ATOM   2063  N   PHE A 255     -54.907 -17.358  33.375  1.00 78.77           N  
ATOM   2064  CA  PHE A 255     -54.651 -15.945  33.124  1.00 78.77           C  
ATOM   2065  C   PHE A 255     -55.484 -15.445  31.950  1.00 78.77           C  
ATOM   2066  CB  PHE A 255     -53.162 -15.707  32.850  1.00 78.77           C  
ATOM   2067  O   PHE A 255     -55.428 -16.010  30.855  1.00 78.77           O  
ATOM   2068  CG  PHE A 255     -52.819 -14.269  32.570  1.00 78.77           C  
ATOM   2069  CD1 PHE A 255     -52.444 -13.864  31.295  1.00 78.77           C  
ATOM   2070  CD2 PHE A 255     -52.872 -13.320  33.584  1.00 78.77           C  
ATOM   2071  CE1 PHE A 255     -52.125 -12.533  31.033  1.00 78.77           C  
ATOM   2072  CE2 PHE A 255     -52.556 -11.989  33.330  1.00 78.77           C  
ATOM   2073  CZ  PHE A 255     -52.181 -11.598  32.055  1.00 78.77           C  
ATOM   2074  N   ASP A 256     -56.558 -14.553  32.133  1.00 72.13           N  
ATOM   2075  CA  ASP A 256     -57.531 -14.068  31.159  1.00 72.13           C  
ATOM   2076  C   ASP A 256     -57.215 -12.635  30.735  1.00 72.13           C  
ATOM   2077  CB  ASP A 256     -58.948 -14.147  31.730  1.00 72.13           C  
ATOM   2078  O   ASP A 256     -57.770 -12.136  29.754  1.00 72.13           O  
ATOM   2079  CG  ASP A 256     -59.528 -15.550  31.683  1.00 72.13           C  
ATOM   2080  OD1 ASP A 256     -58.982 -16.412  30.961  1.00 72.13           O  
ATOM   2081  OD2 ASP A 256     -60.543 -15.794  32.370  1.00 72.13           O  
ATOM   2082  N   PHE A 257     -56.201 -11.971  31.286  1.00 65.72           N  
ATOM   2083  CA  PHE A 257     -56.025 -10.568  30.928  1.00 65.72           C  
ATOM   2084  C   PHE A 257     -55.311 -10.437  29.588  1.00 65.72           C  
ATOM   2085  CB  PHE A 257     -55.239  -9.829  32.015  1.00 65.72           C  
ATOM   2086  O   PHE A 257     -54.546 -11.322  29.197  1.00 65.72           O  
ATOM   2087  CG  PHE A 257     -56.087  -9.374  33.173  1.00 65.72           C  
ATOM   2088  CD1 PHE A 257     -56.844  -8.212  33.084  1.00 65.72           C  
ATOM   2089  CD2 PHE A 257     -56.128 -10.109  34.350  1.00 65.72           C  
ATOM   2090  CE1 PHE A 257     -57.629  -7.788  34.153  1.00 65.72           C  
ATOM   2091  CE2 PHE A 257     -56.910  -9.692  35.423  1.00 65.72           C  
ATOM   2092  CZ  PHE A 257     -57.659  -8.531  35.323  1.00 65.72           C  
ATOM   2093  N   THR A 258     -55.854  -9.590  28.564  1.00 50.33           N  
ATOM   2094  CA  THR A 258     -55.499  -9.285  27.183  1.00 50.33           C  
ATOM   2095  C   THR A 258     -54.143  -8.589  27.115  1.00 50.33           C  
ATOM   2096  CB  THR A 258     -56.567  -8.401  26.513  1.00 50.33           C  
ATOM   2097  O   THR A 258     -54.017  -7.521  26.511  1.00 50.33           O  
ATOM   2098  CG2 THR A 258     -57.809  -9.212  26.161  1.00 50.33           C  
ATOM   2099  OG1 THR A 258     -56.938  -7.347  27.411  1.00 50.33           O  
ATOM   2100  N   ALA A 259     -53.230  -8.637  28.155  1.00 54.91           N  
ATOM   2101  CA  ALA A 259     -51.941  -7.977  27.963  1.00 54.91           C  
ATOM   2102  C   ALA A 259     -51.022  -8.815  27.079  1.00 54.91           C  
ATOM   2103  CB  ALA A 259     -51.276  -7.707  29.310  1.00 54.91           C  
ATOM   2104  O   ALA A 259     -51.059 -10.047  27.125  1.00 54.91           O  
ATOM   2105  N   LYS A 260     -50.874  -8.485  25.791  1.00 55.41           N  
ATOM   2106  CA  LYS A 260     -49.929  -8.992  24.801  1.00 55.41           C  
ATOM   2107  C   LYS A 260     -48.748  -9.687  25.472  1.00 55.41           C  
ATOM   2108  CB  LYS A 260     -49.429  -7.857  23.905  1.00 55.41           C  
ATOM   2109  O   LYS A 260     -47.979  -9.053  26.199  1.00 55.41           O  
ATOM   2110  CG  LYS A 260     -50.279  -7.629  22.664  1.00 55.41           C  
ATOM   2111  CD  LYS A 260     -49.656  -6.586  21.744  1.00 55.41           C  
ATOM   2112  CE  LYS A 260     -50.555  -6.279  20.555  1.00 55.41           C  
ATOM   2113  NZ  LYS A 260     -49.942  -5.267  19.643  1.00 55.41           N  
ATOM   2114  N   ASP A 261     -48.873 -10.801  26.195  1.00 60.95           N  
ATOM   2115  CA  ASP A 261     -47.777 -11.579  26.764  1.00 60.95           C  
ATOM   2116  C   ASP A 261     -46.848 -12.101  25.671  1.00 60.95           C  
ATOM   2117  CB  ASP A 261     -48.321 -12.744  27.594  1.00 60.95           C  
ATOM   2118  O   ASP A 261     -47.308 -12.542  24.616  1.00 60.95           O  
ATOM   2119  CG  ASP A 261     -47.278 -13.355  28.513  1.00 60.95           C  
ATOM   2120  OD1 ASP A 261     -46.168 -12.793  28.635  1.00 60.95           O  
ATOM   2121  OD2 ASP A 261     -47.567 -14.410  29.118  1.00 60.95           O  
ATOM   2122  N   LYS A 262     -45.597 -11.726  25.702  1.00 65.55           N  
ATOM   2123  CA  LYS A 262     -44.568 -12.339  24.865  1.00 65.55           C  
ATOM   2124  C   LYS A 262     -44.368 -13.808  25.226  1.00 65.55           C  
ATOM   2125  CB  LYS A 262     -43.246 -11.582  24.999  1.00 65.55           C  
ATOM   2126  O   LYS A 262     -44.379 -14.170  26.404  1.00 65.55           O  
ATOM   2127  CG  LYS A 262     -43.181 -10.301  24.179  1.00 65.55           C  
ATOM   2128  CD  LYS A 262     -41.782  -9.700  24.193  1.00 65.55           C  
ATOM   2129  CE  LYS A 262     -41.739  -8.363  23.464  1.00 65.55           C  
ATOM   2130  NZ  LYS A 262     -40.369  -7.770  23.475  1.00 65.55           N  
ATOM   2131  N   ASP A 263     -44.549 -14.730  24.335  1.00 68.26           N  
ATOM   2132  CA  ASP A 263     -44.312 -16.160  24.505  1.00 68.26           C  
ATOM   2133  C   ASP A 263     -42.872 -16.431  24.935  1.00 68.26           C  
ATOM   2134  CB  ASP A 263     -44.624 -16.914  23.211  1.00 68.26           C  
ATOM   2135  O   ASP A 263     -41.954 -15.707  24.541  1.00 68.26           O  
ATOM   2136  CG  ASP A 263     -46.103 -16.905  22.862  1.00 68.26           C  
ATOM   2137  OD1 ASP A 263     -46.946 -17.048  23.774  1.00 68.26           O  
ATOM   2138  OD2 ASP A 263     -46.427 -16.756  21.664  1.00 68.26           O  
ATOM   2139  N   PRO A 264     -42.734 -17.316  25.970  1.00 73.96           N  
ATOM   2140  CA  PRO A 264     -41.389 -17.748  26.357  1.00 73.96           C  
ATOM   2141  C   PRO A 264     -40.591 -18.314  25.184  1.00 73.96           C  
ATOM   2142  CB  PRO A 264     -41.655 -18.830  27.407  1.00 73.96           C  
ATOM   2143  O   PRO A 264     -41.171 -18.691  24.162  1.00 73.96           O  
ATOM   2144  CG  PRO A 264     -43.017 -19.352  27.081  1.00 73.96           C  
ATOM   2145  CD  PRO A 264     -43.805 -18.255  26.427  1.00 73.96           C  
ATOM   2146  N   PRO A 265     -39.245 -18.236  25.236  1.00 72.03           N  
ATOM   2147  CA  PRO A 265     -38.431 -18.847  24.184  1.00 72.03           C  
ATOM   2148  C   PRO A 265     -38.765 -20.320  23.958  1.00 72.03           C  
ATOM   2149  CB  PRO A 265     -37.001 -18.685  24.705  1.00 72.03           C  
ATOM   2150  O   PRO A 265     -39.175 -21.014  24.892  1.00 72.03           O  
ATOM   2151  CG  PRO A 265     -37.123 -17.764  25.876  1.00 72.03           C  
ATOM   2152  CD  PRO A 265     -38.569 -17.689  26.274  1.00 72.03           C  
ATOM   2153  N   ARG A 266     -39.169 -20.911  22.610  1.00 63.37           N  
ATOM   2154  CA  ARG A 266     -39.639 -22.108  21.920  1.00 63.37           C  
ATOM   2155  C   ARG A 266     -39.061 -23.369  22.554  1.00 63.37           C  
ATOM   2156  CB  ARG A 266     -39.272 -22.052  20.435  1.00 63.37           C  
ATOM   2157  O   ARG A 266     -39.730 -24.402  22.615  1.00 63.37           O  
ATOM   2158  CG  ARG A 266     -40.215 -21.204  19.599  1.00 63.37           C  
ATOM   2159  CD  ARG A 266     -39.923 -21.336  18.110  1.00 63.37           C  
ATOM   2160  NE  ARG A 266     -40.794 -20.479  17.311  1.00 63.37           N  
ATOM   2161  NH1 ARG A 266     -40.029 -21.251  15.272  1.00 63.37           N  
ATOM   2162  NH2 ARG A 266     -41.656 -19.638  15.356  1.00 63.37           N  
ATOM   2163  CZ  ARG A 266     -40.825 -20.458  15.982  1.00 63.37           C  
ATOM   2164  N   THR A 267     -37.948 -23.422  23.438  1.00 53.01           N  
ATOM   2165  CA  THR A 267     -37.417 -24.656  24.007  1.00 53.01           C  
ATOM   2166  C   THR A 267     -37.895 -24.838  25.444  1.00 53.01           C  
ATOM   2167  CB  THR A 267     -35.877 -24.671  23.970  1.00 53.01           C  
ATOM   2168  O   THR A 267     -37.535 -25.814  26.106  1.00 53.01           O  
ATOM   2169  CG2 THR A 267     -35.365 -25.071  22.590  1.00 53.01           C  
ATOM   2170  OG1 THR A 267     -35.385 -23.365  24.290  1.00 53.01           O  
ATOM   2171  N   MET A 268     -39.158 -24.439  25.769  1.00 59.36           N  
ATOM   2172  CA  MET A 268     -39.436 -24.463  27.202  1.00 59.36           C  
ATOM   2173  C   MET A 268     -40.567 -25.434  27.522  1.00 59.36           C  
ATOM   2174  CB  MET A 268     -39.792 -23.062  27.705  1.00 59.36           C  
ATOM   2175  O   MET A 268     -41.659 -25.329  26.959  1.00 59.36           O  
ATOM   2176  CG  MET A 268     -38.635 -22.078  27.647  1.00 59.36           C  
ATOM   2177  SD  MET A 268     -38.692 -20.845  29.005  1.00 59.36           S  
ATOM   2178  CE  MET A 268     -36.918 -20.537  29.232  1.00 59.36           C  
ATOM   2179  N   GLY A 269     -40.575 -26.755  26.844  1.00 54.47           N  
ATOM   2180  CA  GLY A 269     -41.458 -27.826  27.279  1.00 54.47           C  
ATOM   2181  C   GLY A 269     -42.589 -27.344  28.167  1.00 54.47           C  
ATOM   2182  O   GLY A 269     -42.702 -26.148  28.442  1.00 54.47           O  
ATOM   2183  N   ASN A 270     -43.760 -27.919  28.036  1.00 59.39           N  
ATOM   2184  CA  ASN A 270     -44.965 -27.770  28.845  1.00 59.39           C  
ATOM   2185  C   ASN A 270     -44.632 -27.645  30.329  1.00 59.39           C  
ATOM   2186  CB  ASN A 270     -45.918 -28.945  28.612  1.00 59.39           C  
ATOM   2187  O   ASN A 270     -45.445 -27.151  31.112  1.00 59.39           O  
ATOM   2188  CG  ASN A 270     -46.680 -28.827  27.306  1.00 59.39           C  
ATOM   2189  ND2 ASN A 270     -47.391 -29.887  26.939  1.00 59.39           N  
ATOM   2190  OD1 ASN A 270     -46.629 -27.794  26.634  1.00 59.39           O  
ATOM   2191  N   ASP A 271     -43.248 -27.894  30.792  1.00 61.09           N  
ATOM   2192  CA  ASP A 271     -42.904 -28.005  32.206  1.00 61.09           C  
ATOM   2193  C   ASP A 271     -42.382 -26.677  32.749  1.00 61.09           C  
ATOM   2194  CB  ASP A 271     -41.862 -29.105  32.421  1.00 61.09           C  
ATOM   2195  O   ASP A 271     -42.116 -26.551  33.947  1.00 61.09           O  
ATOM   2196  CG  ASP A 271     -42.457 -30.503  32.367  1.00 61.09           C  
ATOM   2197  OD1 ASP A 271     -43.691 -30.646  32.506  1.00 61.09           O  
ATOM   2198  OD2 ASP A 271     -41.684 -31.468  32.187  1.00 61.09           O  
ATOM   2199  N   GLY A 272     -42.567 -25.456  32.045  1.00 68.94           N  
ATOM   2200  CA  GLY A 272     -42.109 -24.191  32.598  1.00 68.94           C  
ATOM   2201  C   GLY A 272     -40.625 -23.954  32.395  1.00 68.94           C  
ATOM   2202  O   GLY A 272     -39.925 -24.803  31.836  1.00 68.94           O  
ATOM   2203  N   CYS A 273     -40.106 -22.600  32.546  1.00 81.45           N  
ATOM   2204  CA  CYS A 273     -38.740 -22.141  32.318  1.00 81.45           C  
ATOM   2205  C   CYS A 273     -37.882 -22.349  33.560  1.00 81.45           C  
ATOM   2206  CB  CYS A 273     -38.729 -20.665  31.921  1.00 81.45           C  
ATOM   2207  O   CYS A 273     -38.087 -21.689  34.580  1.00 81.45           O  
ATOM   2208  SG  CYS A 273     -37.091 -20.039  31.492  1.00 81.45           S  
ATOM   2209  N   PRO A 274     -36.962 -23.386  33.508  1.00 87.12           N  
ATOM   2210  CA  PRO A 274     -36.079 -23.581  34.662  1.00 87.12           C  
ATOM   2211  C   PRO A 274     -35.047 -22.466  34.811  1.00 87.12           C  
ATOM   2212  CB  PRO A 274     -35.399 -24.920  34.362  1.00 87.12           C  
ATOM   2213  O   PRO A 274     -34.292 -22.190  33.875  1.00 87.12           O  
ATOM   2214  CG  PRO A 274     -35.398 -25.023  32.871  1.00 87.12           C  
ATOM   2215  CD  PRO A 274     -36.609 -24.309  32.343  1.00 87.12           C  
ATOM   2216  N   LEU A 275     -35.035 -21.670  35.897  1.00 91.62           N  
ATOM   2217  CA  LEU A 275     -34.107 -20.578  36.172  1.00 91.62           C  
ATOM   2218  C   LEU A 275     -32.877 -21.085  36.917  1.00 91.62           C  
ATOM   2219  CB  LEU A 275     -34.797 -19.481  36.987  1.00 91.62           C  
ATOM   2220  O   LEU A 275     -31.753 -20.674  36.620  1.00 91.62           O  
ATOM   2221  CG  LEU A 275     -35.987 -18.789  36.321  1.00 91.62           C  
ATOM   2222  CD1 LEU A 275     -36.635 -17.802  37.287  1.00 91.62           C  
ATOM   2223  CD2 LEU A 275     -35.550 -18.084  35.042  1.00 91.62           C  
ATOM   2224  N   LEU A 276     -33.041 -22.041  37.819  1.00 93.63           N  
ATOM   2225  CA  LEU A 276     -31.972 -22.578  38.656  1.00 93.63           C  
ATOM   2226  C   LEU A 276     -32.198 -24.059  38.940  1.00 93.63           C  
ATOM   2227  CB  LEU A 276     -31.881 -21.801  39.971  1.00 93.63           C  
ATOM   2228  O   LEU A 276     -33.303 -24.464  39.310  1.00 93.63           O  
ATOM   2229  CG  LEU A 276     -30.860 -22.311  40.991  1.00 93.63           C  
ATOM   2230  CD1 LEU A 276     -29.526 -21.594  40.808  1.00 93.63           C  
ATOM   2231  CD2 LEU A 276     -31.383 -22.126  42.410  1.00 93.63           C  
ATOM   2232  N   GLN A 277     -31.153 -24.800  38.653  1.00 93.12           N  
ATOM   2233  CA  GLN A 277     -31.160 -26.226  38.959  1.00 93.12           C  
ATOM   2234  C   GLN A 277     -29.861 -26.650  39.638  1.00 93.12           C  
ATOM   2235  CB  GLN A 277     -31.380 -27.048  37.688  1.00 93.12           C  
ATOM   2236  O   GLN A 277     -28.771 -26.370  39.135  1.00 93.12           O  
ATOM   2237  CG  GLN A 277     -31.607 -28.532  37.946  1.00 93.12           C  
ATOM   2238  CD  GLN A 277     -31.965 -29.299  36.687  1.00 93.12           C  
ATOM   2239  NE2 GLN A 277     -32.335 -30.565  36.850  1.00 93.12           N  
ATOM   2240  OE1 GLN A 277     -31.910 -28.759  35.578  1.00 93.12           O  
ATOM   2241  N   SER A 278     -30.057 -27.205  40.758  1.00 95.42           N  
ATOM   2242  CA  SER A 278     -28.888 -27.674  41.495  1.00 95.42           C  
ATOM   2243  C   SER A 278     -29.168 -29.005  42.186  1.00 95.42           C  
ATOM   2244  CB  SER A 278     -28.453 -26.634  42.528  1.00 95.42           C  
ATOM   2245  O   SER A 278     -30.287 -29.252  42.639  1.00 95.42           O  
ATOM   2246  OG  SER A 278     -27.305 -27.075  43.233  1.00 95.42           O  
ATOM   2247  N   ALA A 279     -28.156 -29.856  42.203  1.00 95.01           N  
ATOM   2248  CA  ALA A 279     -28.275 -31.166  42.839  1.00 95.01           C  
ATOM   2249  C   ALA A 279     -28.255 -31.040  44.359  1.00 95.01           C  
ATOM   2250  CB  ALA A 279     -27.154 -32.089  42.369  1.00 95.01           C  
ATOM   2251  O   ALA A 279     -28.982 -31.752  45.056  1.00 95.01           O  
ATOM   2252  N   SER A 280     -27.467 -30.098  44.833  1.00 94.79           N  
ATOM   2253  CA  SER A 280     -27.341 -29.933  46.277  1.00 94.79           C  
ATOM   2254  C   SER A 280     -27.218 -28.462  46.657  1.00 94.79           C  
ATOM   2255  CB  SER A 280     -26.128 -30.706  46.800  1.00 94.79           C  
ATOM   2256  O   SER A 280     -26.626 -27.671  45.919  1.00 94.79           O  
ATOM   2257  OG  SER A 280     -24.922 -30.106  46.361  1.00 94.79           O  
ATOM   2258  N   LEU A 281     -27.837 -28.089  47.759  1.00 95.58           N  
ATOM   2259  CA  LEU A 281     -27.807 -26.728  48.281  1.00 95.58           C  
ATOM   2260  C   LEU A 281     -27.651 -26.731  49.798  1.00 95.58           C  
ATOM   2261  CB  LEU A 281     -29.080 -25.975  47.888  1.00 95.58           C  
ATOM   2262  O   LEU A 281     -28.400 -27.413  50.502  1.00 95.58           O  
ATOM   2263  CG  LEU A 281     -29.265 -24.587  48.505  1.00 95.58           C  
ATOM   2264  CD1 LEU A 281     -28.220 -23.620  47.956  1.00 95.58           C  
ATOM   2265  CD2 LEU A 281     -30.673 -24.067  48.240  1.00 95.58           C  
ATOM   2266  N   GLU A 282     -26.589 -26.055  50.256  1.00 95.90           N  
ATOM   2267  CA  GLU A 282     -26.388 -25.789  51.678  1.00 95.90           C  
ATOM   2268  C   GLU A 282     -26.647 -24.321  52.006  1.00 95.90           C  
ATOM   2269  CB  GLU A 282     -24.969 -26.180  52.101  1.00 95.90           C  
ATOM   2270  O   GLU A 282     -26.180 -23.429  51.297  1.00 95.90           O  
ATOM   2271  CG  GLU A 282     -24.662 -27.661  51.928  1.00 95.90           C  
ATOM   2272  CD  GLU A 282     -23.228 -28.021  52.280  1.00 95.90           C  
ATOM   2273  OE1 GLU A 282     -22.859 -29.213  52.180  1.00 95.90           O  
ATOM   2274  OE2 GLU A 282     -22.466 -27.104  52.661  1.00 95.90           O  
ATOM   2275  N   PHE A 283     -27.428 -24.063  53.003  1.00 95.74           N  
ATOM   2276  CA  PHE A 283     -27.718 -22.668  53.313  1.00 95.74           C  
ATOM   2277  C   PHE A 283     -27.593 -22.410  54.811  1.00 95.74           C  
ATOM   2278  CB  PHE A 283     -29.121 -22.288  52.831  1.00 95.74           C  
ATOM   2279  O   PHE A 283     -27.816 -23.312  55.622  1.00 95.74           O  
ATOM   2280  CG  PHE A 283     -30.224 -23.065  53.497  1.00 95.74           C  
ATOM   2281  CD1 PHE A 283     -30.665 -24.270  52.962  1.00 95.74           C  
ATOM   2282  CD2 PHE A 283     -30.818 -22.592  54.659  1.00 95.74           C  
ATOM   2283  CE1 PHE A 283     -31.687 -24.991  53.576  1.00 95.74           C  
ATOM   2284  CE2 PHE A 283     -31.839 -23.308  55.279  1.00 95.74           C  
ATOM   2285  CZ  PHE A 283     -32.271 -24.507  54.736  1.00 95.74           C  
ATOM   2286  N   VAL A 284     -27.125 -21.255  55.161  1.00 95.92           N  
ATOM   2287  CA  VAL A 284     -26.981 -20.768  56.529  1.00 95.92           C  
ATOM   2288  C   VAL A 284     -27.629 -19.392  56.659  1.00 95.92           C  
ATOM   2289  CB  VAL A 284     -25.497 -20.701  56.953  1.00 95.92           C  
ATOM   2290  O   VAL A 284     -27.254 -18.453  55.953  1.00 95.92           O  
ATOM   2291  CG1 VAL A 284     -25.369 -20.203  58.392  1.00 95.92           C  
ATOM   2292  CG2 VAL A 284     -24.836 -22.070  56.797  1.00 95.92           C  
ATOM   2293  N   TYR A 285     -28.578 -19.333  57.451  1.00 96.13           N  
ATOM   2294  CA  TYR A 285     -29.286 -18.088  57.726  1.00 96.13           C  
ATOM   2295  C   TYR A 285     -29.073 -17.646  59.168  1.00 96.13           C  
ATOM   2296  CB  TYR A 285     -30.783 -18.246  57.445  1.00 96.13           C  
ATOM   2297  O   TYR A 285     -29.340 -18.405  60.103  1.00 96.13           O  
ATOM   2298  CG  TYR A 285     -31.593 -17.010  57.749  1.00 96.13           C  
ATOM   2299  CD1 TYR A 285     -32.312 -16.899  58.938  1.00 96.13           C  
ATOM   2300  CD2 TYR A 285     -31.642 -15.950  56.850  1.00 96.13           C  
ATOM   2301  CE1 TYR A 285     -33.061 -15.762  59.223  1.00 96.13           C  
ATOM   2302  CE2 TYR A 285     -32.388 -14.808  57.124  1.00 96.13           C  
ATOM   2303  OH  TYR A 285     -33.832 -13.596  58.588  1.00 96.13           O  
ATOM   2304  CZ  TYR A 285     -33.092 -14.724  58.311  1.00 96.13           C  
ATOM   2305  N   LYS A 286     -28.583 -16.518  59.360  1.00 94.01           N  
ATOM   2306  CA  LYS A 286     -28.317 -15.955  60.681  1.00 94.01           C  
ATOM   2307  C   LYS A 286     -29.047 -14.629  60.869  1.00 94.01           C  
ATOM   2308  CB  LYS A 286     -26.815 -15.761  60.889  1.00 94.01           C  
ATOM   2309  O   LYS A 286     -28.982 -13.750  60.008  1.00 94.01           O  
ATOM   2310  CG  LYS A 286     -26.010 -17.051  60.834  1.00 94.01           C  
ATOM   2311  CD  LYS A 286     -24.523 -16.792  61.045  1.00 94.01           C  
ATOM   2312  CE  LYS A 286     -23.718 -18.084  60.994  1.00 94.01           C  
ATOM   2313  NZ  LYS A 286     -22.258 -17.833  61.182  1.00 94.01           N  
ATOM   2314  N   GLN A 287     -29.677 -14.513  61.947  1.00 93.15           N  
ATOM   2315  CA  GLN A 287     -30.424 -13.298  62.250  1.00 93.15           C  
ATOM   2316  C   GLN A 287     -30.389 -12.987  63.744  1.00 93.15           C  
ATOM   2317  CB  GLN A 287     -31.873 -13.425  61.776  1.00 93.15           C  
ATOM   2318  O   GLN A 287     -30.697 -13.848  64.569  1.00 93.15           O  
ATOM   2319  CG  GLN A 287     -32.708 -12.172  62.002  1.00 93.15           C  
ATOM   2320  CD  GLN A 287     -34.147 -12.337  61.550  1.00 93.15           C  
ATOM   2321  NE2 GLN A 287     -34.840 -11.218  61.360  1.00 93.15           N  
ATOM   2322  OE1 GLN A 287     -34.632 -13.458  61.372  1.00 93.15           O  
ATOM   2323  N   ASP A 288     -30.023 -11.741  64.030  1.00 89.91           N  
ATOM   2324  CA  ASP A 288     -30.016 -11.297  65.420  1.00 89.91           C  
ATOM   2325  C   ASP A 288     -31.434 -11.016  65.914  1.00 89.91           C  
ATOM   2326  CB  ASP A 288     -29.146 -10.048  65.581  1.00 89.91           C  
ATOM   2327  O   ASP A 288     -32.233 -10.399  65.205  1.00 89.91           O  
ATOM   2328  CG  ASP A 288     -27.674 -10.370  65.766  1.00 89.91           C  
ATOM   2329  OD1 ASP A 288     -27.336 -11.545  66.025  1.00 89.91           O  
ATOM   2330  OD2 ASP A 288     -26.846  -9.440  65.656  1.00 89.91           O  
ATOM   2331  N   LEU A 289     -31.730 -11.496  67.036  1.00 84.95           N  
ATOM   2332  CA  LEU A 289     -32.937 -11.070  67.737  1.00 84.95           C  
ATOM   2333  C   LEU A 289     -32.715  -9.734  68.439  1.00 84.95           C  
ATOM   2334  CB  LEU A 289     -33.368 -12.130  68.755  1.00 84.95           C  
ATOM   2335  O   LEU A 289     -31.839  -9.618  69.298  1.00 84.95           O  
ATOM   2336  CG  LEU A 289     -33.749 -13.498  68.188  1.00 84.95           C  
ATOM   2337  CD1 LEU A 289     -33.902 -14.515  69.316  1.00 84.95           C  
ATOM   2338  CD2 LEU A 289     -35.034 -13.400  67.373  1.00 84.95           C  
ATOM   2339  N   LEU A 290     -33.309  -8.736  68.030  1.00 84.71           N  
ATOM   2340  CA  LEU A 290     -33.017  -7.351  68.385  1.00 84.71           C  
ATOM   2341  C   LEU A 290     -33.472  -7.046  69.807  1.00 84.71           C  
ATOM   2342  CB  LEU A 290     -33.695  -6.392  67.402  1.00 84.71           C  
ATOM   2343  O   LEU A 290     -34.533  -7.505  70.236  1.00 84.71           O  
ATOM   2344  CG  LEU A 290     -33.347  -6.577  65.924  1.00 84.71           C  
ATOM   2345  CD1 LEU A 290     -34.211  -5.667  65.058  1.00 84.71           C  
ATOM   2346  CD2 LEU A 290     -31.865  -6.304  65.685  1.00 84.71           C  
ATOM   2347  N   GLY A 291     -32.482  -6.458  70.558  1.00 79.81           N  
ATOM   2348  CA  GLY A 291     -32.772  -5.904  71.871  1.00 79.81           C  
ATOM   2349  C   GLY A 291     -33.127  -4.430  71.831  1.00 79.81           C  
ATOM   2350  O   GLY A 291     -33.551  -3.916  70.794  1.00 79.81           O  
ATOM   2351  N   TYR A 292     -33.111  -3.774  73.028  1.00 81.19           N  
ATOM   2352  CA  TYR A 292     -33.392  -2.349  73.160  1.00 81.19           C  
ATOM   2353  C   TYR A 292     -32.105  -1.534  73.126  1.00 81.19           C  
ATOM   2354  CB  TYR A 292     -34.153  -2.069  74.460  1.00 81.19           C  
ATOM   2355  O   TYR A 292     -31.031  -2.044  73.454  1.00 81.19           O  
ATOM   2356  CG  TYR A 292     -35.515  -2.716  74.517  1.00 81.19           C  
ATOM   2357  CD1 TYR A 292     -36.630  -2.085  73.971  1.00 81.19           C  
ATOM   2358  CD2 TYR A 292     -35.690  -3.958  75.118  1.00 81.19           C  
ATOM   2359  CE1 TYR A 292     -37.888  -2.676  74.023  1.00 81.19           C  
ATOM   2360  CE2 TYR A 292     -36.943  -4.558  75.175  1.00 81.19           C  
ATOM   2361  OH  TYR A 292     -39.278  -4.501  74.680  1.00 81.19           O  
ATOM   2362  CZ  TYR A 292     -38.035  -3.911  74.626  1.00 81.19           C  
ATOM   2363  N   VAL A 293     -32.178  -0.347  72.574  1.00 80.16           N  
ATOM   2364  CA  VAL A 293     -31.038   0.563  72.538  1.00 80.16           C  
ATOM   2365  C   VAL A 293     -30.656   0.972  73.958  1.00 80.16           C  
ATOM   2366  CB  VAL A 293     -31.342   1.817  71.686  1.00 80.16           C  
ATOM   2367  O   VAL A 293     -31.492   1.479  74.711  1.00 80.16           O  
ATOM   2368  CG1 VAL A 293     -30.143   2.763  71.672  1.00 80.16           C  
ATOM   2369  CG2 VAL A 293     -31.726   1.415  70.263  1.00 80.16           C  
ATOM   2370  N   THR A 294     -29.483   0.605  74.427  1.00 79.26           N  
ATOM   2371  CA  THR A 294     -29.014   0.861  75.784  1.00 79.26           C  
ATOM   2372  C   THR A 294     -28.230   2.170  75.848  1.00 79.26           C  
ATOM   2373  CB  THR A 294     -28.133  -0.293  76.298  1.00 79.26           C  
ATOM   2374  O   THR A 294     -28.259   2.868  76.863  1.00 79.26           O  
ATOM   2375  CG2 THR A 294     -28.953  -1.564  76.497  1.00 79.26           C  
ATOM   2376  OG1 THR A 294     -27.093  -0.553  75.346  1.00 79.26           O  
ATOM   2377  N   ASP A 295     -27.572   2.590  74.732  1.00 76.20           N  
ATOM   2378  CA  ASP A 295     -26.712   3.768  74.671  1.00 76.20           C  
ATOM   2379  C   ASP A 295     -27.539   5.045  74.538  1.00 76.20           C  
ATOM   2380  CB  ASP A 295     -25.729   3.654  73.504  1.00 76.20           C  
ATOM   2381  O   ASP A 295     -28.694   5.001  74.109  1.00 76.20           O  
ATOM   2382  CG  ASP A 295     -24.745   2.510  73.668  1.00 76.20           C  
ATOM   2383  OD1 ASP A 295     -24.450   2.118  74.817  1.00 76.20           O  
ATOM   2384  OD2 ASP A 295     -24.258   1.996  72.638  1.00 76.20           O  
ATOM   2385  N   ASP A 296     -27.026   6.186  75.220  1.00 76.42           N  
ATOM   2386  CA  ASP A 296     -27.674   7.490  75.114  1.00 76.42           C  
ATOM   2387  C   ASP A 296     -27.728   7.960  73.663  1.00 76.42           C  
ATOM   2388  CB  ASP A 296     -26.945   8.523  75.976  1.00 76.42           C  
ATOM   2389  O   ASP A 296     -28.656   8.669  73.269  1.00 76.42           O  
ATOM   2390  CG  ASP A 296     -27.176   8.325  77.463  1.00 76.42           C  
ATOM   2391  OD1 ASP A 296     -28.265   7.853  77.854  1.00 76.42           O  
ATOM   2392  OD2 ASP A 296     -26.261   8.646  78.253  1.00 76.42           O  
ATOM   2393  N   GLU A 297     -26.892   7.412  72.829  1.00 76.20           N  
ATOM   2394  CA  GLU A 297     -26.852   7.734  71.406  1.00 76.20           C  
ATOM   2395  C   GLU A 297     -27.747   6.796  70.601  1.00 76.20           C  
ATOM   2396  CB  GLU A 297     -25.415   7.669  70.880  1.00 76.20           C  
ATOM   2397  O   GLU A 297     -27.950   5.642  70.985  1.00 76.20           O  
ATOM   2398  CG  GLU A 297     -24.495   8.725  71.475  1.00 76.20           C  
ATOM   2399  CD  GLU A 297     -23.101   8.715  70.868  1.00 76.20           C  
ATOM   2400  OE1 GLU A 297     -22.297   9.624  71.179  1.00 76.20           O  
ATOM   2401  OE2 GLU A 297     -22.810   7.792  70.075  1.00 76.20           O  
ATOM   2402  N   PRO A 298     -28.437   7.486  69.608  1.00 78.74           N  
ATOM   2403  CA  PRO A 298     -29.206   6.625  68.705  1.00 78.74           C  
ATOM   2404  C   PRO A 298     -28.359   5.516  68.085  1.00 78.74           C  
ATOM   2405  CB  PRO A 298     -29.706   7.595  67.633  1.00 78.74           C  
ATOM   2406  O   PRO A 298     -27.128   5.570  68.140  1.00 78.74           O  
ATOM   2407  CG  PRO A 298     -28.745   8.740  67.675  1.00 78.74           C  
ATOM   2408  CD  PRO A 298     -28.149   8.812  69.052  1.00 78.74           C  
ATOM   2409  N   GLN A 299     -29.013   4.365  67.846  1.00 82.33           N  
ATOM   2410  CA  GLN A 299     -28.366   3.235  67.186  1.00 82.33           C  
ATOM   2411  C   GLN A 299     -27.501   3.701  66.019  1.00 82.33           C  
ATOM   2412  CB  GLN A 299     -29.411   2.230  66.697  1.00 82.33           C  
ATOM   2413  O   GLN A 299     -27.949   4.489  65.183  1.00 82.33           O  
ATOM   2414  CG  GLN A 299     -28.811   0.979  66.067  1.00 82.33           C  
ATOM   2415  CD  GLN A 299     -29.866  -0.020  65.628  1.00 82.33           C  
ATOM   2416  NE2 GLN A 299     -29.437  -1.067  64.932  1.00 82.33           N  
ATOM   2417  OE1 GLN A 299     -31.056   0.150  65.912  1.00 82.33           O  
ATOM   2418  N   SER A 300     -26.239   3.460  66.115  1.00 81.50           N  
ATOM   2419  CA  SER A 300     -25.275   3.852  65.092  1.00 81.50           C  
ATOM   2420  C   SER A 300     -25.397   2.972  63.852  1.00 81.50           C  
ATOM   2421  CB  SER A 300     -23.850   3.777  65.642  1.00 81.50           C  
ATOM   2422  O   SER A 300     -25.799   1.810  63.947  1.00 81.50           O  
ATOM   2423  OG  SER A 300     -23.439   2.429  65.794  1.00 81.50           O  
ATOM   2424  N   ILE A 301     -25.211   3.594  62.687  1.00 80.92           N  
ATOM   2425  CA  ILE A 301     -25.215   2.939  61.383  1.00 80.92           C  
ATOM   2426  C   ILE A 301     -23.854   2.294  61.126  1.00 80.92           C  
ATOM   2427  CB  ILE A 301     -25.559   3.933  60.251  1.00 80.92           C  
ATOM   2428  O   ILE A 301     -23.729   1.416  60.270  1.00 80.92           O  
ATOM   2429  CG1 ILE A 301     -26.924   4.584  60.509  1.00 80.92           C  
ATOM   2430  CG2 ILE A 301     -25.535   3.232  58.891  1.00 80.92           C  
ATOM   2431  CD1 ILE A 301     -27.187   5.823  59.664  1.00 80.92           C  
ATOM   2432  N   THR A 302     -22.787   2.520  61.935  1.00 79.28           N  
ATOM   2433  CA  THR A 302     -21.445   2.030  61.641  1.00 79.28           C  
ATOM   2434  C   THR A 302     -20.938   1.136  62.768  1.00 79.28           C  
ATOM   2435  CB  THR A 302     -20.461   3.194  61.422  1.00 79.28           C  
ATOM   2436  O   THR A 302     -20.311   0.104  62.515  1.00 79.28           O  
ATOM   2437  CG2 THR A 302     -20.778   3.948  60.136  1.00 79.28           C  
ATOM   2438  OG1 THR A 302     -20.549   4.101  62.529  1.00 79.28           O  
ATOM   2439  N   LEU A 303     -21.323   1.428  63.989  1.00 80.74           N  
ATOM   2440  CA  LEU A 303     -20.795   0.700  65.138  1.00 80.74           C  
ATOM   2441  C   LEU A 303     -21.856  -0.218  65.735  1.00 80.74           C  
ATOM   2442  CB  LEU A 303     -20.288   1.675  66.204  1.00 80.74           C  
ATOM   2443  O   LEU A 303     -23.045   0.111  65.727  1.00 80.74           O  
ATOM   2444  CG  LEU A 303     -19.057   2.503  65.836  1.00 80.74           C  
ATOM   2445  CD1 LEU A 303     -18.917   3.694  66.779  1.00 80.74           C  
ATOM   2446  CD2 LEU A 303     -17.801   1.639  65.867  1.00 80.74           C  
ATOM   2447  N   LYS A 304     -21.436  -1.483  66.146  1.00 82.71           N  
ATOM   2448  CA  LYS A 304     -22.231  -2.491  66.840  1.00 82.71           C  
ATOM   2449  C   LYS A 304     -23.475  -2.859  66.036  1.00 82.71           C  
ATOM   2450  CB  LYS A 304     -22.634  -1.994  68.230  1.00 82.71           C  
ATOM   2451  O   LYS A 304     -24.595  -2.777  66.543  1.00 82.71           O  
ATOM   2452  CG  LYS A 304     -21.478  -1.904  69.214  1.00 82.71           C  
ATOM   2453  CD  LYS A 304     -21.954  -1.486  70.599  1.00 82.71           C  
ATOM   2454  CE  LYS A 304     -20.793  -1.361  71.576  1.00 82.71           C  
ATOM   2455  NZ  LYS A 304     -21.254  -0.941  72.934  1.00 82.71           N  
ATOM   2456  N   LEU A 305     -23.382  -3.187  64.748  1.00 84.62           N  
ATOM   2457  CA  LEU A 305     -24.465  -3.510  63.825  1.00 84.62           C  
ATOM   2458  C   LEU A 305     -25.044  -4.887  64.126  1.00 84.62           C  
ATOM   2459  CB  LEU A 305     -23.968  -3.457  62.378  1.00 84.62           C  
ATOM   2460  O   LEU A 305     -24.299  -5.841  64.359  1.00 84.62           O  
ATOM   2461  CG  LEU A 305     -23.584  -2.077  61.842  1.00 84.62           C  
ATOM   2462  CD1 LEU A 305     -22.468  -2.200  60.809  1.00 84.62           C  
ATOM   2463  CD2 LEU A 305     -24.799  -1.378  61.242  1.00 84.62           C  
ATOM   2464  N   PRO A 306     -26.449  -4.902  64.168  1.00 89.50           N  
ATOM   2465  CA  PRO A 306     -27.072  -6.223  64.285  1.00 89.50           C  
ATOM   2466  C   PRO A 306     -26.790  -7.116  63.080  1.00 89.50           C  
ATOM   2467  CB  PRO A 306     -28.565  -5.900  64.388  1.00 89.50           C  
ATOM   2468  O   PRO A 306     -26.744  -6.634  61.946  1.00 89.50           O  
ATOM   2469  CG  PRO A 306     -28.712  -4.560  63.745  1.00 89.50           C  
ATOM   2470  CD  PRO A 306     -27.412  -3.818  63.884  1.00 89.50           C  
ATOM   2471  N   LEU A 307     -26.479  -8.438  63.367  1.00 90.05           N  
ATOM   2472  CA  LEU A 307     -26.128  -9.411  62.340  1.00 90.05           C  
ATOM   2473  C   LEU A 307     -27.374  -9.922  61.625  1.00 90.05           C  
ATOM   2474  CB  LEU A 307     -25.359 -10.584  62.952  1.00 90.05           C  
ATOM   2475  O   LEU A 307     -28.326 -10.366  62.271  1.00 90.05           O  
ATOM   2476  CG  LEU A 307     -24.903 -11.677  61.983  1.00 90.05           C  
ATOM   2477  CD1 LEU A 307     -23.774 -11.161  61.097  1.00 90.05           C  
ATOM   2478  CD2 LEU A 307     -24.464 -12.921  62.748  1.00 90.05           C  
ATOM   2479  N   TRP A 308     -27.481  -9.666  60.387  1.00 93.95           N  
ATOM   2480  CA  TRP A 308     -28.479 -10.220  59.479  1.00 93.95           C  
ATOM   2481  C   TRP A 308     -27.833 -10.694  58.182  1.00 93.95           C  
ATOM   2482  CB  TRP A 308     -29.564  -9.181  59.173  1.00 93.95           C  
ATOM   2483  O   TRP A 308     -27.485  -9.882  57.322  1.00 93.95           O  
ATOM   2484  CG  TRP A 308     -30.766  -9.744  58.477  1.00 93.95           C  
ATOM   2485  CD1 TRP A 308     -31.038 -11.062  58.237  1.00 93.95           C  
ATOM   2486  CD2 TRP A 308     -31.858  -9.002  57.925  1.00 93.95           C  
ATOM   2487  CE2 TRP A 308     -32.758  -9.936  57.367  1.00 93.95           C  
ATOM   2488  CE3 TRP A 308     -32.164  -7.637  57.851  1.00 93.95           C  
ATOM   2489  NE1 TRP A 308     -32.234 -11.184  57.570  1.00 93.95           N  
ATOM   2490  CH2 TRP A 308     -34.219  -8.206  56.681  1.00 93.95           C  
ATOM   2491  CZ2 TRP A 308     -33.944  -9.548  56.741  1.00 93.95           C  
ATOM   2492  CZ3 TRP A 308     -33.345  -7.252  57.228  1.00 93.95           C  
ATOM   2493  N   SER A 309     -27.683 -12.120  57.993  1.00 95.39           N  
ATOM   2494  CA  SER A 309     -26.954 -12.627  56.835  1.00 95.39           C  
ATOM   2495  C   SER A 309     -27.533 -13.952  56.355  1.00 95.39           C  
ATOM   2496  CB  SER A 309     -25.471 -12.798  57.167  1.00 95.39           C  
ATOM   2497  O   SER A 309     -28.102 -14.709  57.143  1.00 95.39           O  
ATOM   2498  OG  SER A 309     -25.277 -13.884  58.056  1.00 95.39           O  
ATOM   2499  N   SER A 310     -27.483 -14.127  55.061  1.00 96.11           N  
ATOM   2500  CA  SER A 310     -27.853 -15.391  54.432  1.00 96.11           C  
ATOM   2501  C   SER A 310     -26.736 -15.910  53.533  1.00 96.11           C  
ATOM   2502  CB  SER A 310     -29.139 -15.230  53.620  1.00 96.11           C  
ATOM   2503  O   SER A 310     -26.181 -15.159  52.728  1.00 96.11           O  
ATOM   2504  OG  SER A 310     -28.985 -14.228  52.629  1.00 96.11           O  
ATOM   2505  N   GLU A 311     -26.346 -17.100  53.726  1.00 96.76           N  
ATOM   2506  CA  GLU A 311     -25.294 -17.747  52.947  1.00 96.76           C  
ATOM   2507  C   GLU A 311     -25.830 -18.963  52.198  1.00 96.76           C  
ATOM   2508  CB  GLU A 311     -24.130 -18.156  53.853  1.00 96.76           C  
ATOM   2509  O   GLU A 311     -26.449 -19.844  52.797  1.00 96.76           O  
ATOM   2510  CG  GLU A 311     -22.943 -18.742  53.101  1.00 96.76           C  
ATOM   2511  CD  GLU A 311     -21.773 -19.092  54.007  1.00 96.76           C  
ATOM   2512  OE1 GLU A 311     -20.893 -19.877  53.586  1.00 96.76           O  
ATOM   2513  OE2 GLU A 311     -21.737 -18.580  55.148  1.00 96.76           O  
ATOM   2514  N   TRP A 312     -25.677 -18.975  50.926  1.00 95.98           N  
ATOM   2515  CA  TRP A 312     -26.146 -20.058  50.067  1.00 95.98           C  
ATOM   2516  C   TRP A 312     -24.978 -20.740  49.364  1.00 95.98           C  
ATOM   2517  CB  TRP A 312     -27.145 -19.531  49.033  1.00 95.98           C  
ATOM   2518  O   TRP A 312     -24.224 -20.095  48.632  1.00 95.98           O  
ATOM   2519  CG  TRP A 312     -28.252 -18.708  49.619  1.00 95.98           C  
ATOM   2520  CD1 TRP A 312     -28.197 -17.390  49.980  1.00 95.98           C  
ATOM   2521  CD2 TRP A 312     -29.580 -19.151  49.916  1.00 95.98           C  
ATOM   2522  CE2 TRP A 312     -30.277 -18.047  50.455  1.00 95.98           C  
ATOM   2523  CE3 TRP A 312     -30.248 -20.375  49.779  1.00 95.98           C  
ATOM   2524  NE1 TRP A 312     -29.413 -16.987  50.484  1.00 95.98           N  
ATOM   2525  CH2 TRP A 312     -32.243 -19.342  50.712  1.00 95.98           C  
ATOM   2526  CZ2 TRP A 312     -31.612 -18.133  50.857  1.00 95.98           C  
ATOM   2527  CZ3 TRP A 312     -31.577 -20.457  50.180  1.00 95.98           C  
ATOM   2528  N   ARG A 313     -24.774 -22.064  49.507  1.00 96.11           N  
ATOM   2529  CA  ARG A 313     -23.705 -22.841  48.889  1.00 96.11           C  
ATOM   2530  C   ARG A 313     -24.269 -23.874  47.919  1.00 96.11           C  
ATOM   2531  CB  ARG A 313     -22.855 -23.534  49.957  1.00 96.11           C  
ATOM   2532  O   ARG A 313     -24.887 -24.855  48.339  1.00 96.11           O  
ATOM   2533  CG  ARG A 313     -22.160 -22.574  50.908  1.00 96.11           C  
ATOM   2534  CD  ARG A 313     -21.329 -23.313  51.947  1.00 96.11           C  
ATOM   2535  NE  ARG A 313     -20.533 -22.393  52.755  1.00 96.11           N  
ATOM   2536  NH1 ARG A 313     -21.266 -23.215  54.785  1.00 96.11           N  
ATOM   2537  NH2 ARG A 313     -19.760 -21.489  54.720  1.00 96.11           N  
ATOM   2538  CZ  ARG A 313     -20.521 -22.368  54.085  1.00 96.11           C  
ATOM   2539  N   PHE A 314     -24.022 -23.624  46.654  1.00 95.46           N  
ATOM   2540  CA  PHE A 314     -24.521 -24.520  45.618  1.00 95.46           C  
ATOM   2541  C   PHE A 314     -23.492 -25.595  45.291  1.00 95.46           C  
ATOM   2542  CB  PHE A 314     -24.879 -23.735  44.353  1.00 95.46           C  
ATOM   2543  O   PHE A 314     -22.301 -25.305  45.165  1.00 95.46           O  
ATOM   2544  CG  PHE A 314     -26.068 -22.827  44.517  1.00 95.46           C  
ATOM   2545  CD1 PHE A 314     -27.361 -23.329  44.422  1.00 95.46           C  
ATOM   2546  CD2 PHE A 314     -25.894 -21.472  44.767  1.00 95.46           C  
ATOM   2547  CE1 PHE A 314     -28.463 -22.493  44.573  1.00 95.46           C  
ATOM   2548  CE2 PHE A 314     -26.991 -20.630  44.920  1.00 95.46           C  
ATOM   2549  CZ  PHE A 314     -28.275 -21.141  44.821  1.00 95.46           C  
ATOM   2550  N   GLY A 315     -23.959 -26.801  45.090  1.00 93.68           N  
ATOM   2551  CA  GLY A 315     -23.104 -27.953  44.859  1.00 93.68           C  
ATOM   2552  C   GLY A 315     -23.025 -28.355  43.398  1.00 93.68           C  
ATOM   2553  O   GLY A 315     -22.967 -27.496  42.516  1.00 93.68           O  
ATOM   2554  N   ASN A 316     -23.034 -29.691  43.079  1.00 91.19           N  
ATOM   2555  CA  ASN A 316     -22.827 -30.255  41.750  1.00 91.19           C  
ATOM   2556  C   ASN A 316     -24.027 -30.003  40.841  1.00 91.19           C  
ATOM   2557  CB  ASN A 316     -22.536 -31.754  41.843  1.00 91.19           C  
ATOM   2558  O   ASN A 316     -25.147 -29.825  41.321  1.00 91.19           O  
ATOM   2559  CG  ASN A 316     -21.208 -32.051  42.512  1.00 91.19           C  
ATOM   2560  ND2 ASN A 316     -21.095 -33.234  43.105  1.00 91.19           N  
ATOM   2561  OD1 ASN A 316     -20.294 -31.223  42.499  1.00 91.19           O  
ATOM   2562  N   ASN A 317     -23.775 -29.946  39.501  1.00 91.92           N  
ATOM   2563  CA  ASN A 317     -24.761 -29.856  38.428  1.00 91.92           C  
ATOM   2564  C   ASN A 317     -25.628 -28.608  38.568  1.00 91.92           C  
ATOM   2565  CB  ASN A 317     -25.636 -31.111  38.397  1.00 91.92           C  
ATOM   2566  O   ASN A 317     -26.850 -28.678  38.425  1.00 91.92           O  
ATOM   2567  CG  ASN A 317     -24.881 -32.338  37.924  1.00 91.92           C  
ATOM   2568  ND2 ASN A 317     -25.431 -33.514  38.200  1.00 91.92           N  
ATOM   2569  OD1 ASN A 317     -23.812 -32.228  37.318  1.00 91.92           O  
ATOM   2570  N   THR A 318     -24.911 -27.489  38.975  1.00 94.60           N  
ATOM   2571  CA  THR A 318     -25.627 -26.226  39.120  1.00 94.60           C  
ATOM   2572  C   THR A 318     -25.700 -25.489  37.786  1.00 94.60           C  
ATOM   2573  CB  THR A 318     -24.958 -25.323  40.173  1.00 94.60           C  
ATOM   2574  O   THR A 318     -24.671 -25.226  37.159  1.00 94.60           O  
ATOM   2575  CG2 THR A 318     -25.758 -24.042  40.386  1.00 94.60           C  
ATOM   2576  OG1 THR A 318     -24.872 -26.031  41.416  1.00 94.60           O  
ATOM   2577  N   VAL A 319     -26.858 -25.249  37.284  1.00 93.27           N  
ATOM   2578  CA  VAL A 319     -27.100 -24.509  36.050  1.00 93.27           C  
ATOM   2579  C   VAL A 319     -28.026 -23.326  36.329  1.00 93.27           C  
ATOM   2580  CB  VAL A 319     -27.706 -25.414  34.955  1.00 93.27           C  
ATOM   2581  O   VAL A 319     -29.130 -23.504  36.849  1.00 93.27           O  
ATOM   2582  CG1 VAL A 319     -27.950 -24.620  33.672  1.00 93.27           C  
ATOM   2583  CG2 VAL A 319     -26.793 -26.607  34.683  1.00 93.27           C  
ATOM   2584  N   LEU A 320     -27.539 -22.064  36.054  1.00 92.48           N  
ATOM   2585  CA  LEU A 320     -28.321 -20.840  36.179  1.00 92.48           C  
ATOM   2586  C   LEU A 320     -28.650 -20.263  34.805  1.00 92.48           C  
ATOM   2587  CB  LEU A 320     -27.564 -19.802  37.012  1.00 92.48           C  
ATOM   2588  O   LEU A 320     -27.747 -19.951  34.025  1.00 92.48           O  
ATOM   2589  CG  LEU A 320     -27.216 -20.207  38.445  1.00 92.48           C  
ATOM   2590  CD1 LEU A 320     -26.166 -19.263  39.022  1.00 92.48           C  
ATOM   2591  CD2 LEU A 320     -28.467 -20.220  39.317  1.00 92.48           C  
ATOM   2592  N   SER A 321     -29.926 -20.259  34.476  1.00 90.89           N  
ATOM   2593  CA  SER A 321     -30.379 -19.718  33.199  1.00 90.89           C  
ATOM   2594  C   SER A 321     -31.277 -18.502  33.402  1.00 90.89           C  
ATOM   2595  CB  SER A 321     -31.127 -20.786  32.399  1.00 90.89           C  
ATOM   2596  O   SER A 321     -32.319 -18.594  34.053  1.00 90.89           O  
ATOM   2597  OG  SER A 321     -30.321 -21.937  32.222  1.00 90.89           O  
ATOM   2598  N   TYR A 322     -30.776 -17.320  32.952  1.00 91.78           N  
ATOM   2599  CA  TYR A 322     -31.497 -16.064  33.128  1.00 91.78           C  
ATOM   2600  C   TYR A 322     -31.458 -15.231  31.853  1.00 91.78           C  
ATOM   2601  CB  TYR A 322     -30.907 -15.265  34.293  1.00 91.78           C  
ATOM   2602  O   TYR A 322     -30.479 -15.274  31.105  1.00 91.78           O  
ATOM   2603  CG  TYR A 322     -31.835 -14.204  34.833  1.00 91.78           C  
ATOM   2604  CD1 TYR A 322     -31.737 -12.882  34.407  1.00 91.78           C  
ATOM   2605  CD2 TYR A 322     -32.811 -14.522  35.772  1.00 91.78           C  
ATOM   2606  CE1 TYR A 322     -32.589 -11.901  34.904  1.00 91.78           C  
ATOM   2607  CE2 TYR A 322     -33.669 -13.550  36.276  1.00 91.78           C  
ATOM   2608  OH  TYR A 322     -34.397 -11.277  36.331  1.00 91.78           O  
ATOM   2609  CZ  TYR A 322     -33.551 -12.245  35.836  1.00 91.78           C  
ATOM   2610  N   GLY A 323     -32.470 -14.620  31.481  1.00 90.37           N  
ATOM   2611  CA  GLY A 323     -32.501 -13.785  30.291  1.00 90.37           C  
ATOM   2612  C   GLY A 323     -33.507 -12.654  30.382  1.00 90.37           C  
ATOM   2613  O   GLY A 323     -34.081 -12.410  31.445  1.00 90.37           O  
ATOM   2614  N   PRO A 324     -33.624 -11.836  29.310  1.00 89.83           N  
ATOM   2615  CA  PRO A 324     -34.521 -10.677  29.281  1.00 89.83           C  
ATOM   2616  C   PRO A 324     -35.970 -11.045  29.590  1.00 89.83           C  
ATOM   2617  CB  PRO A 324     -34.383 -10.162  27.846  1.00 89.83           C  
ATOM   2618  O   PRO A 324     -36.643 -10.337  30.343  1.00 89.83           O  
ATOM   2619  CG  PRO A 324     -33.020 -10.598  27.413  1.00 89.83           C  
ATOM   2620  CD  PRO A 324     -32.715 -11.920  28.058  1.00 89.83           C  
ATOM   2621  N   TRP A 325     -36.418 -12.106  29.043  1.00 87.34           N  
ATOM   2622  CA  TRP A 325     -37.793 -12.528  29.291  1.00 87.34           C  
ATOM   2623  C   TRP A 325     -38.014 -12.817  30.773  1.00 87.34           C  
ATOM   2624  CB  TRP A 325     -38.133 -13.767  28.459  1.00 87.34           C  
ATOM   2625  O   TRP A 325     -39.018 -12.395  31.350  1.00 87.34           O  
ATOM   2626  CG  TRP A 325     -39.517 -14.296  28.693  1.00 87.34           C  
ATOM   2627  CD1 TRP A 325     -40.669 -13.889  28.079  1.00 87.34           C  
ATOM   2628  CD2 TRP A 325     -39.894 -15.327  29.610  1.00 87.34           C  
ATOM   2629  CE2 TRP A 325     -41.292 -15.495  29.499  1.00 87.34           C  
ATOM   2630  CE3 TRP A 325     -39.185 -16.128  30.515  1.00 87.34           C  
ATOM   2631  NE1 TRP A 325     -41.740 -14.606  28.559  1.00 87.34           N  
ATOM   2632  CH2 TRP A 325     -41.277 -17.202  31.138  1.00 87.34           C  
ATOM   2633  CZ2 TRP A 325     -41.995 -16.432  30.261  1.00 87.34           C  
ATOM   2634  CZ3 TRP A 325     -39.885 -17.059  31.272  1.00 87.34           C  
ATOM   2635  N   ALA A 326     -37.099 -13.617  31.351  1.00 89.67           N  
ATOM   2636  CA  ALA A 326     -37.187 -13.960  32.769  1.00 89.67           C  
ATOM   2637  C   ALA A 326     -37.173 -12.707  33.639  1.00 89.67           C  
ATOM   2638  CB  ALA A 326     -36.042 -14.890  33.162  1.00 89.67           C  
ATOM   2639  O   ALA A 326     -37.901 -12.625  34.631  1.00 89.67           O  
ATOM   2640  N   GLU A 327     -36.371 -11.682  33.263  1.00 90.38           N  
ATOM   2641  CA  GLU A 327     -36.299 -10.412  33.978  1.00 90.38           C  
ATOM   2642  C   GLU A 327     -37.635  -9.674  33.930  1.00 90.38           C  
ATOM   2643  CB  GLU A 327     -35.190  -9.529  33.397  1.00 90.38           C  
ATOM   2644  O   GLU A 327     -38.066  -9.095  34.928  1.00 90.38           O  
ATOM   2645  CG  GLU A 327     -35.090  -8.158  34.049  1.00 90.38           C  
ATOM   2646  CD  GLU A 327     -34.767  -8.222  35.533  1.00 90.38           C  
ATOM   2647  OE1 GLU A 327     -34.955  -7.206  36.240  1.00 90.38           O  
ATOM   2648  OE2 GLU A 327     -34.321  -9.297  35.994  1.00 90.38           O  
ATOM   2649  N   GLN A 328     -38.302  -9.706  32.752  1.00 85.73           N  
ATOM   2650  CA  GLN A 328     -39.604  -9.063  32.615  1.00 85.73           C  
ATOM   2651  C   GLN A 328     -40.636  -9.709  33.535  1.00 85.73           C  
ATOM   2652  CB  GLN A 328     -40.084  -9.123  31.163  1.00 85.73           C  
ATOM   2653  O   GLN A 328     -41.440  -9.012  34.158  1.00 85.73           O  
ATOM   2654  CG  GLN A 328     -39.284  -8.241  30.213  1.00 85.73           C  
ATOM   2655  CD  GLN A 328     -39.710  -8.400  28.766  1.00 85.73           C  
ATOM   2656  NE2 GLN A 328     -39.146  -7.577  27.889  1.00 85.73           N  
ATOM   2657  OE1 GLN A 328     -40.538  -9.257  28.439  1.00 85.73           O  
ATOM   2658  N   GLN A 329     -40.573 -11.063  33.611  1.00 87.78           N  
ATOM   2659  CA  GLN A 329     -41.496 -11.775  34.488  1.00 87.78           C  
ATOM   2660  C   GLN A 329     -41.199 -11.481  35.956  1.00 87.78           C  
ATOM   2661  CB  GLN A 329     -41.428 -13.281  34.230  1.00 87.78           C  
ATOM   2662  O   GLN A 329     -42.120 -11.325  36.761  1.00 87.78           O  
ATOM   2663  CG  GLN A 329     -41.831 -13.683  32.818  1.00 87.78           C  
ATOM   2664  CD  GLN A 329     -43.133 -13.042  32.376  1.00 87.78           C  
ATOM   2665  NE2 GLN A 329     -43.130 -12.454  31.184  1.00 87.78           N  
ATOM   2666  OE1 GLN A 329     -44.134 -13.076  33.098  1.00 87.78           O  
ATOM   2667  N   ARG A 330     -39.868 -11.460  36.235  1.00 90.17           N  
ATOM   2668  CA  ARG A 330     -39.470 -11.122  37.598  1.00 90.17           C  
ATOM   2669  C   ARG A 330     -39.986  -9.742  37.993  1.00 90.17           C  
ATOM   2670  CB  ARG A 330     -37.948 -11.174  37.743  1.00 90.17           C  
ATOM   2671  O   ARG A 330     -40.501  -9.558  39.098  1.00 90.17           O  
ATOM   2672  CG  ARG A 330     -37.451 -10.865  39.146  1.00 90.17           C  
ATOM   2673  CD  ARG A 330     -35.975 -10.491  39.153  1.00 90.17           C  
ATOM   2674  NE  ARG A 330     -35.743  -9.201  38.510  1.00 90.17           N  
ATOM   2675  NH1 ARG A 330     -35.923  -7.966  40.454  1.00 90.17           N  
ATOM   2676  NH2 ARG A 330     -35.502  -6.917  38.460  1.00 90.17           N  
ATOM   2677  CZ  ARG A 330     -35.724  -8.031  39.143  1.00 90.17           C  
ATOM   2678  N   PHE A 331     -39.777  -8.739  37.105  1.00 88.08           N  
ATOM   2679  CA  PHE A 331     -40.241  -7.379  37.353  1.00 88.08           C  
ATOM   2680  C   PHE A 331     -41.744  -7.357  37.606  1.00 88.08           C  
ATOM   2681  CB  PHE A 331     -39.894  -6.467  36.172  1.00 88.08           C  
ATOM   2682  O   PHE A 331     -42.215  -6.675  38.518  1.00 88.08           O  
ATOM   2683  CG  PHE A 331     -40.407  -5.060  36.320  1.00 88.08           C  
ATOM   2684  CD1 PHE A 331     -41.564  -4.656  35.663  1.00 88.08           C  
ATOM   2685  CD2 PHE A 331     -39.734  -4.142  37.115  1.00 88.08           C  
ATOM   2686  CE1 PHE A 331     -42.042  -3.354  35.797  1.00 88.08           C  
ATOM   2687  CE2 PHE A 331     -40.207  -2.840  37.254  1.00 88.08           C  
ATOM   2688  CZ  PHE A 331     -41.359  -2.448  36.594  1.00 88.08           C  
ATOM   2689  N   LEU A 332     -42.575  -8.114  36.873  1.00 87.61           N  
ATOM   2690  CA  LEU A 332     -44.024  -8.172  37.042  1.00 87.61           C  
ATOM   2691  C   LEU A 332     -44.388  -8.751  38.404  1.00 87.61           C  
ATOM   2692  CB  LEU A 332     -44.660  -9.012  35.931  1.00 87.61           C  
ATOM   2693  O   LEU A 332     -45.274  -8.232  39.088  1.00 87.61           O  
ATOM   2694  CG  LEU A 332     -44.675  -8.388  34.534  1.00 87.61           C  
ATOM   2695  CD1 LEU A 332     -45.206  -9.389  33.512  1.00 87.61           C  
ATOM   2696  CD2 LEU A 332     -45.511  -7.114  34.526  1.00 87.61           C  
ATOM   2697  N   ILE A 333     -43.643  -9.822  38.733  1.00 90.80           N  
ATOM   2698  CA  ILE A 333     -43.905 -10.472  40.012  1.00 90.80           C  
ATOM   2699  C   ILE A 333     -43.551  -9.524  41.156  1.00 90.80           C  
ATOM   2700  CB  ILE A 333     -43.116 -11.793  40.147  1.00 90.80           C  
ATOM   2701  O   ILE A 333     -44.342  -9.336  42.082  1.00 90.80           O  
ATOM   2702  CG1 ILE A 333     -43.637 -12.830  39.146  1.00 90.80           C  
ATOM   2703  CG2 ILE A 333     -43.198 -12.327  41.580  1.00 90.80           C  
ATOM   2704  CD1 ILE A 333     -42.788 -14.092  39.063  1.00 90.80           C  
ATOM   2705  N   TYR A 334     -42.384  -8.882  41.008  1.00 91.40           N  
ATOM   2706  CA  TYR A 334     -41.925  -7.953  42.035  1.00 91.40           C  
ATOM   2707  C   TYR A 334     -42.862  -6.756  42.146  1.00 91.40           C  
ATOM   2708  CB  TYR A 334     -40.502  -7.476  41.731  1.00 91.40           C  
ATOM   2709  O   TYR A 334     -43.255  -6.368  43.250  1.00 91.40           O  
ATOM   2710  CG  TYR A 334     -39.898  -6.630  42.826  1.00 91.40           C  
ATOM   2711  CD1 TYR A 334     -39.980  -5.241  42.785  1.00 91.40           C  
ATOM   2712  CD2 TYR A 334     -39.245  -7.220  43.903  1.00 91.40           C  
ATOM   2713  CE1 TYR A 334     -39.422  -4.458  43.791  1.00 91.40           C  
ATOM   2714  CE2 TYR A 334     -38.683  -6.447  44.915  1.00 91.40           C  
ATOM   2715  OH  TYR A 334     -38.226  -4.299  45.848  1.00 91.40           O  
ATOM   2716  CZ  TYR A 334     -38.779  -5.069  44.850  1.00 91.40           C  
ATOM   2717  N   SER A 335     -43.199  -6.141  41.084  1.00 88.57           N  
ATOM   2718  CA  SER A 335     -44.059  -4.962  41.054  1.00 88.57           C  
ATOM   2719  C   SER A 335     -45.442  -5.274  41.617  1.00 88.57           C  
ATOM   2720  CB  SER A 335     -44.190  -4.430  39.627  1.00 88.57           C  
ATOM   2721  O   SER A 335     -46.095  -4.400  42.191  1.00 88.57           O  
ATOM   2722  OG  SER A 335     -44.755  -5.410  38.773  1.00 88.57           O  
ATOM   2723  N   PHE A 336     -45.892  -6.514  41.412  1.00 90.23           N  
ATOM   2724  CA  PHE A 336     -47.189  -6.924  41.937  1.00 90.23           C  
ATOM   2725  C   PHE A 336     -47.161  -6.990  43.458  1.00 90.23           C  
ATOM   2726  CB  PHE A 336     -47.599  -8.282  41.359  1.00 90.23           C  
ATOM   2727  O   PHE A 336     -48.052  -6.459  44.125  1.00 90.23           O  
ATOM   2728  CG  PHE A 336     -48.917  -8.789  41.878  1.00 90.23           C  
ATOM   2729  CD1 PHE A 336     -48.966  -9.657  42.962  1.00 90.23           C  
ATOM   2730  CD2 PHE A 336     -50.109  -8.398  41.281  1.00 90.23           C  
ATOM   2731  CE1 PHE A 336     -50.185 -10.128  43.444  1.00 90.23           C  
ATOM   2732  CE2 PHE A 336     -51.331  -8.864  41.758  1.00 90.23           C  
ATOM   2733  CZ  PHE A 336     -51.367  -9.731  42.839  1.00 90.23           C  
ATOM   2734  N   PHE A 337     -46.078  -7.633  44.003  1.00 92.07           N  
ATOM   2735  CA  PHE A 337     -46.004  -7.836  45.445  1.00 92.07           C  
ATOM   2736  C   PHE A 337     -45.545  -6.563  46.148  1.00 92.07           C  
ATOM   2737  CB  PHE A 337     -45.055  -8.991  45.779  1.00 92.07           C  
ATOM   2738  O   PHE A 337     -45.950  -6.293  47.280  1.00 92.07           O  
ATOM   2739  CG  PHE A 337     -45.665 -10.353  45.583  1.00 92.07           C  
ATOM   2740  CD1 PHE A 337     -46.479 -10.913  46.560  1.00 92.07           C  
ATOM   2741  CD2 PHE A 337     -45.424 -11.073  44.420  1.00 92.07           C  
ATOM   2742  CE1 PHE A 337     -47.044 -12.173  46.382  1.00 92.07           C  
ATOM   2743  CE2 PHE A 337     -45.985 -12.334  44.234  1.00 92.07           C  
ATOM   2744  CZ  PHE A 337     -46.795 -12.882  45.217  1.00 92.07           C  
ATOM   2745  N   TYR A 338     -44.771  -5.763  45.460  1.00 91.69           N  
ATOM   2746  CA  TYR A 338     -44.243  -4.524  46.020  1.00 91.69           C  
ATOM   2747  C   TYR A 338     -44.471  -3.355  45.070  1.00 91.69           C  
ATOM   2748  CB  TYR A 338     -42.749  -4.665  46.326  1.00 91.69           C  
ATOM   2749  O   TYR A 338     -43.527  -2.857  44.451  1.00 91.69           O  
ATOM   2750  CG  TYR A 338     -42.438  -5.725  47.354  1.00 91.69           C  
ATOM   2751  CD1 TYR A 338     -42.514  -5.446  48.717  1.00 91.69           C  
ATOM   2752  CD2 TYR A 338     -42.065  -7.007  46.966  1.00 91.69           C  
ATOM   2753  CE1 TYR A 338     -42.227  -6.418  49.668  1.00 91.69           C  
ATOM   2754  CE2 TYR A 338     -41.774  -7.988  47.909  1.00 91.69           C  
ATOM   2755  OH  TYR A 338     -41.572  -8.652  50.193  1.00 91.69           O  
ATOM   2756  CZ  TYR A 338     -41.858  -7.685  49.256  1.00 91.69           C  
ATOM   2757  N   PRO A 339     -45.665  -2.852  45.050  1.00 89.23           N  
ATOM   2758  CA  PRO A 339     -45.927  -1.717  44.161  1.00 89.23           C  
ATOM   2759  C   PRO A 339     -45.323  -0.413  44.677  1.00 89.23           C  
ATOM   2760  CB  PRO A 339     -47.455  -1.637  44.132  1.00 89.23           C  
ATOM   2761  O   PRO A 339     -45.320  -0.164  45.885  1.00 89.23           O  
ATOM   2762  CG  PRO A 339     -47.894  -2.233  45.431  1.00 89.23           C  
ATOM   2763  CD  PRO A 339     -46.902  -3.289  45.830  1.00 89.23           C  
ATOM   2764  N   PRO A 340     -44.720   0.391  43.654  1.00 85.46           N  
ATOM   2765  CA  PRO A 340     -44.158   1.672  44.089  1.00 85.46           C  
ATOM   2766  C   PRO A 340     -45.226   2.651  44.571  1.00 85.46           C  
ATOM   2767  CB  PRO A 340     -43.463   2.198  42.830  1.00 85.46           C  
ATOM   2768  O   PRO A 340     -46.336   2.674  44.033  1.00 85.46           O  
ATOM   2769  CG  PRO A 340     -44.183   1.543  41.695  1.00 85.46           C  
ATOM   2770  CD  PRO A 340     -44.743   0.235  42.176  1.00 85.46           C  
ATOM   2771  N   ASP A 341     -45.014   3.374  45.724  1.00 85.12           N  
ATOM   2772  CA  ASP A 341     -45.954   4.361  46.246  1.00 85.12           C  
ATOM   2773  C   ASP A 341     -45.709   5.735  45.626  1.00 85.12           C  
ATOM   2774  CB  ASP A 341     -45.854   4.447  47.770  1.00 85.12           C  
ATOM   2775  O   ASP A 341     -46.473   6.674  45.862  1.00 85.12           O  
ATOM   2776  CG  ASP A 341     -44.455   4.789  48.253  1.00 85.12           C  
ATOM   2777  OD1 ASP A 341     -43.571   5.067  47.415  1.00 85.12           O  
ATOM   2778  OD2 ASP A 341     -44.234   4.778  49.484  1.00 85.12           O  
ATOM   2779  N   PHE A 342     -44.653   5.997  44.802  1.00 83.89           N  
ATOM   2780  CA  PHE A 342     -44.284   7.192  44.053  1.00 83.89           C  
ATOM   2781  C   PHE A 342     -44.187   8.401  44.974  1.00 83.89           C  
ATOM   2782  CB  PHE A 342     -45.298   7.462  42.936  1.00 83.89           C  
ATOM   2783  O   PHE A 342     -44.518   9.519  44.576  1.00 83.89           O  
ATOM   2784  CG  PHE A 342     -45.383   6.362  41.914  1.00 83.89           C  
ATOM   2785  CD1 PHE A 342     -44.352   6.157  41.004  1.00 83.89           C  
ATOM   2786  CD2 PHE A 342     -46.494   5.530  41.861  1.00 83.89           C  
ATOM   2787  CE1 PHE A 342     -44.429   5.138  40.057  1.00 83.89           C  
ATOM   2788  CE2 PHE A 342     -46.578   4.511  40.917  1.00 83.89           C  
ATOM   2789  CZ  PHE A 342     -45.544   4.318  40.015  1.00 83.89           C  
ATOM   2790  N   GLN A 343     -43.792   8.130  46.296  1.00 85.12           N  
ATOM   2791  CA  GLN A 343     -43.560   9.195  47.267  1.00 85.12           C  
ATOM   2792  C   GLN A 343     -42.071   9.350  47.569  1.00 85.12           C  
ATOM   2793  CB  GLN A 343     -44.333   8.924  48.557  1.00 85.12           C  
ATOM   2794  O   GLN A 343     -41.297   8.406  47.397  1.00 85.12           O  
ATOM   2795  CG  GLN A 343     -45.845   8.993  48.395  1.00 85.12           C  
ATOM   2796  CD  GLN A 343     -46.583   8.880  49.716  1.00 85.12           C  
ATOM   2797  NE2 GLN A 343     -47.908   8.976  49.665  1.00 85.12           N  
ATOM   2798  OE1 GLN A 343     -45.968   8.705  50.773  1.00 85.12           O  
ATOM   2799  N   ASN A 344     -41.790  10.670  47.930  1.00 88.67           N  
ATOM   2800  CA  ASN A 344     -40.424  10.881  48.396  1.00 88.67           C  
ATOM   2801  C   ASN A 344     -40.154  10.136  49.700  1.00 88.67           C  
ATOM   2802  CB  ASN A 344     -40.142  12.375  48.569  1.00 88.67           C  
ATOM   2803  O   ASN A 344     -41.029  10.050  50.563  1.00 88.67           O  
ATOM   2804  CG  ASN A 344     -40.139  13.127  47.253  1.00 88.67           C  
ATOM   2805  ND2 ASN A 344     -40.130  14.452  47.326  1.00 88.67           N  
ATOM   2806  OD1 ASN A 344     -40.144  12.520  46.179  1.00 88.67           O  
ATOM   2807  N   SER A 345     -39.060   9.451  49.665  1.00 87.05           N  
ATOM   2808  CA  SER A 345     -38.680   8.685  50.848  1.00 87.05           C  
ATOM   2809  C   SER A 345     -38.079   9.587  51.920  1.00 87.05           C  
ATOM   2810  CB  SER A 345     -37.684   7.585  50.478  1.00 87.05           C  
ATOM   2811  O   SER A 345     -37.548  10.656  51.613  1.00 87.05           O  
ATOM   2812  OG  SER A 345     -38.253   6.685  49.542  1.00 87.05           O  
ATOM   2813  N   THR A 346     -38.383   9.351  53.177  1.00 88.75           N  
ATOM   2814  CA  THR A 346     -37.755  10.025  54.307  1.00 88.75           C  
ATOM   2815  C   THR A 346     -36.769   9.096  55.011  1.00 88.75           C  
ATOM   2816  CB  THR A 346     -38.806  10.522  55.317  1.00 88.75           C  
ATOM   2817  O   THR A 346     -36.888   7.873  54.920  1.00 88.75           O  
ATOM   2818  CG2 THR A 346     -39.730  11.558  54.684  1.00 88.75           C  
ATOM   2819  OG1 THR A 346     -39.591   9.411  55.767  1.00 88.75           O  
ATOM   2820  N   ALA A 347     -35.631   9.856  55.433  1.00 89.44           N  
ATOM   2821  CA  ALA A 347     -34.609   9.104  56.157  1.00 89.44           C  
ATOM   2822  C   ALA A 347     -35.204   8.398  57.372  1.00 89.44           C  
ATOM   2823  CB  ALA A 347     -33.473  10.027  56.586  1.00 89.44           C  
ATOM   2824  O   ALA A 347     -36.033   8.970  58.085  1.00 89.44           O  
ATOM   2825  N   THR A 348     -34.952   7.084  57.448  1.00 88.09           N  
ATOM   2826  CA  THR A 348     -35.401   6.269  58.571  1.00 88.09           C  
ATOM   2827  C   THR A 348     -34.838   6.800  59.885  1.00 88.09           C  
ATOM   2828  CB  THR A 348     -34.991   4.796  58.392  1.00 88.09           C  
ATOM   2829  O   THR A 348     -33.630   7.012  60.009  1.00 88.09           O  
ATOM   2830  CG2 THR A 348     -35.572   3.924  59.499  1.00 88.09           C  
ATOM   2831  OG1 THR A 348     -35.467   4.323  57.125  1.00 88.09           O  
ATOM   2832  N   ALA A 349     -35.707   7.172  60.775  1.00 85.62           N  
ATOM   2833  CA  ALA A 349     -35.297   7.636  62.098  1.00 85.62           C  
ATOM   2834  C   ALA A 349     -34.748   6.484  62.936  1.00 85.62           C  
ATOM   2835  CB  ALA A 349     -36.470   8.300  62.816  1.00 85.62           C  
ATOM   2836  O   ALA A 349     -35.420   5.467  63.122  1.00 85.62           O  
ATOM   2837  N   MET A 350     -33.437   6.664  63.332  1.00 88.44           N  
ATOM   2838  CA  MET A 350     -32.800   5.641  64.156  1.00 88.44           C  
ATOM   2839  C   MET A 350     -33.363   5.655  65.573  1.00 88.44           C  
ATOM   2840  CB  MET A 350     -31.285   5.846  64.193  1.00 88.44           C  
ATOM   2841  O   MET A 350     -33.641   6.722  66.124  1.00 88.44           O  
ATOM   2842  CG  MET A 350     -30.605   5.637  62.850  1.00 88.44           C  
ATOM   2843  SD  MET A 350     -30.773   3.916  62.237  1.00 88.44           S  
ATOM   2844  CE  MET A 350     -30.428   4.169  60.474  1.00 88.44           C  
ATOM   2845  N   PRO A 351     -33.692   4.375  66.084  1.00 86.61           N  
ATOM   2846  CA  PRO A 351     -34.273   4.258  67.422  1.00 86.61           C  
ATOM   2847  C   PRO A 351     -33.370   4.834  68.510  1.00 86.61           C  
ATOM   2848  CB  PRO A 351     -34.447   2.747  67.600  1.00 86.61           C  
ATOM   2849  O   PRO A 351     -32.144   4.724  68.423  1.00 86.61           O  
ATOM   2850  CG  PRO A 351     -33.482   2.135  66.636  1.00 86.61           C  
ATOM   2851  CD  PRO A 351     -33.236   3.113  65.523  1.00 86.61           C  
ATOM   2852  N   THR A 352     -34.004   5.595  69.408  1.00 86.00           N  
ATOM   2853  CA  THR A 352     -33.344   6.206  70.558  1.00 86.00           C  
ATOM   2854  C   THR A 352     -33.462   5.309  71.787  1.00 86.00           C  
ATOM   2855  CB  THR A 352     -33.939   7.591  70.871  1.00 86.00           C  
ATOM   2856  O   THR A 352     -34.002   4.204  71.707  1.00 86.00           O  
ATOM   2857  CG2 THR A 352     -33.636   8.585  69.755  1.00 86.00           C  
ATOM   2858  OG1 THR A 352     -35.360   7.473  71.018  1.00 86.00           O  
ATOM   2859  N   ARG A 353     -32.805   5.723  72.857  1.00 79.88           N  
ATOM   2860  CA  ARG A 353     -32.785   4.959  74.101  1.00 79.88           C  
ATOM   2861  C   ARG A 353     -34.193   4.534  74.503  1.00 79.88           C  
ATOM   2862  CB  ARG A 353     -32.143   5.777  75.224  1.00 79.88           C  
ATOM   2863  O   ARG A 353     -35.120   5.347  74.492  1.00 79.88           O  
ATOM   2864  CG  ARG A 353     -31.982   5.011  76.527  1.00 79.88           C  
ATOM   2865  CD  ARG A 353     -31.347   5.871  77.611  1.00 79.88           C  
ATOM   2866  NE  ARG A 353     -31.247   5.153  78.879  1.00 79.88           N  
ATOM   2867  NH1 ARG A 353     -30.486   6.971  80.085  1.00 79.88           N  
ATOM   2868  NH2 ARG A 353     -30.789   4.948  81.120  1.00 79.88           N  
ATOM   2869  CZ  ARG A 353     -30.841   5.692  80.025  1.00 79.88           C  
ATOM   2870  N   GLY A 354     -34.425   3.188  74.677  1.00 78.47           N  
ATOM   2871  CA  GLY A 354     -35.677   2.613  75.143  1.00 78.47           C  
ATOM   2872  C   GLY A 354     -36.509   2.007  74.027  1.00 78.47           C  
ATOM   2873  O   GLY A 354     -37.445   1.248  74.286  1.00 78.47           O  
ATOM   2874  N   LYS A 355     -36.150   2.327  72.804  1.00 81.15           N  
ATOM   2875  CA  LYS A 355     -36.850   1.775  71.648  1.00 81.15           C  
ATOM   2876  C   LYS A 355     -36.135   0.540  71.109  1.00 81.15           C  
ATOM   2877  CB  LYS A 355     -36.980   2.828  70.547  1.00 81.15           C  
ATOM   2878  O   LYS A 355     -34.931   0.374  71.316  1.00 81.15           O  
ATOM   2879  CG  LYS A 355     -37.937   3.963  70.885  1.00 81.15           C  
ATOM   2880  CD  LYS A 355     -38.145   4.891  69.696  1.00 81.15           C  
ATOM   2881  CE  LYS A 355     -39.103   6.025  70.032  1.00 81.15           C  
ATOM   2882  NZ  LYS A 355     -39.286   6.957  68.879  1.00 81.15           N  
ATOM   2883  N   LYS A 356     -36.962  -0.378  70.529  1.00 81.70           N  
ATOM   2884  CA  LYS A 356     -36.398  -1.603  69.969  1.00 81.70           C  
ATOM   2885  C   LYS A 356     -35.498  -1.299  68.776  1.00 81.70           C  
ATOM   2886  CB  LYS A 356     -37.512  -2.565  69.554  1.00 81.70           C  
ATOM   2887  O   LYS A 356     -35.824  -0.448  67.945  1.00 81.70           O  
ATOM   2888  CG  LYS A 356     -37.033  -3.982  69.272  1.00 81.70           C  
ATOM   2889  CD  LYS A 356     -38.200  -4.924  69.009  1.00 81.70           C  
ATOM   2890  CE  LYS A 356     -37.722  -6.343  68.727  1.00 81.70           C  
ATOM   2891  NZ  LYS A 356     -38.864  -7.278  68.507  1.00 81.70           N  
ATOM   2892  N   ARG A 357     -34.380  -1.918  68.786  1.00 85.98           N  
ATOM   2893  CA  ARG A 357     -33.431  -1.749  67.689  1.00 85.98           C  
ATOM   2894  C   ARG A 357     -34.007  -2.278  66.380  1.00 85.98           C  
ATOM   2895  CB  ARG A 357     -32.112  -2.458  68.006  1.00 85.98           C  
ATOM   2896  O   ARG A 357     -34.909  -3.118  66.388  1.00 85.98           O  
ATOM   2897  CG  ARG A 357     -31.304  -1.794  69.109  1.00 85.98           C  
ATOM   2898  CD  ARG A 357     -30.025  -2.560  69.413  1.00 85.98           C  
ATOM   2899  NE  ARG A 357     -29.022  -2.369  68.368  1.00 85.98           N  
ATOM   2900  NH1 ARG A 357     -27.208  -2.596  69.780  1.00 85.98           N  
ATOM   2901  NH2 ARG A 357     -26.884  -2.206  67.545  1.00 85.98           N  
ATOM   2902  CZ  ARG A 357     -27.707  -2.391  68.567  1.00 85.98           C  
ATOM   2903  N   ILE A 358     -33.497  -1.771  65.305  1.00 89.26           N  
ATOM   2904  CA  ILE A 358     -33.926  -2.210  63.982  1.00 89.26           C  
ATOM   2905  C   ILE A 358     -32.728  -2.754  63.206  1.00 89.26           C  
ATOM   2906  CB  ILE A 358     -34.597  -1.063  63.196  1.00 89.26           C  
ATOM   2907  O   ILE A 358     -31.586  -2.370  63.466  1.00 89.26           O  
ATOM   2908  CG1 ILE A 358     -33.636   0.125  63.057  1.00 89.26           C  
ATOM   2909  CG2 ILE A 358     -35.903  -0.635  63.873  1.00 89.26           C  
ATOM   2910  CD1 ILE A 358     -34.135   1.219  62.124  1.00 89.26           C  
ATOM   2911  N   HIS A 359     -32.973  -3.682  62.316  1.00 89.43           N  
ATOM   2912  CA  HIS A 359     -31.925  -4.192  61.438  1.00 89.43           C  
ATOM   2913  C   HIS A 359     -31.483  -3.132  60.435  1.00 89.43           C  
ATOM   2914  CB  HIS A 359     -32.406  -5.444  60.702  1.00 89.43           C  
ATOM   2915  O   HIS A 359     -32.317  -2.443  59.845  1.00 89.43           O  
ATOM   2916  CG  HIS A 359     -32.556  -6.640  61.587  1.00 89.43           C  
ATOM   2917  CD2 HIS A 359     -33.660  -7.301  62.009  1.00 89.43           C  
ATOM   2918  ND1 HIS A 359     -31.479  -7.290  62.149  1.00 89.43           N  
ATOM   2919  CE1 HIS A 359     -31.914  -8.303  62.879  1.00 89.43           C  
ATOM   2920  NE2 HIS A 359     -33.234  -8.331  62.811  1.00 89.43           N  
ATOM   2921  N   VAL A 360     -30.150  -2.984  60.261  1.00 90.94           N  
ATOM   2922  CA  VAL A 360     -29.592  -1.919  59.434  1.00 90.94           C  
ATOM   2923  C   VAL A 360     -29.287  -2.456  58.037  1.00 90.94           C  
ATOM   2924  CB  VAL A 360     -28.316  -1.319  60.065  1.00 90.94           C  
ATOM   2925  O   VAL A 360     -29.642  -1.833  57.034  1.00 90.94           O  
ATOM   2926  CG1 VAL A 360     -27.709  -0.256  59.150  1.00 90.94           C  
ATOM   2927  CG2 VAL A 360     -28.627  -0.731  61.440  1.00 90.94           C  
ATOM   2928  N   LYS A 361     -28.676  -3.629  57.895  1.00 92.30           N  
ATOM   2929  CA  LYS A 361     -28.272  -4.145  56.590  1.00 92.30           C  
ATOM   2930  C   LYS A 361     -28.418  -5.663  56.530  1.00 92.30           C  
ATOM   2931  CB  LYS A 361     -26.829  -3.745  56.278  1.00 92.30           C  
ATOM   2932  O   LYS A 361     -28.314  -6.343  57.553  1.00 92.30           O  
ATOM   2933  CG  LYS A 361     -25.793  -4.422  57.163  1.00 92.30           C  
ATOM   2934  CD  LYS A 361     -24.376  -4.032  56.764  1.00 92.30           C  
ATOM   2935  CE  LYS A 361     -23.338  -4.720  57.640  1.00 92.30           C  
ATOM   2936  NZ  LYS A 361     -21.946  -4.326  57.264  1.00 92.30           N  
ATOM   2937  N   HIS A 362     -28.747  -6.170  55.326  1.00 94.99           N  
ATOM   2938  CA  HIS A 362     -28.806  -7.604  55.069  1.00 94.99           C  
ATOM   2939  C   HIS A 362     -27.660  -8.049  54.167  1.00 94.99           C  
ATOM   2940  CB  HIS A 362     -30.147  -7.980  54.436  1.00 94.99           C  
ATOM   2941  O   HIS A 362     -27.550  -7.596  53.026  1.00 94.99           O  
ATOM   2942  CG  HIS A 362     -30.321  -9.451  54.227  1.00 94.99           C  
ATOM   2943  CD2 HIS A 362     -30.112 -10.497  55.061  1.00 94.99           C  
ATOM   2944  ND1 HIS A 362     -30.759  -9.987  53.036  1.00 94.99           N  
ATOM   2945  CE1 HIS A 362     -30.812 -11.304  53.146  1.00 94.99           C  
ATOM   2946  NE2 HIS A 362     -30.425 -11.640  54.364  1.00 94.99           N  
ATOM   2947  N   ASP A 363     -26.840  -8.987  54.637  1.00 95.79           N  
ATOM   2948  CA  ASP A 363     -25.702  -9.501  53.883  1.00 95.79           C  
ATOM   2949  C   ASP A 363     -26.016 -10.867  53.278  1.00 95.79           C  
ATOM   2950  CB  ASP A 363     -24.462  -9.592  54.776  1.00 95.79           C  
ATOM   2951  O   ASP A 363     -26.378 -11.802  53.997  1.00 95.79           O  
ATOM   2952  CG  ASP A 363     -23.927  -8.233  55.189  1.00 95.79           C  
ATOM   2953  OD1 ASP A 363     -23.975  -7.285  54.374  1.00 95.79           O  
ATOM   2954  OD2 ASP A 363     -23.452  -8.108  56.338  1.00 95.79           O  
ATOM   2955  N   VAL A 364     -26.011 -10.916  51.908  1.00 96.33           N  
ATOM   2956  CA  VAL A 364     -26.267 -12.163  51.194  1.00 96.33           C  
ATOM   2957  C   VAL A 364     -24.976 -12.659  50.544  1.00 96.33           C  
ATOM   2958  CB  VAL A 364     -27.370 -11.989  50.126  1.00 96.33           C  
ATOM   2959  O   VAL A 364     -24.336 -11.928  49.785  1.00 96.33           O  
ATOM   2960  CG1 VAL A 364     -27.630 -13.308  49.401  1.00 96.33           C  
ATOM   2961  CG2 VAL A 364     -28.653 -11.464  50.766  1.00 96.33           C  
ATOM   2962  N   LYS A 365     -24.601 -13.873  50.852  1.00 96.79           N  
ATOM   2963  CA  LYS A 365     -23.406 -14.482  50.274  1.00 96.79           C  
ATOM   2964  C   LYS A 365     -23.753 -15.760  49.515  1.00 96.79           C  
ATOM   2965  CB  LYS A 365     -22.376 -14.782  51.364  1.00 96.79           C  
ATOM   2966  O   LYS A 365     -24.328 -16.690  50.085  1.00 96.79           O  
ATOM   2967  CG  LYS A 365     -21.014 -15.201  50.829  1.00 96.79           C  
ATOM   2968  CD  LYS A 365     -19.991 -15.332  51.950  1.00 96.79           C  
ATOM   2969  CE  LYS A 365     -18.619 -15.716  51.413  1.00 96.79           C  
ATOM   2970  NZ  LYS A 365     -17.611 -15.844  52.508  1.00 96.79           N  
ATOM   2971  N   ILE A 366     -23.456 -15.750  48.231  1.00 95.42           N  
ATOM   2972  CA  ILE A 366     -23.671 -16.923  47.391  1.00 95.42           C  
ATOM   2973  C   ILE A 366     -22.326 -17.536  47.008  1.00 95.42           C  
ATOM   2974  CB  ILE A 366     -24.481 -16.570  46.124  1.00 95.42           C  
ATOM   2975  O   ILE A 366     -21.465 -16.855  46.446  1.00 95.42           O  
ATOM   2976  CG1 ILE A 366     -25.844 -15.985  46.507  1.00 95.42           C  
ATOM   2977  CG2 ILE A 366     -24.645 -17.801  45.228  1.00 95.42           C  
ATOM   2978  CD1 ILE A 366     -26.640 -15.442  45.327  1.00 95.42           C  
ATOM   2979  N   ILE A 367     -22.157 -18.801  47.298  1.00 96.20           N  
ATOM   2980  CA  ILE A 367     -20.898 -19.482  47.016  1.00 96.20           C  
ATOM   2981  C   ILE A 367     -21.148 -20.665  46.083  1.00 96.20           C  
ATOM   2982  CB  ILE A 367     -20.211 -19.960  48.316  1.00 96.20           C  
ATOM   2983  O   ILE A 367     -22.007 -21.506  46.355  1.00 96.20           O  
ATOM   2984  CG1 ILE A 367     -19.952 -18.773  49.250  1.00 96.20           C  
ATOM   2985  CG2 ILE A 367     -18.908 -20.700  47.997  1.00 96.20           C  
ATOM   2986  CD1 ILE A 367     -19.563 -19.173  50.667  1.00 96.20           C  
ATOM   2987  N   LEU A 368     -20.396 -20.678  45.014  1.00 95.49           N  
ATOM   2988  CA  LEU A 368     -20.430 -21.800  44.082  1.00 95.49           C  
ATOM   2989  C   LEU A 368     -19.298 -22.780  44.370  1.00 95.49           C  
ATOM   2990  CB  LEU A 368     -20.334 -21.299  42.639  1.00 95.49           C  
ATOM   2991  O   LEU A 368     -18.135 -22.497  44.073  1.00 95.49           O  
ATOM   2992  CG  LEU A 368     -21.328 -20.213  42.230  1.00 95.49           C  
ATOM   2993  CD1 LEU A 368     -20.955 -19.639  40.867  1.00 95.49           C  
ATOM   2994  CD2 LEU A 368     -22.749 -20.766  42.212  1.00 95.49           C  
ATOM   2995  N   THR A 369     -19.569 -23.874  44.963  1.00 93.91           N  
ATOM   2996  CA  THR A 369     -18.576 -24.818  45.466  1.00 93.91           C  
ATOM   2997  C   THR A 369     -17.954 -25.611  44.320  1.00 93.91           C  
ATOM   2998  CB  THR A 369     -19.195 -25.789  46.489  1.00 93.91           C  
ATOM   2999  O   THR A 369     -16.765 -25.934  44.355  1.00 93.91           O  
ATOM   3000  CG2 THR A 369     -19.605 -25.057  47.763  1.00 93.91           C  
ATOM   3001  OG1 THR A 369     -20.353 -26.407  45.912  1.00 93.91           O  
ATOM   3002  N   LYS A 370     -18.736 -25.873  43.354  1.00 93.96           N  
ATOM   3003  CA  LYS A 370     -18.268 -26.622  42.191  1.00 93.96           C  
ATOM   3004  C   LYS A 370     -18.425 -25.805  40.912  1.00 93.96           C  
ATOM   3005  CB  LYS A 370     -19.027 -27.944  42.064  1.00 93.96           C  
ATOM   3006  O   LYS A 370     -18.912 -24.673  40.947  1.00 93.96           O  
ATOM   3007  CG  LYS A 370     -18.878 -28.862  43.269  1.00 93.96           C  
ATOM   3008  CD  LYS A 370     -17.473 -29.446  43.356  1.00 93.96           C  
ATOM   3009  CE  LYS A 370     -17.352 -30.443  44.500  1.00 93.96           C  
ATOM   3010  NZ  LYS A 370     -15.974 -31.010  44.598  1.00 93.96           N  
ATOM   3011  N   GLU A 371     -17.959 -26.419  39.811  1.00 93.61           N  
ATOM   3012  CA  GLU A 371     -18.086 -25.752  38.519  1.00 93.61           C  
ATOM   3013  C   GLU A 371     -19.550 -25.516  38.160  1.00 93.61           C  
ATOM   3014  CB  GLU A 371     -17.400 -26.570  37.421  1.00 93.61           C  
ATOM   3015  O   GLU A 371     -20.368 -26.437  38.229  1.00 93.61           O  
ATOM   3016  CG  GLU A 371     -17.268 -25.833  36.096  1.00 93.61           C  
ATOM   3017  CD  GLU A 371     -16.524 -26.631  35.037  1.00 93.61           C  
ATOM   3018  OE1 GLU A 371     -16.422 -26.158  33.882  1.00 93.61           O  
ATOM   3019  OE2 GLU A 371     -16.041 -27.737  35.365  1.00 93.61           O  
ATOM   3020  N   THR A 372     -19.941 -24.280  37.831  1.00 94.49           N  
ATOM   3021  CA  THR A 372     -21.323 -23.875  37.599  1.00 94.49           C  
ATOM   3022  C   THR A 372     -21.473 -23.221  36.228  1.00 94.49           C  
ATOM   3023  CB  THR A 372     -21.811 -22.903  38.690  1.00 94.49           C  
ATOM   3024  O   THR A 372     -20.549 -22.563  35.745  1.00 94.49           O  
ATOM   3025  CG2 THR A 372     -21.755 -23.552  40.070  1.00 94.49           C  
ATOM   3026  OG1 THR A 372     -20.979 -21.736  38.689  1.00 94.49           O  
ATOM   3027  N   CYS A 373     -22.564 -23.509  35.597  1.00 94.02           N  
ATOM   3028  CA  CYS A 373     -22.895 -22.911  34.308  1.00 94.02           C  
ATOM   3029  C   CYS A 373     -23.962 -21.834  34.465  1.00 94.02           C  
ATOM   3030  CB  CYS A 373     -23.377 -23.980  33.329  1.00 94.02           C  
ATOM   3031  O   CYS A 373     -25.022 -22.083  35.040  1.00 94.02           O  
ATOM   3032  SG  CYS A 373     -23.693 -23.354  31.664  1.00 94.02           S  
ATOM   3033  N   MET A 374     -23.641 -20.599  34.059  1.00 92.62           N  
ATOM   3034  CA  MET A 374     -24.572 -19.475  34.056  1.00 92.62           C  
ATOM   3035  C   MET A 374     -24.892 -19.037  32.630  1.00 92.62           C  
ATOM   3036  CB  MET A 374     -23.998 -18.299  34.849  1.00 92.62           C  
ATOM   3037  O   MET A 374     -24.068 -18.398  31.974  1.00 92.62           O  
ATOM   3038  CG  MET A 374     -23.669 -18.635  36.294  1.00 92.62           C  
ATOM   3039  SD  MET A 374     -22.836 -17.253  37.166  1.00 92.62           S  
ATOM   3040  CE  MET A 374     -22.479 -18.047  38.757  1.00 92.62           C  
ATOM   3041  N   ASP A 375     -26.169 -19.319  32.184  1.00 92.22           N  
ATOM   3042  CA  ASP A 375     -26.520 -19.076  30.788  1.00 92.22           C  
ATOM   3043  C   ASP A 375     -27.455 -17.876  30.656  1.00 92.22           C  
ATOM   3044  CB  ASP A 375     -27.169 -20.318  30.173  1.00 92.22           C  
ATOM   3045  O   ASP A 375     -28.345 -17.682  31.488  1.00 92.22           O  
ATOM   3046  CG  ASP A 375     -26.223 -21.504  30.093  1.00 92.22           C  
ATOM   3047  OD1 ASP A 375     -24.990 -21.301  30.103  1.00 92.22           O  
ATOM   3048  OD2 ASP A 375     -26.717 -22.650  30.018  1.00 92.22           O  
ATOM   3049  N   ILE A 376     -27.213 -17.063  29.629  1.00 92.77           N  
ATOM   3050  CA  ILE A 376     -28.087 -15.947  29.284  1.00 92.77           C  
ATOM   3051  C   ILE A 376     -28.849 -16.268  27.999  1.00 92.77           C  
ATOM   3052  CB  ILE A 376     -27.289 -14.635  29.121  1.00 92.77           C  
ATOM   3053  O   ILE A 376     -28.250 -16.380  26.927  1.00 92.77           O  
ATOM   3054  CG1 ILE A 376     -26.517 -14.316  30.407  1.00 92.77           C  
ATOM   3055  CG2 ILE A 376     -28.221 -13.480  28.741  1.00 92.77           C  
ATOM   3056  CD1 ILE A 376     -25.568 -13.132  30.282  1.00 92.77           C  
ATOM   3057  N   TRP A 377     -30.172 -16.324  28.140  1.00 89.66           N  
ATOM   3058  CA  TRP A 377     -31.037 -16.609  27.000  1.00 89.66           C  
ATOM   3059  C   TRP A 377     -31.698 -15.334  26.486  1.00 89.66           C  
ATOM   3060  CB  TRP A 377     -32.106 -17.637  27.379  1.00 89.66           C  
ATOM   3061  O   TRP A 377     -32.109 -14.479  27.275  1.00 89.66           O  
ATOM   3062  CG  TRP A 377     -31.555 -18.984  27.740  1.00 89.66           C  
ATOM   3063  CD1 TRP A 377     -30.345 -19.503  27.374  1.00 89.66           C  
ATOM   3064  CD2 TRP A 377     -32.198 -19.985  28.536  1.00 89.66           C  
ATOM   3065  CE2 TRP A 377     -31.318 -21.087  28.611  1.00 89.66           C  
ATOM   3066  CE3 TRP A 377     -33.434 -20.056  29.192  1.00 89.66           C  
ATOM   3067  NE1 TRP A 377     -30.196 -20.768  27.895  1.00 89.66           N  
ATOM   3068  CH2 TRP A 377     -32.852 -22.292  29.953  1.00 89.66           C  
ATOM   3069  CZ2 TRP A 377     -31.636 -22.248  29.319  1.00 89.66           C  
ATOM   3070  CZ3 TRP A 377     -33.749 -21.213  29.896  1.00 89.66           C  
ATOM   3071  N   PHE A 378     -31.708 -15.210  25.113  1.00 90.21           N  
ATOM   3072  CA  PHE A 378     -32.453 -14.093  24.543  1.00 90.21           C  
ATOM   3073  C   PHE A 378     -32.959 -14.436  23.147  1.00 90.21           C  
ATOM   3074  CB  PHE A 378     -31.583 -12.834  24.492  1.00 90.21           C  
ATOM   3075  O   PHE A 378     -32.486 -15.390  22.527  1.00 90.21           O  
ATOM   3076  CG  PHE A 378     -30.401 -12.950  23.568  1.00 90.21           C  
ATOM   3077  CD1 PHE A 378     -29.244 -13.605  23.973  1.00 90.21           C  
ATOM   3078  CD2 PHE A 378     -30.448 -12.404  22.292  1.00 90.21           C  
ATOM   3079  CE1 PHE A 378     -28.150 -13.713  23.119  1.00 90.21           C  
ATOM   3080  CE2 PHE A 378     -29.358 -12.509  21.432  1.00 90.21           C  
ATOM   3081  CZ  PHE A 378     -28.209 -13.163  21.848  1.00 90.21           C  
ATOM   3082  N   MET A 379     -33.912 -13.708  22.750  1.00 84.33           N  
ATOM   3083  CA  MET A 379     -34.559 -13.953  21.464  1.00 84.33           C  
ATOM   3084  C   MET A 379     -34.085 -12.951  20.417  1.00 84.33           C  
ATOM   3085  CB  MET A 379     -36.080 -13.883  21.606  1.00 84.33           C  
ATOM   3086  O   MET A 379     -33.948 -11.762  20.707  1.00 84.33           O  
ATOM   3087  CG  MET A 379     -36.660 -14.943  22.527  1.00 84.33           C  
ATOM   3088  SD  MET A 379     -36.400 -16.646  21.893  1.00 84.33           S  
ATOM   3089  CE  MET A 379     -37.560 -16.647  20.498  1.00 84.33           C  
ATOM   3090  N   ARG A 380     -33.734 -13.433  19.314  1.00 78.84           N  
ATOM   3091  CA  ARG A 380     -33.506 -12.677  18.087  1.00 78.84           C  
ATOM   3092  C   ARG A 380     -34.592 -12.966  17.056  1.00 78.84           C  
ATOM   3093  CB  ARG A 380     -32.129 -13.003  17.503  1.00 78.84           C  
ATOM   3094  O   ARG A 380     -34.533 -13.977  16.352  1.00 78.84           O  
ATOM   3095  CG  ARG A 380     -31.740 -12.130  16.320  1.00 78.84           C  
ATOM   3096  CD  ARG A 380     -30.359 -12.485  15.788  1.00 78.84           C  
ATOM   3097  NE  ARG A 380     -30.060 -11.775  14.547  1.00 78.84           N  
ATOM   3098  NH1 ARG A 380     -27.970 -12.719  14.267  1.00 78.84           N  
ATOM   3099  NH2 ARG A 380     -28.766 -11.208  12.737  1.00 78.84           N  
ATOM   3100  CZ  ARG A 380     -28.933 -11.902  13.854  1.00 78.84           C  
ATOM   3101  N   GLY A 381     -35.588 -12.173  16.863  1.00 72.32           N  
ATOM   3102  CA  GLY A 381     -36.785 -12.549  16.127  1.00 72.32           C  
ATOM   3103  C   GLY A 381     -37.487 -13.761  16.710  1.00 72.32           C  
ATOM   3104  O   GLY A 381     -37.902 -13.746  17.871  1.00 72.32           O  
ATOM   3105  N   GLU A 382     -37.470 -14.871  15.989  1.00 72.32           N  
ATOM   3106  CA  GLU A 382     -38.088 -16.115  16.440  1.00 72.32           C  
ATOM   3107  C   GLU A 382     -37.032 -17.147  16.826  1.00 72.32           C  
ATOM   3108  CB  GLU A 382     -39.008 -16.683  15.355  1.00 72.32           C  
ATOM   3109  O   GLU A 382     -37.364 -18.231  17.309  1.00 72.32           O  
ATOM   3110  CG  GLU A 382     -40.176 -15.774  15.002  1.00 72.32           C  
ATOM   3111  CD  GLU A 382     -41.198 -15.649  16.121  1.00 72.32           C  
ATOM   3112  OE1 GLU A 382     -41.852 -14.587  16.229  1.00 72.32           O  
ATOM   3113  OE2 GLU A 382     -41.345 -16.621  16.896  1.00 72.32           O  
ATOM   3114  N   GLN A 383     -35.743 -16.816  16.736  1.00 79.52           N  
ATOM   3115  CA  GLN A 383     -34.642 -17.730  17.014  1.00 79.52           C  
ATOM   3116  C   GLN A 383     -34.083 -17.508  18.418  1.00 79.52           C  
ATOM   3117  CB  GLN A 383     -33.531 -17.568  15.976  1.00 79.52           C  
ATOM   3118  O   GLN A 383     -33.815 -16.371  18.811  1.00 79.52           O  
ATOM   3119  CG  GLN A 383     -32.465 -18.654  16.039  1.00 79.52           C  
ATOM   3120  CD  GLN A 383     -31.438 -18.534  14.929  1.00 79.52           C  
ATOM   3121  NE2 GLN A 383     -30.389 -19.346  15.001  1.00 79.52           N  
ATOM   3122  OE1 GLN A 383     -31.586 -17.717  14.014  1.00 79.52           O  
ATOM   3123  N   LEU A 384     -33.900 -18.593  19.227  1.00 84.34           N  
ATOM   3124  CA  LEU A 384     -33.308 -18.557  20.561  1.00 84.34           C  
ATOM   3125  C   LEU A 384     -31.785 -18.564  20.479  1.00 84.34           C  
ATOM   3126  CB  LEU A 384     -33.791 -19.747  21.394  1.00 84.34           C  
ATOM   3127  O   LEU A 384     -31.194 -19.475  19.896  1.00 84.34           O  
ATOM   3128  CG  LEU A 384     -33.207 -19.870  22.802  1.00 84.34           C  
ATOM   3129  CD1 LEU A 384     -33.725 -18.744  23.691  1.00 84.34           C  
ATOM   3130  CD2 LEU A 384     -33.544 -21.230  23.404  1.00 84.34           C  
ATOM   3131  N   GLU A 385     -31.254 -17.512  21.023  1.00 89.60           N  
ATOM   3132  CA  GLU A 385     -29.802 -17.389  21.116  1.00 89.60           C  
ATOM   3133  C   GLU A 385     -29.343 -17.363  22.571  1.00 89.60           C  
ATOM   3134  CB  GLU A 385     -29.320 -16.131  20.391  1.00 89.60           C  
ATOM   3135  O   GLU A 385     -30.142 -17.113  23.475  1.00 89.60           O  
ATOM   3136  CG  GLU A 385     -29.601 -16.137  18.895  1.00 89.60           C  
ATOM   3137  CD  GLU A 385     -28.668 -17.048  18.114  1.00 89.60           C  
ATOM   3138  OE1 GLU A 385     -28.859 -17.203  16.886  1.00 89.60           O  
ATOM   3139  OE2 GLU A 385     -27.738 -17.611  18.734  1.00 89.60           O  
ATOM   3140  N   SER A 386     -28.047 -17.803  22.786  1.00 91.62           N  
ATOM   3141  CA  SER A 386     -27.611 -17.857  24.178  1.00 91.62           C  
ATOM   3142  C   SER A 386     -26.116 -17.584  24.300  1.00 91.62           C  
ATOM   3143  CB  SER A 386     -27.941 -19.218  24.791  1.00 91.62           C  
ATOM   3144  O   SER A 386     -25.357 -17.819  23.358  1.00 91.62           O  
ATOM   3145  OG  SER A 386     -27.194 -20.246  24.163  1.00 91.62           O  
ATOM   3146  N   ILE A 387     -25.826 -17.020  25.502  1.00 94.21           N  
ATOM   3147  CA  ILE A 387     -24.445 -16.874  25.952  1.00 94.21           C  
ATOM   3148  C   ILE A 387     -24.188 -17.797  27.139  1.00 94.21           C  
ATOM   3149  CB  ILE A 387     -24.127 -15.411  26.332  1.00 94.21           C  
ATOM   3150  O   ILE A 387     -24.750 -17.602  28.220  1.00 94.21           O  
ATOM   3151  CG1 ILE A 387     -24.381 -14.481  25.139  1.00 94.21           C  
ATOM   3152  CG2 ILE A 387     -22.684 -15.283  26.828  1.00 94.21           C  
ATOM   3153  CD1 ILE A 387     -24.299 -13.000  25.479  1.00 94.21           C  
ATOM   3154  N   ARG A 388     -23.363 -18.762  26.823  1.00 93.01           N  
ATOM   3155  CA  ARG A 388     -23.061 -19.760  27.844  1.00 93.01           C  
ATOM   3156  C   ARG A 388     -21.780 -19.410  28.592  1.00 93.01           C  
ATOM   3157  CB  ARG A 388     -22.937 -21.151  27.216  1.00 93.01           C  
ATOM   3158  O   ARG A 388     -20.747 -19.142  27.975  1.00 93.01           O  
ATOM   3159  CG  ARG A 388     -22.759 -22.270  28.228  1.00 93.01           C  
ATOM   3160  CD  ARG A 388     -22.725 -23.637  27.558  1.00 93.01           C  
ATOM   3161  NE  ARG A 388     -24.027 -23.997  27.005  1.00 93.01           N  
ATOM   3162  NH1 ARG A 388     -23.278 -25.911  25.948  1.00 93.01           N  
ATOM   3163  NH2 ARG A 388     -25.484 -25.303  25.801  1.00 93.01           N  
ATOM   3164  CZ  ARG A 388     -24.260 -25.070  26.252  1.00 93.01           C  
ATOM   3165  N   THR A 389     -21.927 -19.337  29.945  1.00 94.66           N  
ATOM   3166  CA  THR A 389     -20.775 -19.006  30.777  1.00 94.66           C  
ATOM   3167  C   THR A 389     -20.488 -20.128  31.773  1.00 94.66           C  
ATOM   3168  CB  THR A 389     -20.995 -17.685  31.537  1.00 94.66           C  
ATOM   3169  O   THR A 389     -21.413 -20.766  32.279  1.00 94.66           O  
ATOM   3170  CG2 THR A 389     -21.275 -16.537  30.573  1.00 94.66           C  
ATOM   3171  OG1 THR A 389     -22.108 -17.832  32.426  1.00 94.66           O  
ATOM   3172  N   ARG A 390     -19.221 -20.329  31.942  1.00 94.66           N  
ATOM   3173  CA  ARG A 390     -18.757 -21.329  32.900  1.00 94.66           C  
ATOM   3174  C   ARG A 390     -17.871 -20.695  33.965  1.00 94.66           C  
ATOM   3175  CB  ARG A 390     -17.998 -22.448  32.184  1.00 94.66           C  
ATOM   3176  O   ARG A 390     -16.914 -19.985  33.645  1.00 94.66           O  
ATOM   3177  CG  ARG A 390     -18.872 -23.310  31.288  1.00 94.66           C  
ATOM   3178  CD  ARG A 390     -18.160 -24.588  30.866  1.00 94.66           C  
ATOM   3179  NE  ARG A 390     -16.971 -24.304  30.067  1.00 94.66           N  
ATOM   3180  NH1 ARG A 390     -17.169 -26.175  28.728  1.00 94.66           N  
ATOM   3181  NH2 ARG A 390     -15.434 -24.711  28.410  1.00 94.66           N  
ATOM   3182  CZ  ARG A 390     -16.528 -25.064  29.071  1.00 94.66           C  
ATOM   3183  N   CYS A 391     -18.259 -20.956  35.208  1.00 94.41           N  
ATOM   3184  CA  CYS A 391     -17.506 -20.425  36.339  1.00 94.41           C  
ATOM   3185  C   CYS A 391     -16.822 -21.545  37.113  1.00 94.41           C  
ATOM   3186  CB  CYS A 391     -18.424 -19.635  37.272  1.00 94.41           C  
ATOM   3187  O   CYS A 391     -17.408 -22.608  37.324  1.00 94.41           O  
ATOM   3188  SG  CYS A 391     -19.331 -18.307  36.448  1.00 94.41           S  
ATOM   3189  N   GLY A 392     -15.496 -21.344  37.435  1.00 94.37           N  
ATOM   3190  CA  GLY A 392     -14.740 -22.324  38.197  1.00 94.37           C  
ATOM   3191  C   GLY A 392     -15.212 -22.456  39.633  1.00 94.37           C  
ATOM   3192  O   GLY A 392     -16.050 -21.677  40.091  1.00 94.37           O  
ATOM   3193  N   PRO A 393     -14.723 -23.442  40.408  1.00 93.65           N  
ATOM   3194  CA  PRO A 393     -15.114 -23.688  41.798  1.00 93.65           C  
ATOM   3195  C   PRO A 393     -14.696 -22.557  42.736  1.00 93.65           C  
ATOM   3196  CB  PRO A 393     -14.383 -24.986  42.147  1.00 93.65           C  
ATOM   3197  O   PRO A 393     -13.728 -21.845  42.458  1.00 93.65           O  
ATOM   3198  CG  PRO A 393     -13.224 -25.037  41.203  1.00 93.65           C  
ATOM   3199  CD  PRO A 393     -13.599 -24.303  39.948  1.00 93.65           C  
ATOM   3200  N   LEU A 394     -15.498 -22.225  43.716  1.00 92.92           N  
ATOM   3201  CA  LEU A 394     -15.245 -21.279  44.797  1.00 92.92           C  
ATOM   3202  C   LEU A 394     -15.555 -19.852  44.353  1.00 92.92           C  
ATOM   3203  CB  LEU A 394     -13.791 -21.375  45.265  1.00 92.92           C  
ATOM   3204  O   LEU A 394     -15.072 -18.891  44.955  1.00 92.92           O  
ATOM   3205  CG  LEU A 394     -13.403 -22.650  46.016  1.00 92.92           C  
ATOM   3206  CD1 LEU A 394     -11.900 -22.682  46.264  1.00 92.92           C  
ATOM   3207  CD2 LEU A 394     -14.171 -22.752  47.329  1.00 92.92           C  
ATOM   3208  N   SER A 395     -16.150 -19.737  43.195  1.00 95.82           N  
ATOM   3209  CA  SER A 395     -16.655 -18.431  42.786  1.00 95.82           C  
ATOM   3210  C   SER A 395     -17.731 -17.930  43.746  1.00 95.82           C  
ATOM   3211  CB  SER A 395     -17.215 -18.492  41.366  1.00 95.82           C  
ATOM   3212  O   SER A 395     -18.468 -18.727  44.329  1.00 95.82           O  
ATOM   3213  OG  SER A 395     -16.205 -18.864  40.442  1.00 95.82           O  
ATOM   3214  N   SER A 396     -17.799 -16.567  44.003  1.00 95.52           N  
ATOM   3215  CA  SER A 396     -18.690 -16.056  45.040  1.00 95.52           C  
ATOM   3216  C   SER A 396     -19.340 -14.744  44.614  1.00 95.52           C  
ATOM   3217  CB  SER A 396     -17.929 -15.856  46.351  1.00 95.52           C  
ATOM   3218  O   SER A 396     -18.784 -14.006  43.798  1.00 95.52           O  
ATOM   3219  OG  SER A 396     -16.969 -14.821  46.222  1.00 95.52           O  
ATOM   3220  N   LEU A 397     -20.548 -14.525  45.131  1.00 96.03           N  
ATOM   3221  CA  LEU A 397     -21.324 -13.300  44.973  1.00 96.03           C  
ATOM   3222  C   LEU A 397     -21.762 -12.754  46.327  1.00 96.03           C  
ATOM   3223  CB  LEU A 397     -22.549 -13.554  44.090  1.00 96.03           C  
ATOM   3224  O   LEU A 397     -22.480 -13.428  47.070  1.00 96.03           O  
ATOM   3225  CG  LEU A 397     -23.524 -12.386  43.932  1.00 96.03           C  
ATOM   3226  CD1 LEU A 397     -22.864 -11.244  43.166  1.00 96.03           C  
ATOM   3227  CD2 LEU A 397     -24.797 -12.843  43.230  1.00 96.03           C  
ATOM   3228  N   ASP A 398     -21.253 -11.616  46.639  1.00 96.56           N  
ATOM   3229  CA  ASP A 398     -21.581 -10.964  47.902  1.00 96.56           C  
ATOM   3230  C   ASP A 398     -22.458  -9.735  47.675  1.00 96.56           C  
ATOM   3231  CB  ASP A 398     -20.305 -10.569  48.650  1.00 96.56           C  
ATOM   3232  O   ASP A 398     -22.101  -8.847  46.897  1.00 96.56           O  
ATOM   3233  CG  ASP A 398     -19.452 -11.763  49.040  1.00 96.56           C  
ATOM   3234  OD1 ASP A 398     -20.005 -12.863  49.251  1.00 96.56           O  
ATOM   3235  OD2 ASP A 398     -18.217 -11.600  49.140  1.00 96.56           O  
ATOM   3236  N   MET A 399     -23.566  -9.689  48.333  1.00 97.07           N  
ATOM   3237  CA  MET A 399     -24.479  -8.553  48.249  1.00 97.07           C  
ATOM   3238  C   MET A 399     -24.730  -7.953  49.628  1.00 97.07           C  
ATOM   3239  CB  MET A 399     -25.805  -8.973  47.612  1.00 97.07           C  
ATOM   3240  O   MET A 399     -25.014  -8.680  50.583  1.00 97.07           O  
ATOM   3241  CG  MET A 399     -25.666  -9.489  46.189  1.00 97.07           C  
ATOM   3242  SD  MET A 399     -27.268 -10.030  45.477  1.00 97.07           S  
ATOM   3243  CE  MET A 399     -27.517 -11.579  46.389  1.00 97.07           C  
ATOM   3244  N   SER A 400     -24.583  -6.724  49.737  1.00 94.81           N  
ATOM   3245  CA  SER A 400     -24.887  -5.980  50.954  1.00 94.81           C  
ATOM   3246  C   SER A 400     -26.027  -4.993  50.729  1.00 94.81           C  
ATOM   3247  CB  SER A 400     -23.648  -5.236  51.452  1.00 94.81           C  
ATOM   3248  O   SER A 400     -25.818  -3.910  50.177  1.00 94.81           O  
ATOM   3249  OG  SER A 400     -23.906  -4.600  52.693  1.00 94.81           O  
ATOM   3250  N   ILE A 401     -27.199  -5.330  51.152  1.00 94.74           N  
ATOM   3251  CA  ILE A 401     -28.415  -4.560  50.919  1.00 94.74           C  
ATOM   3252  C   ILE A 401     -28.777  -3.773  52.177  1.00 94.74           C  
ATOM   3253  CB  ILE A 401     -29.591  -5.473  50.502  1.00 94.74           C  
ATOM   3254  O   ILE A 401     -29.010  -4.357  53.237  1.00 94.74           O  
ATOM   3255  CG1 ILE A 401     -29.206  -6.313  49.279  1.00 94.74           C  
ATOM   3256  CG2 ILE A 401     -30.847  -4.641  50.221  1.00 94.74           C  
ATOM   3257  CD1 ILE A 401     -30.154  -7.471  49.000  1.00 94.74           C  
ATOM   3258  N   LEU A 402     -28.793  -2.527  52.037  1.00 92.47           N  
ATOM   3259  CA  LEU A 402     -29.215  -1.664  53.134  1.00 92.47           C  
ATOM   3260  C   LEU A 402     -30.724  -1.745  53.341  1.00 92.47           C  
ATOM   3261  CB  LEU A 402     -28.803  -0.214  52.864  1.00 92.47           C  
ATOM   3262  O   LEU A 402     -31.494  -1.612  52.387  1.00 92.47           O  
ATOM   3263  CG  LEU A 402     -28.720   0.706  54.084  1.00 92.47           C  
ATOM   3264  CD1 LEU A 402     -27.582   0.268  55.000  1.00 92.47           C  
ATOM   3265  CD2 LEU A 402     -28.536   2.155  53.649  1.00 92.47           C  
ATOM   3266  N   TRP A 403     -31.042  -2.062  54.631  1.00 91.14           N  
ATOM   3267  CA  TRP A 403     -32.459  -2.254  54.920  1.00 91.14           C  
ATOM   3268  C   TRP A 403     -33.082  -0.972  55.463  1.00 91.14           C  
ATOM   3269  CB  TRP A 403     -32.653  -3.395  55.923  1.00 91.14           C  
ATOM   3270  O   TRP A 403     -34.242  -0.968  55.882  1.00 91.14           O  
ATOM   3271  CG  TRP A 403     -34.029  -3.990  55.909  1.00 91.14           C  
ATOM   3272  CD1 TRP A 403     -34.998  -3.847  56.864  1.00 91.14           C  
ATOM   3273  CD2 TRP A 403     -34.587  -4.827  54.892  1.00 91.14           C  
ATOM   3274  CE2 TRP A 403     -35.901  -5.155  55.295  1.00 91.14           C  
ATOM   3275  CE3 TRP A 403     -34.104  -5.331  53.677  1.00 91.14           C  
ATOM   3276  NE1 TRP A 403     -36.126  -4.545  56.500  1.00 91.14           N  
ATOM   3277  CH2 TRP A 403     -36.240  -6.446  53.340  1.00 91.14           C  
ATOM   3278  CZ2 TRP A 403     -36.738  -5.966  54.524  1.00 91.14           C  
ATOM   3279  CZ3 TRP A 403     -34.938  -6.138  52.912  1.00 91.14           C  
ATOM   3280  N   ILE A 404     -32.337   0.178  55.583  1.00 91.33           N  
ATOM   3281  CA  ILE A 404     -32.806   1.495  56.001  1.00 91.33           C  
ATOM   3282  C   ILE A 404     -32.486   2.524  54.919  1.00 91.33           C  
ATOM   3283  CB  ILE A 404     -32.176   1.919  57.347  1.00 91.33           C  
ATOM   3284  O   ILE A 404     -31.700   2.253  54.009  1.00 91.33           O  
ATOM   3285  CG1 ILE A 404     -30.650   2.004  57.219  1.00 91.33           C  
ATOM   3286  CG2 ILE A 404     -32.578   0.947  58.461  1.00 91.33           C  
ATOM   3287  CD1 ILE A 404     -29.972   2.735  58.369  1.00 91.33           C  
ATOM   3288  N   THR A 405     -33.235   3.700  54.991  1.00 90.72           N  
ATOM   3289  CA  THR A 405     -32.961   4.825  54.104  1.00 90.72           C  
ATOM   3290  C   THR A 405     -32.152   5.899  54.826  1.00 90.72           C  
ATOM   3291  CB  THR A 405     -34.266   5.441  53.564  1.00 90.72           C  
ATOM   3292  O   THR A 405     -32.554   6.378  55.888  1.00 90.72           O  
ATOM   3293  CG2 THR A 405     -33.978   6.483  52.489  1.00 90.72           C  
ATOM   3294  OG1 THR A 405     -35.079   4.402  53.002  1.00 90.72           O  
ATOM   3295  N   THR A 406     -30.916   6.244  54.303  1.00 90.59           N  
ATOM   3296  CA  THR A 406     -30.024   7.248  54.870  1.00 90.59           C  
ATOM   3297  C   THR A 406     -30.370   8.639  54.346  1.00 90.59           C  
ATOM   3298  CB  THR A 406     -28.550   6.929  54.552  1.00 90.59           C  
ATOM   3299  O   THR A 406     -31.319   8.800  53.577  1.00 90.59           O  
ATOM   3300  CG2 THR A 406     -28.176   5.529  55.028  1.00 90.59           C  
ATOM   3301  OG1 THR A 406     -28.345   7.011  53.137  1.00 90.59           O  
ATOM   3302  N   GLU A 407     -29.636   9.658  54.865  1.00 88.54           N  
ATOM   3303  CA  GLU A 407     -29.806  11.026  54.385  1.00 88.54           C  
ATOM   3304  C   GLU A 407     -29.421  11.146  52.913  1.00 88.54           C  
ATOM   3305  CB  GLU A 407     -28.976  11.998  55.226  1.00 88.54           C  
ATOM   3306  O   GLU A 407     -29.951  11.995  52.194  1.00 88.54           O  
ATOM   3307  CG  GLU A 407     -29.432  12.103  56.673  1.00 88.54           C  
ATOM   3308  CD  GLU A 407     -28.630  13.110  57.484  1.00 88.54           C  
ATOM   3309  OE1 GLU A 407     -28.944  13.315  58.679  1.00 88.54           O  
ATOM   3310  OE2 GLU A 407     -27.681  13.698  56.920  1.00 88.54           O  
ATOM   3311  N   LYS A 408     -28.563  10.352  52.470  1.00 86.27           N  
ATOM   3312  CA  LYS A 408     -28.137  10.342  51.073  1.00 86.27           C  
ATOM   3313  C   LYS A 408     -29.066   9.482  50.220  1.00 86.27           C  
ATOM   3314  CB  LYS A 408     -26.699   9.836  50.955  1.00 86.27           C  
ATOM   3315  O   LYS A 408     -29.003   9.523  48.990  1.00 86.27           O  
ATOM   3316  CG  LYS A 408     -25.663  10.764  51.574  1.00 86.27           C  
ATOM   3317  CD  LYS A 408     -24.249  10.238  51.368  1.00 86.27           C  
ATOM   3318  CE  LYS A 408     -23.214  11.140  52.029  1.00 86.27           C  
ATOM   3319  NZ  LYS A 408     -21.828  10.614  51.855  1.00 86.27           N  
ATOM   3320  N   GLY A 409     -29.991   8.778  50.700  1.00 91.14           N  
ATOM   3321  CA  GLY A 409     -30.909   7.896  49.997  1.00 91.14           C  
ATOM   3322  C   GLY A 409     -30.640   6.425  50.256  1.00 91.14           C  
ATOM   3323  O   GLY A 409     -29.967   6.074  51.228  1.00 91.14           O  
ATOM   3324  N   PHE A 410     -31.181   5.547  49.542  1.00 92.18           N  
ATOM   3325  CA  PHE A 410     -31.053   4.097  49.633  1.00 92.18           C  
ATOM   3326  C   PHE A 410     -29.959   3.589  48.701  1.00 92.18           C  
ATOM   3327  CB  PHE A 410     -32.384   3.417  49.299  1.00 92.18           C  
ATOM   3328  O   PHE A 410     -29.850   4.042  47.559  1.00 92.18           O  
ATOM   3329  CG  PHE A 410     -32.301   1.915  49.242  1.00 92.18           C  
ATOM   3330  CD1 PHE A 410     -32.208   1.257  48.021  1.00 92.18           C  
ATOM   3331  CD2 PHE A 410     -32.317   1.162  50.408  1.00 92.18           C  
ATOM   3332  CE1 PHE A 410     -32.131  -0.133  47.965  1.00 92.18           C  
ATOM   3333  CE2 PHE A 410     -32.241  -0.227  50.360  1.00 92.18           C  
ATOM   3334  CZ  PHE A 410     -32.148  -0.872  49.138  1.00 92.18           C  
ATOM   3335  N   TYR A 411     -29.029   2.711  49.208  1.00 93.71           N  
ATOM   3336  CA  TYR A 411     -28.026   2.151  48.308  1.00 93.71           C  
ATOM   3337  C   TYR A 411     -27.692   0.714  48.690  1.00 93.71           C  
ATOM   3338  CB  TYR A 411     -26.754   3.004  48.324  1.00 93.71           C  
ATOM   3339  O   TYR A 411     -27.940   0.292  49.822  1.00 93.71           O  
ATOM   3340  CG  TYR A 411     -26.099   3.094  49.681  1.00 93.71           C  
ATOM   3341  CD1 TYR A 411     -26.462   4.086  50.587  1.00 93.71           C  
ATOM   3342  CD2 TYR A 411     -25.116   2.185  50.059  1.00 93.71           C  
ATOM   3343  CE1 TYR A 411     -25.860   4.174  51.838  1.00 93.71           C  
ATOM   3344  CE2 TYR A 411     -24.507   2.263  51.307  1.00 93.71           C  
ATOM   3345  OH  TYR A 411     -24.286   3.341  53.426  1.00 93.71           O  
ATOM   3346  CZ  TYR A 411     -24.886   3.259  52.189  1.00 93.71           C  
ATOM   3347  N   TRP A 412     -27.247  -0.075  47.804  1.00 95.43           N  
ATOM   3348  CA  TRP A 412     -26.757  -1.430  48.028  1.00 95.43           C  
ATOM   3349  C   TRP A 412     -25.543  -1.722  47.152  1.00 95.43           C  
ATOM   3350  CB  TRP A 412     -27.861  -2.454  47.749  1.00 95.43           C  
ATOM   3351  O   TRP A 412     -25.313  -1.039  46.151  1.00 95.43           O  
ATOM   3352  CG  TRP A 412     -28.296  -2.505  46.315  1.00 95.43           C  
ATOM   3353  CD1 TRP A 412     -29.134  -1.633  45.676  1.00 95.43           C  
ATOM   3354  CD2 TRP A 412     -27.918  -3.483  45.341  1.00 95.43           C  
ATOM   3355  CE2 TRP A 412     -28.563  -3.141  44.132  1.00 95.43           C  
ATOM   3356  CE3 TRP A 412     -27.093  -4.615  45.374  1.00 95.43           C  
ATOM   3357  NE1 TRP A 412     -29.298  -2.011  44.364  1.00 95.43           N  
ATOM   3358  CH2 TRP A 412     -27.598  -4.997  43.025  1.00 95.43           C  
ATOM   3359  CZ2 TRP A 412     -28.410  -3.894  42.965  1.00 95.43           C  
ATOM   3360  CZ3 TRP A 412     -26.943  -5.363  44.211  1.00 95.43           C  
ATOM   3361  N   ASN A 413     -24.698  -2.649  47.653  1.00 96.24           N  
ATOM   3362  CA  ASN A 413     -23.444  -2.985  46.985  1.00 96.24           C  
ATOM   3363  C   ASN A 413     -23.372  -4.470  46.644  1.00 96.24           C  
ATOM   3364  CB  ASN A 413     -22.249  -2.578  47.849  1.00 96.24           C  
ATOM   3365  O   ASN A 413     -23.938  -5.303  47.355  1.00 96.24           O  
ATOM   3366  CG  ASN A 413     -22.199  -1.087  48.114  1.00 96.24           C  
ATOM   3367  ND2 ASN A 413     -21.849  -0.713  49.338  1.00 96.24           N  
ATOM   3368  OD1 ASN A 413     -22.474  -0.277  47.224  1.00 96.24           O  
ATOM   3369  N   MET A 414     -22.748  -4.670  45.510  1.00 96.83           N  
ATOM   3370  CA  MET A 414     -22.560  -6.051  45.074  1.00 96.83           C  
ATOM   3371  C   MET A 414     -21.109  -6.305  44.682  1.00 96.83           C  
ATOM   3372  CB  MET A 414     -23.484  -6.374  43.898  1.00 96.83           C  
ATOM   3373  O   MET A 414     -20.491  -5.482  44.004  1.00 96.83           O  
ATOM   3374  CG  MET A 414     -23.285  -7.769  43.328  1.00 96.83           C  
ATOM   3375  SD  MET A 414     -24.285  -8.060  41.818  1.00 96.83           S  
ATOM   3376  CE  MET A 414     -23.382  -7.028  40.631  1.00 96.83           C  
ATOM   3377  N   LYS A 415     -20.580  -7.418  45.219  1.00 96.94           N  
ATOM   3378  CA  LYS A 415     -19.231  -7.857  44.874  1.00 96.94           C  
ATOM   3379  C   LYS A 415     -19.231  -9.308  44.400  1.00 96.94           C  
ATOM   3380  CB  LYS A 415     -18.291  -7.697  46.070  1.00 96.94           C  
ATOM   3381  O   LYS A 415     -19.667 -10.204  45.126  1.00 96.94           O  
ATOM   3382  CG  LYS A 415     -18.011  -6.250  46.447  1.00 96.94           C  
ATOM   3383  CD  LYS A 415     -16.988  -6.152  47.570  1.00 96.94           C  
ATOM   3384  CE  LYS A 415     -16.739  -4.707  47.979  1.00 96.94           C  
ATOM   3385  NZ  LYS A 415     -15.763  -4.609  49.105  1.00 96.94           N  
ATOM   3386  N   ALA A 416     -18.846  -9.457  43.122  1.00 96.54           N  
ATOM   3387  CA  ALA A 416     -18.799 -10.800  42.549  1.00 96.54           C  
ATOM   3388  C   ALA A 416     -17.375 -11.177  42.151  1.00 96.54           C  
ATOM   3389  CB  ALA A 416     -19.728 -10.895  41.341  1.00 96.54           C  
ATOM   3390  O   ALA A 416     -16.649 -10.364  41.575  1.00 96.54           O  
ATOM   3391  N   GLU A 417     -16.956 -12.375  42.491  1.00 96.79           N  
ATOM   3392  CA  GLU A 417     -15.655 -12.929  42.127  1.00 96.79           C  
ATOM   3393  C   GLU A 417     -15.804 -14.276  41.425  1.00 96.79           C  
ATOM   3394  CB  GLU A 417     -14.769 -13.078  43.367  1.00 96.79           C  
ATOM   3395  O   GLU A 417     -16.234 -15.256  42.037  1.00 96.79           O  
ATOM   3396  CG  GLU A 417     -13.335 -13.477  43.053  1.00 96.79           C  
ATOM   3397  CD  GLU A 417     -12.469 -13.629  44.295  1.00 96.79           C  
ATOM   3398  OE1 GLU A 417     -11.319 -14.108  44.177  1.00 96.79           O  
ATOM   3399  OE2 GLU A 417     -12.945 -13.266  45.393  1.00 96.79           O  
ATOM   3400  N   PHE A 418     -15.485 -14.293  40.152  1.00 96.25           N  
ATOM   3401  CA  PHE A 418     -15.577 -15.508  39.351  1.00 96.25           C  
ATOM   3402  C   PHE A 418     -14.189 -16.015  38.977  1.00 96.25           C  
ATOM   3403  CB  PHE A 418     -16.404 -15.259  38.086  1.00 96.25           C  
ATOM   3404  O   PHE A 418     -13.353 -15.250  38.495  1.00 96.25           O  
ATOM   3405  CG  PHE A 418     -17.821 -14.833  38.362  1.00 96.25           C  
ATOM   3406  CD1 PHE A 418     -18.727 -15.714  38.941  1.00 96.25           C  
ATOM   3407  CD2 PHE A 418     -18.248 -13.551  38.041  1.00 96.25           C  
ATOM   3408  CE1 PHE A 418     -20.038 -15.322  39.196  1.00 96.25           C  
ATOM   3409  CE2 PHE A 418     -19.558 -13.152  38.294  1.00 96.25           C  
ATOM   3410  CZ  PHE A 418     -20.451 -14.040  38.871  1.00 96.25           C  
ATOM   3411  N   LEU A 419     -13.910 -17.282  39.157  1.00 96.06           N  
ATOM   3412  CA  LEU A 419     -12.619 -17.898  38.871  1.00 96.06           C  
ATOM   3413  C   LEU A 419     -12.693 -18.758  37.614  1.00 96.06           C  
ATOM   3414  CB  LEU A 419     -12.156 -18.748  40.058  1.00 96.06           C  
ATOM   3415  O   LEU A 419     -13.701 -19.425  37.372  1.00 96.06           O  
ATOM   3416  CG  LEU A 419     -12.005 -18.020  41.395  1.00 96.06           C  
ATOM   3417  CD1 LEU A 419     -11.716 -19.018  42.512  1.00 96.06           C  
ATOM   3418  CD2 LEU A 419     -10.904 -16.970  41.310  1.00 96.06           C  
ATOM   3419  N   ASN A 420     -11.612 -18.748  36.769  1.00 95.21           N  
ATOM   3420  CA  ASN A 420     -11.541 -19.489  35.513  1.00 95.21           C  
ATOM   3421  C   ASN A 420     -12.823 -19.338  34.700  1.00 95.21           C  
ATOM   3422  CB  ASN A 420     -11.252 -20.968  35.779  1.00 95.21           C  
ATOM   3423  O   ASN A 420     -13.419 -20.332  34.282  1.00 95.21           O  
ATOM   3424  CG  ASN A 420      -9.890 -21.193  36.406  1.00 95.21           C  
ATOM   3425  ND2 ASN A 420      -9.795 -22.192  37.275  1.00 95.21           N  
ATOM   3426  OD1 ASN A 420      -8.931 -20.474  36.114  1.00 95.21           O  
ATOM   3427  N   PHE A 421     -13.168 -18.143  34.480  1.00 95.46           N  
ATOM   3428  CA  PHE A 421     -14.395 -17.751  33.795  1.00 95.46           C  
ATOM   3429  C   PHE A 421     -14.263 -17.952  32.291  1.00 95.46           C  
ATOM   3430  CB  PHE A 421     -14.741 -16.291  34.103  1.00 95.46           C  
ATOM   3431  O   PHE A 421     -13.274 -17.531  31.688  1.00 95.46           O  
ATOM   3432  CG  PHE A 421     -16.039 -15.833  33.493  1.00 95.46           C  
ATOM   3433  CD1 PHE A 421     -16.051 -15.139  32.290  1.00 95.46           C  
ATOM   3434  CD2 PHE A 421     -17.247 -16.097  34.125  1.00 95.46           C  
ATOM   3435  CE1 PHE A 421     -17.250 -14.713  31.724  1.00 95.46           C  
ATOM   3436  CE2 PHE A 421     -18.450 -15.676  33.566  1.00 95.46           C  
ATOM   3437  CZ  PHE A 421     -18.449 -14.983  32.366  1.00 95.46           C  
ATOM   3438  N   GLU A 422     -15.189 -18.657  31.669  1.00 95.30           N  
ATOM   3439  CA  GLU A 422     -15.236 -18.876  30.226  1.00 95.30           C  
ATOM   3440  C   GLU A 422     -16.623 -18.574  29.666  1.00 95.30           C  
ATOM   3441  CB  GLU A 422     -14.834 -20.315  29.887  1.00 95.30           C  
ATOM   3442  O   GLU A 422     -17.633 -18.979  30.245  1.00 95.30           O  
ATOM   3443  CG  GLU A 422     -13.386 -20.644  30.221  1.00 95.30           C  
ATOM   3444  CD  GLU A 422     -12.990 -22.062  29.842  1.00 95.30           C  
ATOM   3445  OE1 GLU A 422     -11.811 -22.435  30.034  1.00 95.30           O  
ATOM   3446  OE2 GLU A 422     -13.867 -22.806  29.347  1.00 95.30           O  
ATOM   3447  N   ALA A 423     -16.653 -17.867  28.542  1.00 95.77           N  
ATOM   3448  CA  ALA A 423     -17.924 -17.529  27.907  1.00 95.77           C  
ATOM   3449  C   ALA A 423     -17.936 -17.955  26.442  1.00 95.77           C  
ATOM   3450  CB  ALA A 423     -18.195 -16.032  28.024  1.00 95.77           C  
ATOM   3451  O   ALA A 423     -16.957 -17.748  25.720  1.00 95.77           O  
ATOM   3452  N   THR A 424     -19.048 -18.599  26.014  1.00 94.55           N  
ATOM   3453  CA  THR A 424     -19.243 -19.021  24.631  1.00 94.55           C  
ATOM   3454  C   THR A 424     -20.602 -18.560  24.112  1.00 94.55           C  
ATOM   3455  CB  THR A 424     -19.129 -20.550  24.491  1.00 94.55           C  
ATOM   3456  O   THR A 424     -21.509 -18.277  24.899  1.00 94.55           O  
ATOM   3457  CG2 THR A 424     -17.748 -21.039  24.914  1.00 94.55           C  
ATOM   3458  OG1 THR A 424     -20.119 -21.175  25.317  1.00 94.55           O  
ATOM   3459  N   THR A 425     -20.659 -18.372  22.754  1.00 94.09           N  
ATOM   3460  CA  THR A 425     -21.901 -17.896  22.153  1.00 94.09           C  
ATOM   3461  C   THR A 425     -22.530 -18.980  21.283  1.00 94.09           C  
ATOM   3462  CB  THR A 425     -21.665 -16.630  21.310  1.00 94.09           C  
ATOM   3463  O   THR A 425     -21.922 -20.026  21.049  1.00 94.09           O  
ATOM   3464  CG2 THR A 425     -20.868 -15.590  22.090  1.00 94.09           C  
ATOM   3465  OG1 THR A 425     -20.939 -16.981  20.125  1.00 94.09           O  
ATOM   3466  N   SER A 426     -23.801 -18.759  20.853  1.00 89.02           N  
ATOM   3467  CA  SER A 426     -24.544 -19.671  19.991  1.00 89.02           C  
ATOM   3468  C   SER A 426     -24.250 -19.404  18.518  1.00 89.02           C  
ATOM   3469  CB  SER A 426     -26.047 -19.547  20.249  1.00 89.02           C  
ATOM   3470  O   SER A 426     -24.869 -20.004  17.637  1.00 89.02           O  
ATOM   3471  OG  SER A 426     -26.481 -18.210  20.065  1.00 89.02           O  
ATOM   3472  N   LEU A 427     -23.387 -18.488  18.254  1.00 87.93           N  
ATOM   3473  CA  LEU A 427     -23.010 -18.166  16.882  1.00 87.93           C  
ATOM   3474  C   LEU A 427     -22.216 -19.307  16.254  1.00 87.93           C  
ATOM   3475  CB  LEU A 427     -22.190 -16.875  16.840  1.00 87.93           C  
ATOM   3476  O   LEU A 427     -21.844 -20.262  16.941  1.00 87.93           O  
ATOM   3477  CG  LEU A 427     -22.898 -15.607  17.320  1.00 87.93           C  
ATOM   3478  CD1 LEU A 427     -21.918 -14.439  17.367  1.00 87.93           C  
ATOM   3479  CD2 LEU A 427     -24.083 -15.281  16.418  1.00 87.93           C  
ATOM   3480  N   ILE A 428     -22.053 -19.267  14.851  1.00 84.70           N  
ATOM   3481  CA  ILE A 428     -21.256 -20.266  14.147  1.00 84.70           C  
ATOM   3482  C   ILE A 428     -19.864 -20.348  14.770  1.00 84.70           C  
ATOM   3483  CB  ILE A 428     -21.151 -19.943  12.640  1.00 84.70           C  
ATOM   3484  O   ILE A 428     -19.336 -21.443  14.979  1.00 84.70           O  
ATOM   3485  CG1 ILE A 428     -22.547 -19.870  12.010  1.00 84.70           C  
ATOM   3486  CG2 ILE A 428     -20.282 -20.982  11.925  1.00 84.70           C  
ATOM   3487  CD1 ILE A 428     -22.567 -19.245  10.622  1.00 84.70           C  
ATOM   3488  N   PHE A 429     -19.267 -19.148  14.990  1.00 87.82           N  
ATOM   3489  CA  PHE A 429     -18.052 -19.050  15.790  1.00 87.82           C  
ATOM   3490  C   PHE A 429     -18.389 -18.876  17.266  1.00 87.82           C  
ATOM   3491  CB  PHE A 429     -17.183 -17.884  15.309  1.00 87.82           C  
ATOM   3492  O   PHE A 429     -18.892 -17.827  17.674  1.00 87.82           O  
ATOM   3493  CG  PHE A 429     -15.854 -17.789  16.006  1.00 87.82           C  
ATOM   3494  CD1 PHE A 429     -15.645 -16.853  17.011  1.00 87.82           C  
ATOM   3495  CD2 PHE A 429     -14.811 -18.637  15.656  1.00 87.82           C  
ATOM   3496  CE1 PHE A 429     -14.416 -16.763  17.659  1.00 87.82           C  
ATOM   3497  CE2 PHE A 429     -13.579 -18.554  16.299  1.00 87.82           C  
ATOM   3498  CZ  PHE A 429     -13.383 -17.615  17.300  1.00 87.82           C  
ATOM   3499  N   THR A 430     -18.021 -19.874  18.120  1.00 90.30           N  
ATOM   3500  CA  THR A 430     -18.604 -19.996  19.451  1.00 90.30           C  
ATOM   3501  C   THR A 430     -17.731 -19.300  20.490  1.00 90.30           C  
ATOM   3502  CB  THR A 430     -18.795 -21.473  19.844  1.00 90.30           C  
ATOM   3503  O   THR A 430     -18.235 -18.796  21.496  1.00 90.30           O  
ATOM   3504  CG2 THR A 430     -19.788 -22.166  18.916  1.00 90.30           C  
ATOM   3505  OG1 THR A 430     -17.533 -22.148  19.766  1.00 90.30           O  
ATOM   3506  N   LYS A 431     -16.445 -19.206  20.252  1.00 91.04           N  
ATOM   3507  CA  LYS A 431     -15.524 -18.685  21.259  1.00 91.04           C  
ATOM   3508  C   LYS A 431     -15.738 -17.190  21.479  1.00 91.04           C  
ATOM   3509  CB  LYS A 431     -14.074 -18.952  20.849  1.00 91.04           C  
ATOM   3510  O   LYS A 431     -15.801 -16.419  20.520  1.00 91.04           O  
ATOM   3511  CG  LYS A 431     -13.695 -20.426  20.841  1.00 91.04           C  
ATOM   3512  CD  LYS A 431     -12.233 -20.624  20.463  1.00 91.04           C  
ATOM   3513  CE  LYS A 431     -11.861 -22.100  20.423  1.00 91.04           C  
ATOM   3514  NZ  LYS A 431     -10.435 -22.301  20.026  1.00 91.04           N  
ATOM   3515  N   LEU A 432     -15.851 -16.703  22.744  1.00 93.70           N  
ATOM   3516  CA  LEU A 432     -16.105 -15.293  23.012  1.00 93.70           C  
ATOM   3517  C   LEU A 432     -15.065 -14.727  23.974  1.00 93.70           C  
ATOM   3518  CB  LEU A 432     -17.510 -15.101  23.591  1.00 93.70           C  
ATOM   3519  O   LEU A 432     -14.330 -13.801  23.625  1.00 93.70           O  
ATOM   3520  CG  LEU A 432     -17.898 -13.670  23.967  1.00 93.70           C  
ATOM   3521  CD1 LEU A 432     -18.007 -12.804  22.717  1.00 93.70           C  
ATOM   3522  CD2 LEU A 432     -19.209 -13.660  24.746  1.00 93.70           C  
ATOM   3523  N   PHE A 433     -14.913 -15.360  25.190  1.00 94.16           N  
ATOM   3524  CA  PHE A 433     -14.173 -14.673  26.242  1.00 94.16           C  
ATOM   3525  C   PHE A 433     -13.708 -15.658  27.308  1.00 94.16           C  
ATOM   3526  CB  PHE A 433     -15.032 -13.576  26.878  1.00 94.16           C  
ATOM   3527  O   PHE A 433     -14.447 -16.571  27.682  1.00 94.16           O  
ATOM   3528  CG  PHE A 433     -14.327 -12.805  27.960  1.00 94.16           C  
ATOM   3529  CD1 PHE A 433     -14.554 -13.095  29.300  1.00 94.16           C  
ATOM   3530  CD2 PHE A 433     -13.438 -11.787  27.638  1.00 94.16           C  
ATOM   3531  CE1 PHE A 433     -13.903 -12.382  30.305  1.00 94.16           C  
ATOM   3532  CE2 PHE A 433     -12.784 -11.071  28.636  1.00 94.16           C  
ATOM   3533  CZ  PHE A 433     -13.018 -11.369  29.968  1.00 94.16           C  
ATOM   3534  N   SER A 434     -12.381 -15.566  27.787  1.00 94.98           N  
ATOM   3535  CA  SER A 434     -11.857 -16.401  28.864  1.00 94.98           C  
ATOM   3536  C   SER A 434     -10.912 -15.613  29.764  1.00 94.98           C  
ATOM   3537  CB  SER A 434     -11.130 -17.620  28.292  1.00 94.98           C  
ATOM   3538  O   SER A 434     -10.165 -14.754  29.290  1.00 94.98           O  
ATOM   3539  OG  SER A 434     -10.518 -18.371  29.326  1.00 94.98           O  
ATOM   3540  N   CYS A 435     -10.975 -15.864  31.098  1.00 95.60           N  
ATOM   3541  CA  CYS A 435     -10.081 -15.205  32.043  1.00 95.60           C  
ATOM   3542  C   CYS A 435      -9.895 -16.049  33.298  1.00 95.60           C  
ATOM   3543  CB  CYS A 435     -10.621 -13.826  32.419  1.00 95.60           C  
ATOM   3544  O   CYS A 435     -10.709 -16.929  33.585  1.00 95.60           O  
ATOM   3545  SG  CYS A 435     -12.141 -13.882  33.396  1.00 95.60           S  
ATOM   3546  N   LYS A 436      -8.733 -15.840  33.974  1.00 94.95           N  
ATOM   3547  CA  LYS A 436      -8.440 -16.555  35.212  1.00 94.95           C  
ATOM   3548  C   LYS A 436      -9.304 -16.042  36.361  1.00 94.95           C  
ATOM   3549  CB  LYS A 436      -6.959 -16.423  35.571  1.00 94.95           C  
ATOM   3550  O   LYS A 436      -9.908 -16.830  37.090  1.00 94.95           O  
ATOM   3551  CG  LYS A 436      -6.537 -17.253  36.774  1.00 94.95           C  
ATOM   3552  CD  LYS A 436      -5.038 -17.149  37.028  1.00 94.95           C  
ATOM   3553  CE  LYS A 436      -4.624 -17.934  38.264  1.00 94.95           C  
ATOM   3554  NZ  LYS A 436      -3.152 -17.853  38.505  1.00 94.95           N  
ATOM   3555  N   LYS A 437      -9.282 -14.736  36.547  1.00 95.25           N  
ATOM   3556  CA  LYS A 437     -10.068 -14.097  37.598  1.00 95.25           C  
ATOM   3557  C   LYS A 437     -10.914 -12.959  37.035  1.00 95.25           C  
ATOM   3558  CB  LYS A 437      -9.156 -13.572  38.708  1.00 95.25           C  
ATOM   3559  O   LYS A 437     -10.413 -12.115  36.289  1.00 95.25           O  
ATOM   3560  CG  LYS A 437      -8.499 -14.666  39.538  1.00 95.25           C  
ATOM   3561  CD  LYS A 437      -7.697 -14.083  40.695  1.00 95.25           C  
ATOM   3562  CE  LYS A 437      -7.009 -15.174  41.503  1.00 95.25           C  
ATOM   3563  NZ  LYS A 437      -6.203 -14.607  42.626  1.00 95.25           N  
ATOM   3564  N   PHE A 438     -12.260 -12.980  37.365  1.00 96.53           N  
ATOM   3565  CA  PHE A 438     -13.213 -11.957  36.954  1.00 96.53           C  
ATOM   3566  C   PHE A 438     -13.926 -11.363  38.163  1.00 96.53           C  
ATOM   3567  CB  PHE A 438     -14.238 -12.538  35.974  1.00 96.53           C  
ATOM   3568  O   PHE A 438     -14.727 -12.038  38.812  1.00 96.53           O  
ATOM   3569  CG  PHE A 438     -15.326 -11.572  35.589  1.00 96.53           C  
ATOM   3570  CD1 PHE A 438     -16.617 -12.020  35.341  1.00 96.53           C  
ATOM   3571  CD2 PHE A 438     -15.056 -10.214  35.475  1.00 96.53           C  
ATOM   3572  CE1 PHE A 438     -17.626 -11.127  34.985  1.00 96.53           C  
ATOM   3573  CE2 PHE A 438     -16.059  -9.317  35.119  1.00 96.53           C  
ATOM   3574  CZ  PHE A 438     -17.342  -9.775  34.873  1.00 96.53           C  
ATOM   3575  N   ASN A 439     -13.650 -10.082  38.452  1.00 96.91           N  
ATOM   3576  CA  ASN A 439     -14.233  -9.390  39.597  1.00 96.91           C  
ATOM   3577  C   ASN A 439     -15.202  -8.297  39.157  1.00 96.91           C  
ATOM   3578  CB  ASN A 439     -13.133  -8.801  40.484  1.00 96.91           C  
ATOM   3579  O   ASN A 439     -14.886  -7.502  38.270  1.00 96.91           O  
ATOM   3580  CG  ASN A 439     -12.296  -9.868  41.161  1.00 96.91           C  
ATOM   3581  ND2 ASN A 439     -11.063  -9.520  41.511  1.00 96.91           N  
ATOM   3582  OD1 ASN A 439     -12.752 -10.995  41.369  1.00 96.91           O  
ATOM   3583  N   VAL A 440     -16.392  -8.302  39.778  1.00 96.88           N  
ATOM   3584  CA  VAL A 440     -17.387  -7.270  39.505  1.00 96.88           C  
ATOM   3585  C   VAL A 440     -17.782  -6.576  40.808  1.00 96.88           C  
ATOM   3586  CB  VAL A 440     -18.639  -7.857  38.814  1.00 96.88           C  
ATOM   3587  O   VAL A 440     -18.208  -7.230  41.762  1.00 96.88           O  
ATOM   3588  CG1 VAL A 440     -19.648  -6.755  38.500  1.00 96.88           C  
ATOM   3589  CG2 VAL A 440     -18.243  -8.603  37.542  1.00 96.88           C  
ATOM   3590  N   ASP A 441     -17.615  -5.248  40.802  1.00 97.21           N  
ATOM   3591  CA  ASP A 441     -18.018  -4.436  41.946  1.00 97.21           C  
ATOM   3592  C   ASP A 441     -19.083  -3.417  41.548  1.00 97.21           C  
ATOM   3593  CB  ASP A 441     -16.807  -3.723  42.551  1.00 97.21           C  
ATOM   3594  O   ASP A 441     -18.835  -2.548  40.709  1.00 97.21           O  
ATOM   3595  CG  ASP A 441     -15.804  -4.680  43.172  1.00 97.21           C  
ATOM   3596  OD1 ASP A 441     -16.211  -5.753  43.669  1.00 97.21           O  
ATOM   3597  OD2 ASP A 441     -14.596  -4.357  43.167  1.00 97.21           O  
ATOM   3598  N   GLY A 442     -20.266  -3.558  42.124  1.00 97.27           N  
ATOM   3599  CA  GLY A 442     -21.362  -2.663  41.788  1.00 97.27           C  
ATOM   3600  C   GLY A 442     -21.869  -1.867  42.976  1.00 97.27           C  
ATOM   3601  O   GLY A 442     -21.983  -2.400  44.082  1.00 97.27           O  
ATOM   3602  N   SER A 443     -22.053  -0.585  42.794  1.00 96.32           N  
ATOM   3603  CA  SER A 443     -22.666   0.315  43.765  1.00 96.32           C  
ATOM   3604  C   SER A 443     -23.890   1.010  43.178  1.00 96.32           C  
ATOM   3605  CB  SER A 443     -21.655   1.360  44.241  1.00 96.32           C  
ATOM   3606  O   SER A 443     -23.798   1.668  42.140  1.00 96.32           O  
ATOM   3607  OG  SER A 443     -22.271   2.295  45.110  1.00 96.32           O  
ATOM   3608  N   PHE A 444     -25.064   0.832  43.833  1.00 95.96           N  
ATOM   3609  CA  PHE A 444     -26.346   1.341  43.356  1.00 95.96           C  
ATOM   3610  C   PHE A 444     -26.952   2.312  44.362  1.00 95.96           C  
ATOM   3611  CB  PHE A 444     -27.317   0.186  43.089  1.00 95.96           C  
ATOM   3612  O   PHE A 444     -27.257   1.931  45.494  1.00 95.96           O  
ATOM   3613  CG  PHE A 444     -26.772  -0.864  42.160  1.00 95.96           C  
ATOM   3614  CD1 PHE A 444     -26.946  -0.755  40.786  1.00 95.96           C  
ATOM   3615  CD2 PHE A 444     -26.085  -1.961  42.662  1.00 95.96           C  
ATOM   3616  CE1 PHE A 444     -26.442  -1.726  39.924  1.00 95.96           C  
ATOM   3617  CE2 PHE A 444     -25.577  -2.936  41.806  1.00 95.96           C  
ATOM   3618  CZ  PHE A 444     -25.759  -2.818  40.438  1.00 95.96           C  
ATOM   3619  N   VAL A 445     -27.051   3.550  43.943  1.00 94.82           N  
ATOM   3620  CA  VAL A 445     -27.515   4.593  44.852  1.00 94.82           C  
ATOM   3621  C   VAL A 445     -28.835   5.170  44.345  1.00 94.82           C  
ATOM   3622  CB  VAL A 445     -26.466   5.717  45.007  1.00 94.82           C  
ATOM   3623  O   VAL A 445     -28.924   5.621  43.201  1.00 94.82           O  
ATOM   3624  CG1 VAL A 445     -26.973   6.800  45.958  1.00 94.82           C  
ATOM   3625  CG2 VAL A 445     -25.140   5.144  45.502  1.00 94.82           C  
ATOM   3626  N   TYR A 446     -29.820   5.151  45.223  1.00 93.92           N  
ATOM   3627  CA  TYR A 446     -31.144   5.703  44.965  1.00 93.92           C  
ATOM   3628  C   TYR A 446     -31.429   6.889  45.878  1.00 93.92           C  
ATOM   3629  CB  TYR A 446     -32.220   4.629  45.152  1.00 93.92           C  
ATOM   3630  O   TYR A 446     -31.398   6.757  47.104  1.00 93.92           O  
ATOM   3631  CG  TYR A 446     -31.993   3.389  44.320  1.00 93.92           C  
ATOM   3632  CD1 TYR A 446     -32.524   3.281  43.037  1.00 93.92           C  
ATOM   3633  CD2 TYR A 446     -31.248   2.326  44.815  1.00 93.92           C  
ATOM   3634  CE1 TYR A 446     -32.318   2.140  42.267  1.00 93.92           C  
ATOM   3635  CE2 TYR A 446     -31.036   1.180  44.055  1.00 93.92           C  
ATOM   3636  OH  TYR A 446     -31.367  -0.034  42.027  1.00 93.92           O  
ATOM   3637  CZ  TYR A 446     -31.574   1.097  42.784  1.00 93.92           C  
ATOM   3638  N   PRO A 447     -31.693   8.041  45.290  1.00 94.51           N  
ATOM   3639  CA  PRO A 447     -31.940   9.235  46.102  1.00 94.51           C  
ATOM   3640  C   PRO A 447     -33.288   9.195  46.817  1.00 94.51           C  
ATOM   3641  CB  PRO A 447     -31.899  10.372  45.078  1.00 94.51           C  
ATOM   3642  O   PRO A 447     -34.106   8.311  46.549  1.00 94.51           O  
ATOM   3643  CG  PRO A 447     -32.303   9.738  43.786  1.00 94.51           C  
ATOM   3644  CD  PRO A 447     -31.810   8.319  43.776  1.00 94.51           C  
ATOM   3645  N   LEU A 448     -33.482  10.203  47.809  1.00 92.77           N  
ATOM   3646  CA  LEU A 448     -34.707  10.280  48.597  1.00 92.77           C  
ATOM   3647  C   LEU A 448     -35.893  10.673  47.722  1.00 92.77           C  
ATOM   3648  CB  LEU A 448     -34.547  11.286  49.740  1.00 92.77           C  
ATOM   3649  O   LEU A 448     -37.001  10.162  47.904  1.00 92.77           O  
ATOM   3650  CG  LEU A 448     -33.594  10.883  50.868  1.00 92.77           C  
ATOM   3651  CD1 LEU A 448     -33.379  12.053  51.822  1.00 92.77           C  
ATOM   3652  CD2 LEU A 448     -34.135   9.669  51.616  1.00 92.77           C  
ATOM   3653  N   THR A 449     -35.545  11.504  46.793  1.00 91.53           N  
ATOM   3654  CA  THR A 449     -36.593  11.911  45.865  1.00 91.53           C  
ATOM   3655  C   THR A 449     -36.970  10.759  44.936  1.00 91.53           C  
ATOM   3656  CB  THR A 449     -36.158  13.127  45.028  1.00 91.53           C  
ATOM   3657  O   THR A 449     -36.096  10.115  44.352  1.00 91.53           O  
ATOM   3658  CG2 THR A 449     -37.348  13.753  44.308  1.00 91.53           C  
ATOM   3659  OG1 THR A 449     -35.567  14.106  45.890  1.00 91.53           O  
ATOM   3660  N   TRP A 450     -38.276  10.428  44.822  1.00 85.80           N  
ATOM   3661  CA  TRP A 450     -38.758   9.251  44.108  1.00 85.80           C  
ATOM   3662  C   TRP A 450     -38.397   9.325  42.628  1.00 85.80           C  
ATOM   3663  CB  TRP A 450     -40.274   9.107  44.269  1.00 85.80           C  
ATOM   3664  O   TRP A 450     -38.103   8.304  42.003  1.00 85.80           O  
ATOM   3665  CG  TRP A 450     -41.067  10.130  43.512  1.00 85.80           C  
ATOM   3666  CD1 TRP A 450     -41.502  11.341  43.974  1.00 85.80           C  
ATOM   3667  CD2 TRP A 450     -41.523  10.028  42.160  1.00 85.80           C  
ATOM   3668  CE2 TRP A 450     -42.230  11.215  41.866  1.00 85.80           C  
ATOM   3669  CE3 TRP A 450     -41.403   9.047  41.167  1.00 85.80           C  
ATOM   3670  NE1 TRP A 450     -42.202  11.999  42.988  1.00 85.80           N  
ATOM   3671  CH2 TRP A 450     -42.681  10.472  39.665  1.00 85.80           C  
ATOM   3672  CZ2 TRP A 450     -42.814  11.448  40.619  1.00 85.80           C  
ATOM   3673  CZ3 TRP A 450     -41.985   9.280  39.926  1.00 85.80           C  
ATOM   3674  N   ASN A 451     -38.340  10.613  42.058  1.00 87.64           N  
ATOM   3675  CA  ASN A 451     -37.935  10.808  40.671  1.00 87.64           C  
ATOM   3676  C   ASN A 451     -36.534  11.407  40.574  1.00 87.64           C  
ATOM   3677  CB  ASN A 451     -38.944  11.696  39.937  1.00 87.64           C  
ATOM   3678  O   ASN A 451     -36.206  12.071  39.589  1.00 87.64           O  
ATOM   3679  CG  ASN A 451     -39.033  13.089  40.527  1.00 87.64           C  
ATOM   3680  ND2 ASN A 451     -39.643  14.008  39.788  1.00 87.64           N  
ATOM   3681  OD1 ASN A 451     -38.557  13.338  41.639  1.00 87.64           O  
ATOM   3682  N   GLY A 452     -35.770  11.245  41.608  1.00 90.86           N  
ATOM   3683  CA  GLY A 452     -34.418  11.778  41.574  1.00 90.86           C  
ATOM   3684  C   GLY A 452     -33.477  10.963  40.708  1.00 90.86           C  
ATOM   3685  O   GLY A 452     -33.768   9.810  40.380  1.00 90.86           O  
ATOM   3686  N   GLU A 453     -32.353  11.607  40.339  1.00 93.13           N  
ATOM   3687  CA  GLU A 453     -31.353  10.971  39.486  1.00 93.13           C  
ATOM   3688  C   GLU A 453     -30.587   9.891  40.244  1.00 93.13           C  
ATOM   3689  CB  GLU A 453     -30.380  12.013  38.929  1.00 93.13           C  
ATOM   3690  O   GLU A 453     -29.973  10.167  41.276  1.00 93.13           O  
ATOM   3691  CG  GLU A 453     -29.323  11.434  38.001  1.00 93.13           C  
ATOM   3692  CD  GLU A 453     -28.355  12.479  37.468  1.00 93.13           C  
ATOM   3693  OE1 GLU A 453     -27.315  12.099  36.883  1.00 93.13           O  
ATOM   3694  OE2 GLU A 453     -28.638  13.685  37.638  1.00 93.13           O  
ATOM   3695  N   GLN A 454     -30.655   8.656  39.643  1.00 94.29           N  
ATOM   3696  CA  GLN A 454     -29.954   7.516  40.224  1.00 94.29           C  
ATOM   3697  C   GLN A 454     -28.555   7.371  39.632  1.00 94.29           C  
ATOM   3698  CB  GLN A 454     -30.751   6.228  40.008  1.00 94.29           C  
ATOM   3699  O   GLN A 454     -28.314   7.765  38.489  1.00 94.29           O  
ATOM   3700  CG  GLN A 454     -32.180   6.294  40.530  1.00 94.29           C  
ATOM   3701  CD  GLN A 454     -33.007   5.086  40.132  1.00 94.29           C  
ATOM   3702  NE2 GLN A 454     -34.304   5.137  40.414  1.00 94.29           N  
ATOM   3703  OE1 GLN A 454     -32.484   4.116  39.575  1.00 94.29           O  
ATOM   3704  N   THR A 455     -27.588   6.859  40.507  1.00 94.77           N  
ATOM   3705  CA  THR A 455     -26.220   6.645  40.047  1.00 94.77           C  
ATOM   3706  C   THR A 455     -25.806   5.189  40.246  1.00 94.77           C  
ATOM   3707  CB  THR A 455     -25.232   7.568  40.784  1.00 94.77           C  
ATOM   3708  O   THR A 455     -25.896   4.658  41.354  1.00 94.77           O  
ATOM   3709  CG2 THR A 455     -23.835   7.471  40.181  1.00 94.77           C  
ATOM   3710  OG1 THR A 455     -25.689   8.922  40.687  1.00 94.77           O  
ATOM   3711  N   TRP A 456     -25.430   4.535  39.176  1.00 96.30           N  
ATOM   3712  CA  TRP A 456     -24.919   3.168  39.186  1.00 96.30           C  
ATOM   3713  C   TRP A 456     -23.454   3.130  38.768  1.00 96.30           C  
ATOM   3714  CB  TRP A 456     -25.751   2.276  38.260  1.00 96.30           C  
ATOM   3715  O   TRP A 456     -23.096   3.615  37.691  1.00 96.30           O  
ATOM   3716  CG  TRP A 456     -27.214   2.251  38.588  1.00 96.30           C  
ATOM   3717  CD1 TRP A 456     -27.829   2.850  39.653  1.00 96.30           C  
ATOM   3718  CD2 TRP A 456     -28.243   1.588  37.850  1.00 96.30           C  
ATOM   3719  CE2 TRP A 456     -29.462   1.828  38.524  1.00 96.30           C  
ATOM   3720  CE3 TRP A 456     -28.255   0.813  36.682  1.00 96.30           C  
ATOM   3721  NE1 TRP A 456     -29.181   2.599  39.619  1.00 96.30           N  
ATOM   3722  CH2 TRP A 456     -30.663   0.565  36.922  1.00 96.30           C  
ATOM   3723  CZ2 TRP A 456     -30.680   1.320  38.067  1.00 96.30           C  
ATOM   3724  CZ3 TRP A 456     -29.469   0.308  36.229  1.00 96.30           C  
ATOM   3725  N   THR A 457     -22.636   2.573  39.623  1.00 96.49           N  
ATOM   3726  CA  THR A 457     -21.225   2.412  39.296  1.00 96.49           C  
ATOM   3727  C   THR A 457     -20.838   0.936  39.280  1.00 96.49           C  
ATOM   3728  CB  THR A 457     -20.330   3.170  40.294  1.00 96.49           C  
ATOM   3729  O   THR A 457     -20.989   0.238  40.285  1.00 96.49           O  
ATOM   3730  CG2 THR A 457     -20.578   4.672  40.226  1.00 96.49           C  
ATOM   3731  OG1 THR A 457     -20.611   2.710  41.623  1.00 96.49           O  
ATOM   3732  N   ILE A 458     -20.448   0.483  38.080  1.00 97.29           N  
ATOM   3733  CA  ILE A 458     -20.072  -0.918  37.924  1.00 97.29           C  
ATOM   3734  C   ILE A 458     -18.606  -1.015  37.508  1.00 97.29           C  
ATOM   3735  CB  ILE A 458     -20.971  -1.634  36.892  1.00 97.29           C  
ATOM   3736  O   ILE A 458     -18.225  -0.536  36.439  1.00 97.29           O  
ATOM   3737  CG1 ILE A 458     -22.451  -1.434  37.243  1.00 97.29           C  
ATOM   3738  CG2 ILE A 458     -20.622  -3.122  36.812  1.00 97.29           C  
ATOM   3739  CD1 ILE A 458     -23.412  -1.916  36.165  1.00 97.29           C  
ATOM   3740  N   ASP A 459     -17.739  -1.660  38.328  1.00 97.39           N  
ATOM   3741  CA  ASP A 459     -16.317  -1.845  38.057  1.00 97.39           C  
ATOM   3742  C   ASP A 459     -16.005  -3.304  37.735  1.00 97.39           C  
ATOM   3743  CB  ASP A 459     -15.478  -1.378  39.248  1.00 97.39           C  
ATOM   3744  O   ASP A 459     -16.339  -4.202  38.511  1.00 97.39           O  
ATOM   3745  CG  ASP A 459     -15.606   0.111  39.516  1.00 97.39           C  
ATOM   3746  OD1 ASP A 459     -15.613   0.906  38.551  1.00 97.39           O  
ATOM   3747  OD2 ASP A 459     -15.696   0.494  40.703  1.00 97.39           O  
ATOM   3748  N   TYR A 460     -15.427  -3.475  36.555  1.00 96.82           N  
ATOM   3749  CA  TYR A 460     -15.019  -4.799  36.097  1.00 96.82           C  
ATOM   3750  C   TYR A 460     -13.504  -4.951  36.146  1.00 96.82           C  
ATOM   3751  CB  TYR A 460     -15.523  -5.055  34.673  1.00 96.82           C  
ATOM   3752  O   TYR A 460     -12.771  -4.088  35.657  1.00 96.82           O  
ATOM   3753  CG  TYR A 460     -16.987  -4.739  34.482  1.00 96.82           C  
ATOM   3754  CD1 TYR A 460     -17.967  -5.689  34.759  1.00 96.82           C  
ATOM   3755  CD2 TYR A 460     -17.393  -3.491  34.022  1.00 96.82           C  
ATOM   3756  CE1 TYR A 460     -19.317  -5.404  34.582  1.00 96.82           C  
ATOM   3757  CE2 TYR A 460     -18.740  -3.194  33.841  1.00 96.82           C  
ATOM   3758  OH  TYR A 460     -21.028  -3.867  33.948  1.00 96.82           O  
ATOM   3759  CZ  TYR A 460     -19.693  -4.155  34.124  1.00 96.82           C  
ATOM   3760  N   ALA A 461     -12.970  -5.977  36.813  1.00 96.91           N  
ATOM   3761  CA  ALA A 461     -11.536  -6.256  36.837  1.00 96.91           C  
ATOM   3762  C   ALA A 461     -11.245  -7.678  36.368  1.00 96.91           C  
ATOM   3763  CB  ALA A 461     -10.975  -6.037  38.240  1.00 96.91           C  
ATOM   3764  O   ALA A 461     -11.777  -8.643  36.923  1.00 96.91           O  
ATOM   3765  N   PHE A 462     -10.384  -7.769  35.310  1.00 96.08           N  
ATOM   3766  CA  PHE A 462     -10.015  -9.054  34.730  1.00 96.08           C  
ATOM   3767  C   PHE A 462      -8.532  -9.337  34.937  1.00 96.08           C  
ATOM   3768  CB  PHE A 462     -10.353  -9.090  33.237  1.00 96.08           C  
ATOM   3769  O   PHE A 462      -7.705  -8.425  34.859  1.00 96.08           O  
ATOM   3770  CG  PHE A 462     -11.799  -8.798  32.935  1.00 96.08           C  
ATOM   3771  CD1 PHE A 462     -12.737  -9.822  32.901  1.00 96.08           C  
ATOM   3772  CD2 PHE A 462     -12.219  -7.498  32.684  1.00 96.08           C  
ATOM   3773  CE1 PHE A 462     -14.075  -9.555  32.622  1.00 96.08           C  
ATOM   3774  CE2 PHE A 462     -13.553  -7.223  32.403  1.00 96.08           C  
ATOM   3775  CZ  PHE A 462     -14.480  -8.252  32.372  1.00 96.08           C  
ATOM   3776  N   THR A 463      -8.169 -10.607  35.156  1.00 95.13           N  
ATOM   3777  CA  THR A 463      -6.781 -11.053  35.229  1.00 95.13           C  
ATOM   3778  C   THR A 463      -6.480 -12.065  34.129  1.00 95.13           C  
ATOM   3779  CB  THR A 463      -6.468 -11.676  36.602  1.00 95.13           C  
ATOM   3780  O   THR A 463      -7.201 -13.052  33.970  1.00 95.13           O  
ATOM   3781  CG2 THR A 463      -4.990 -12.036  36.718  1.00 95.13           C  
ATOM   3782  OG1 THR A 463      -6.801 -10.738  37.634  1.00 95.13           O  
ATOM   3783  N   LYS A 464      -5.423 -11.826  33.302  1.00 93.26           N  
ATOM   3784  CA  LYS A 464      -5.042 -12.662  32.168  1.00 93.26           C  
ATOM   3785  C   LYS A 464      -6.235 -12.930  31.256  1.00 93.26           C  
ATOM   3786  CB  LYS A 464      -4.443 -13.983  32.652  1.00 93.26           C  
ATOM   3787  O   LYS A 464      -6.605 -14.085  31.033  1.00 93.26           O  
ATOM   3788  CG  LYS A 464      -3.103 -13.835  33.356  1.00 93.26           C  
ATOM   3789  CD  LYS A 464      -2.485 -15.191  33.673  1.00 93.26           C  
ATOM   3790  CE  LYS A 464      -1.107 -15.045  34.303  1.00 93.26           C  
ATOM   3791  NZ  LYS A 464      -0.495 -16.372  34.613  1.00 93.26           N  
ATOM   3792  N   ALA A 465      -6.758 -11.938  30.642  1.00 94.95           N  
ATOM   3793  CA  ALA A 465      -7.988 -11.991  29.855  1.00 94.95           C  
ATOM   3794  C   ALA A 465      -7.689 -12.294  28.390  1.00 94.95           C  
ATOM   3795  CB  ALA A 465      -8.754 -10.676  29.978  1.00 94.95           C  
ATOM   3796  O   ALA A 465      -6.753 -11.735  27.812  1.00 94.95           O  
ATOM   3797  N   ASN A 466      -8.469 -13.240  27.861  1.00 95.15           N  
ATOM   3798  CA  ASN A 466      -8.433 -13.584  26.444  1.00 95.15           C  
ATOM   3799  C   ASN A 466      -9.797 -13.395  25.786  1.00 95.15           C  
ATOM   3800  CB  ASN A 466      -7.944 -15.021  26.251  1.00 95.15           C  
ATOM   3801  O   ASN A 466     -10.807 -13.891  26.290  1.00 95.15           O  
ATOM   3802  CG  ASN A 466      -6.617 -15.283  26.935  1.00 95.15           C  
ATOM   3803  ND2 ASN A 466      -6.508 -16.428  27.599  1.00 95.15           N  
ATOM   3804  OD1 ASN A 466      -5.698 -14.462  26.867  1.00 95.15           O  
ATOM   3805  N   ALA A 467      -9.825 -12.639  24.691  1.00 95.00           N  
ATOM   3806  CA  ALA A 467     -11.090 -12.385  24.005  1.00 95.00           C  
ATOM   3807  C   ALA A 467     -10.965 -12.656  22.508  1.00 95.00           C  
ATOM   3808  CB  ALA A 467     -11.546 -10.949  24.246  1.00 95.00           C  
ATOM   3809  O   ALA A 467      -9.946 -12.331  21.894  1.00 95.00           O  
ATOM   3810  N   TRP A 468     -11.984 -13.379  21.999  1.00 94.78           N  
ATOM   3811  CA  TRP A 468     -12.123 -13.600  20.564  1.00 94.78           C  
ATOM   3812  C   TRP A 468     -13.223 -12.719  19.981  1.00 94.78           C  
ATOM   3813  CB  TRP A 468     -12.423 -15.073  20.273  1.00 94.78           C  
ATOM   3814  O   TRP A 468     -14.389 -12.836  20.365  1.00 94.78           O  
ATOM   3815  CG  TRP A 468     -11.294 -16.002  20.604  1.00 94.78           C  
ATOM   3816  CD1 TRP A 468     -10.335 -16.470  19.751  1.00 94.78           C  
ATOM   3817  CD2 TRP A 468     -11.010 -16.579  21.883  1.00 94.78           C  
ATOM   3818  CE2 TRP A 468      -9.861 -17.388  21.730  1.00 94.78           C  
ATOM   3819  CE3 TRP A 468     -11.614 -16.490  23.144  1.00 94.78           C  
ATOM   3820  NE1 TRP A 468      -9.470 -17.304  20.421  1.00 94.78           N  
ATOM   3821  CH2 TRP A 468      -9.917 -17.999  24.016  1.00 94.78           C  
ATOM   3822  CZ2 TRP A 468      -9.306 -18.103  22.793  1.00 94.78           C  
ATOM   3823  CZ3 TRP A 468     -11.061 -17.203  24.200  1.00 94.78           C  
ATOM   3824  N   PHE A 469     -12.781 -11.834  19.055  1.00 93.23           N  
ATOM   3825  CA  PHE A 469     -13.757 -10.862  18.576  1.00 93.23           C  
ATOM   3826  C   PHE A 469     -14.031 -11.058  17.089  1.00 93.23           C  
ATOM   3827  CB  PHE A 469     -13.267  -9.434  18.834  1.00 93.23           C  
ATOM   3828  O   PHE A 469     -13.100 -11.140  16.286  1.00 93.23           O  
ATOM   3829  CG  PHE A 469     -14.184  -8.370  18.295  1.00 93.23           C  
ATOM   3830  CD1 PHE A 469     -13.847  -7.658  17.150  1.00 93.23           C  
ATOM   3831  CD2 PHE A 469     -15.384  -8.084  18.932  1.00 93.23           C  
ATOM   3832  CE1 PHE A 469     -14.695  -6.672  16.649  1.00 93.23           C  
ATOM   3833  CE2 PHE A 469     -16.236  -7.100  18.436  1.00 93.23           C  
ATOM   3834  CZ  PHE A 469     -15.888  -6.395  17.295  1.00 93.23           C  
ATOM   3835  N   VAL A 470     -15.309 -11.157  16.751  1.00 92.41           N  
ATOM   3836  CA  VAL A 470     -15.817 -11.110  15.384  1.00 92.41           C  
ATOM   3837  C   VAL A 470     -16.970 -10.112  15.296  1.00 92.41           C  
ATOM   3838  CB  VAL A 470     -16.282 -12.503  14.903  1.00 92.41           C  
ATOM   3839  O   VAL A 470     -17.670  -9.873  16.284  1.00 92.41           O  
ATOM   3840  CG1 VAL A 470     -16.812 -12.431  13.472  1.00 92.41           C  
ATOM   3841  CG2 VAL A 470     -15.137 -13.510  15.002  1.00 92.41           C  
ATOM   3842  N   TRP A 471     -17.138  -9.528  14.140  1.00 90.13           N  
ATOM   3843  CA  TRP A 471     -18.134  -8.471  13.999  1.00 90.13           C  
ATOM   3844  C   TRP A 471     -19.524  -8.979  14.367  1.00 90.13           C  
ATOM   3845  CB  TRP A 471     -18.139  -7.923  12.570  1.00 90.13           C  
ATOM   3846  O   TRP A 471     -20.349  -8.225  14.889  1.00 90.13           O  
ATOM   3847  CG  TRP A 471     -19.003  -6.713  12.384  1.00 90.13           C  
ATOM   3848  CD1 TRP A 471     -20.212  -6.652  11.748  1.00 90.13           C  
ATOM   3849  CD2 TRP A 471     -18.720  -5.384  12.835  1.00 90.13           C  
ATOM   3850  CE2 TRP A 471     -19.803  -4.569  12.438  1.00 90.13           C  
ATOM   3851  CE3 TRP A 471     -17.656  -4.804  13.537  1.00 90.13           C  
ATOM   3852  NE1 TRP A 471     -20.699  -5.366  11.777  1.00 90.13           N  
ATOM   3853  CH2 TRP A 471     -18.798  -2.659  13.410  1.00 90.13           C  
ATOM   3854  CZ2 TRP A 471     -19.852  -3.202  12.722  1.00 90.13           C  
ATOM   3855  CZ3 TRP A 471     -17.706  -3.443  13.819  1.00 90.13           C  
ATOM   3856  N   ASP A 472     -19.917 -10.167  14.168  1.00 89.39           N  
ATOM   3857  CA  ASP A 472     -21.211 -10.756  14.496  1.00 89.39           C  
ATOM   3858  C   ASP A 472     -21.468 -10.715  16.001  1.00 89.39           C  
ATOM   3859  CB  ASP A 472     -21.290 -12.197  13.989  1.00 89.39           C  
ATOM   3860  O   ASP A 472     -22.619 -10.715  16.440  1.00 89.39           O  
ATOM   3861  CG  ASP A 472     -21.471 -12.287  12.484  1.00 89.39           C  
ATOM   3862  OD1 ASP A 472     -21.846 -11.274  11.853  1.00 89.39           O  
ATOM   3863  OD2 ASP A 472     -21.239 -13.380  11.923  1.00 89.39           O  
ATOM   3864  N   HIS A 473     -20.501 -10.737  16.823  1.00 91.79           N  
ATOM   3865  CA  HIS A 473     -20.648 -10.601  18.267  1.00 91.79           C  
ATOM   3866  C   HIS A 473     -21.266  -9.256  18.635  1.00 91.79           C  
ATOM   3867  CB  HIS A 473     -19.296 -10.766  18.962  1.00 91.79           C  
ATOM   3868  O   HIS A 473     -22.063  -9.169  19.571  1.00 91.79           O  
ATOM   3869  CG  HIS A 473     -18.782 -12.171  18.951  1.00 91.79           C  
ATOM   3870  CD2 HIS A 473     -19.415 -13.350  19.155  1.00 91.79           C  
ATOM   3871  ND1 HIS A 473     -17.461 -12.477  18.709  1.00 91.79           N  
ATOM   3872  CE1 HIS A 473     -17.302 -13.789  18.765  1.00 91.79           C  
ATOM   3873  NE2 HIS A 473     -18.474 -14.342  19.034  1.00 91.79           N  
ATOM   3874  N   LYS A 474     -20.788  -8.223  17.944  1.00 90.14           N  
ATOM   3875  CA  LYS A 474     -21.382  -6.907  18.152  1.00 90.14           C  
ATOM   3876  C   LYS A 474     -22.891  -6.943  17.922  1.00 90.14           C  
ATOM   3877  CB  LYS A 474     -20.737  -5.873  17.227  1.00 90.14           C  
ATOM   3878  O   LYS A 474     -23.660  -6.432  18.738  1.00 90.14           O  
ATOM   3879  CG  LYS A 474     -21.357  -4.487  17.320  1.00 90.14           C  
ATOM   3880  CD  LYS A 474     -22.100  -4.121  16.041  1.00 90.14           C  
ATOM   3881  CE  LYS A 474     -22.822  -2.787  16.177  1.00 90.14           C  
ATOM   3882  NZ  LYS A 474     -23.458  -2.369  14.891  1.00 90.14           N  
ATOM   3883  N   ARG A 475     -23.402  -7.542  16.813  1.00 85.69           N  
ATOM   3884  CA  ARG A 475     -24.821  -7.647  16.493  1.00 85.69           C  
ATOM   3885  C   ARG A 475     -25.561  -8.466  17.545  1.00 85.69           C  
ATOM   3886  CB  ARG A 475     -25.017  -8.271  15.110  1.00 85.69           C  
ATOM   3887  O   ARG A 475     -26.688  -8.135  17.919  1.00 85.69           O  
ATOM   3888  CG  ARG A 475     -24.557  -7.385  13.964  1.00 85.69           C  
ATOM   3889  CD  ARG A 475     -24.718  -8.076  12.617  1.00 85.69           C  
ATOM   3890  NE  ARG A 475     -24.207  -7.253  11.524  1.00 85.69           N  
ATOM   3891  NH1 ARG A 475     -24.366  -8.913   9.925  1.00 85.69           N  
ATOM   3892  NH2 ARG A 475     -23.578  -6.837   9.355  1.00 85.69           N  
ATOM   3893  CZ  ARG A 475     -24.052  -7.670  10.271  1.00 85.69           C  
ATOM   3894  N   LEU A 476     -24.877  -9.526  17.962  1.00 90.96           N  
ATOM   3895  CA  LEU A 476     -25.455 -10.391  18.984  1.00 90.96           C  
ATOM   3896  C   LEU A 476     -25.729  -9.611  20.266  1.00 90.96           C  
ATOM   3897  CB  LEU A 476     -24.526 -11.571  19.279  1.00 90.96           C  
ATOM   3898  O   LEU A 476     -26.818  -9.705  20.836  1.00 90.96           O  
ATOM   3899  CG  LEU A 476     -25.021 -12.583  20.313  1.00 90.96           C  
ATOM   3900  CD1 LEU A 476     -26.147 -13.430  19.728  1.00 90.96           C  
ATOM   3901  CD2 LEU A 476     -23.873 -13.466  20.789  1.00 90.96           C  
ATOM   3902  N   PHE A 477     -24.750  -8.820  20.729  1.00 91.54           N  
ATOM   3903  CA  PHE A 477     -24.886  -8.049  21.959  1.00 91.54           C  
ATOM   3904  C   PHE A 477     -25.928  -6.949  21.797  1.00 91.54           C  
ATOM   3905  CB  PHE A 477     -23.539  -7.441  22.365  1.00 91.54           C  
ATOM   3906  O   PHE A 477     -26.650  -6.626  22.743  1.00 91.54           O  
ATOM   3907  CG  PHE A 477     -22.614  -8.413  23.045  1.00 91.54           C  
ATOM   3908  CD1 PHE A 477     -22.860  -8.832  24.347  1.00 91.54           C  
ATOM   3909  CD2 PHE A 477     -21.498  -8.907  22.383  1.00 91.54           C  
ATOM   3910  CE1 PHE A 477     -22.006  -9.733  24.979  1.00 91.54           C  
ATOM   3911  CE2 PHE A 477     -20.639  -9.807  23.010  1.00 91.54           C  
ATOM   3912  CZ  PHE A 477     -20.895 -10.217  24.307  1.00 91.54           C  
ATOM   3913  N   THR A 478     -25.944  -6.287  20.588  1.00 86.56           N  
ATOM   3914  CA  THR A 478     -26.978  -5.294  20.321  1.00 86.56           C  
ATOM   3915  C   THR A 478     -28.367  -5.916  20.443  1.00 86.56           C  
ATOM   3916  CB  THR A 478     -26.811  -4.675  18.921  1.00 86.56           C  
ATOM   3917  O   THR A 478     -29.268  -5.323  21.041  1.00 86.56           O  
ATOM   3918  CG2 THR A 478     -27.860  -3.598  18.668  1.00 86.56           C  
ATOM   3919  OG1 THR A 478     -25.507  -4.090  18.818  1.00 86.56           O  
ATOM   3920  N   ASP A 479     -28.537  -7.100  19.891  1.00 87.09           N  
ATOM   3921  CA  ASP A 479     -29.807  -7.812  19.979  1.00 87.09           C  
ATOM   3922  C   ASP A 479     -30.136  -8.172  21.426  1.00 87.09           C  
ATOM   3923  CB  ASP A 479     -29.776  -9.077  19.118  1.00 87.09           C  
ATOM   3924  O   ASP A 479     -31.293  -8.088  21.845  1.00 87.09           O  
ATOM   3925  CG  ASP A 479     -29.775  -8.780  17.628  1.00 87.09           C  
ATOM   3926  OD1 ASP A 479     -30.190  -7.671  17.227  1.00 87.09           O  
ATOM   3927  OD2 ASP A 479     -29.358  -9.664  16.848  1.00 87.09           O  
ATOM   3928  N   LEU A 480     -29.155  -8.588  22.158  1.00 92.05           N  
ATOM   3929  CA  LEU A 480     -29.331  -8.898  23.573  1.00 92.05           C  
ATOM   3930  C   LEU A 480     -29.819  -7.675  24.342  1.00 92.05           C  
ATOM   3931  CB  LEU A 480     -28.018  -9.405  24.177  1.00 92.05           C  
ATOM   3932  O   LEU A 480     -30.800  -7.756  25.086  1.00 92.05           O  
ATOM   3933  CG  LEU A 480     -27.988  -9.562  25.698  1.00 92.05           C  
ATOM   3934  CD1 LEU A 480     -28.998 -10.614  26.142  1.00 92.05           C  
ATOM   3935  CD2 LEU A 480     -26.585  -9.927  26.170  1.00 92.05           C  
ATOM   3936  N   ILE A 481     -29.155  -6.594  24.096  1.00 88.19           N  
ATOM   3937  CA  ILE A 481     -29.484  -5.360  24.800  1.00 88.19           C  
ATOM   3938  C   ILE A 481     -30.890  -4.905  24.415  1.00 88.19           C  
ATOM   3939  CB  ILE A 481     -28.458  -4.245  24.495  1.00 88.19           C  
ATOM   3940  O   ILE A 481     -31.684  -4.523  25.278  1.00 88.19           O  
ATOM   3941  CG1 ILE A 481     -27.089  -4.604  25.084  1.00 88.19           C  
ATOM   3942  CG2 ILE A 481     -28.949  -2.898  25.033  1.00 88.19           C  
ATOM   3943  CD1 ILE A 481     -25.967  -3.670  24.655  1.00 88.19           C  
ATOM   3944  N   ASN A 482     -31.182  -4.928  23.111  1.00 82.35           N  
ATOM   3945  CA  ASN A 482     -32.500  -4.518  22.638  1.00 82.35           C  
ATOM   3946  C   ASN A 482     -33.605  -5.383  23.236  1.00 82.35           C  
ATOM   3947  CB  ASN A 482     -32.559  -4.561  21.110  1.00 82.35           C  
ATOM   3948  O   ASN A 482     -34.680  -4.883  23.569  1.00 82.35           O  
ATOM   3949  CG  ASN A 482     -31.785  -3.430  20.462  1.00 82.35           C  
ATOM   3950  ND2 ASN A 482     -31.380  -3.627  19.214  1.00 82.35           N  
ATOM   3951  OD1 ASN A 482     -31.552  -2.388  21.080  1.00 82.35           O  
ATOM   3952  N   ASP A 483     -33.326  -6.681  23.332  1.00 85.61           N  
ATOM   3953  CA  ASP A 483     -34.295  -7.592  23.934  1.00 85.61           C  
ATOM   3954  C   ASP A 483     -34.468  -7.302  25.424  1.00 85.61           C  
ATOM   3955  CB  ASP A 483     -33.865  -9.045  23.728  1.00 85.61           C  
ATOM   3956  O   ASP A 483     -35.577  -7.393  25.954  1.00 85.61           O  
ATOM   3957  CG  ASP A 483     -34.988 -10.038  23.978  1.00 85.61           C  
ATOM   3958  OD1 ASP A 483     -36.164  -9.707  23.711  1.00 85.61           O  
ATOM   3959  OD2 ASP A 483     -34.695 -11.157  24.448  1.00 85.61           O  
ATOM   3960  N   TRP A 484     -33.342  -6.943  26.116  1.00 85.97           N  
ATOM   3961  CA  TRP A 484     -33.376  -6.657  27.547  1.00 85.97           C  
ATOM   3962  C   TRP A 484     -34.154  -5.376  27.827  1.00 85.97           C  
ATOM   3963  CB  TRP A 484     -31.956  -6.539  28.107  1.00 85.97           C  
ATOM   3964  O   TRP A 484     -34.929  -5.308  28.785  1.00 85.97           O  
ATOM   3965  CG  TRP A 484     -31.791  -7.125  29.477  1.00 85.97           C  
ATOM   3966  CD1 TRP A 484     -32.272  -6.619  30.652  1.00 85.97           C  
ATOM   3967  CD2 TRP A 484     -31.091  -8.327  29.814  1.00 85.97           C  
ATOM   3968  CE2 TRP A 484     -31.189  -8.489  31.214  1.00 85.97           C  
ATOM   3969  CE3 TRP A 484     -30.391  -9.284  29.067  1.00 85.97           C  
ATOM   3970  NE1 TRP A 484     -31.913  -7.435  31.701  1.00 85.97           N  
ATOM   3971  CH2 TRP A 484     -29.932 -10.492  31.128  1.00 85.97           C  
ATOM   3972  CZ2 TRP A 484     -30.612  -9.572  31.883  1.00 85.97           C  
ATOM   3973  CZ3 TRP A 484     -29.817 -10.360  29.734  1.00 85.97           C  
ATOM   3974  N   ILE A 485     -34.015  -4.347  27.046  1.00 79.89           N  
ATOM   3975  CA  ILE A 485     -34.619  -3.040  27.283  1.00 79.89           C  
ATOM   3976  C   ILE A 485     -36.092  -3.072  26.880  1.00 79.89           C  
ATOM   3977  CB  ILE A 485     -33.877  -1.926  26.510  1.00 79.89           C  
ATOM   3978  O   ILE A 485     -36.936  -2.466  27.544  1.00 79.89           O  
ATOM   3979  CG1 ILE A 485     -32.438  -1.791  27.021  1.00 79.89           C  
ATOM   3980  CG2 ILE A 485     -34.628  -0.596  26.628  1.00 79.89           C  
ATOM   3981  CD1 ILE A 485     -31.553  -0.910  26.150  1.00 79.89           C  
ATOM   3982  N   GLY A 486     -36.555  -4.004  26.058  1.00 67.47           N  
ATOM   3983  CA  GLY A 486     -37.933  -4.064  25.597  1.00 67.47           C  
ATOM   3984  C   GLY A 486     -38.259  -3.015  24.550  1.00 67.47           C  
ATOM   3985  O   GLY A 486     -37.426  -2.159  24.241  1.00 67.47           O  
ATOM   3986  N   ASP A 487     -39.432  -3.247  23.732  1.00 60.98           N  
ATOM   3987  CA  ASP A 487     -39.866  -2.402  22.624  1.00 60.98           C  
ATOM   3988  C   ASP A 487     -40.773  -1.276  23.114  1.00 60.98           C  
ATOM   3989  CB  ASP A 487     -40.590  -3.237  21.565  1.00 60.98           C  
ATOM   3990  O   ASP A 487     -40.969  -0.281  22.415  1.00 60.98           O  
ATOM   3991  CG  ASP A 487     -39.671  -4.206  20.843  1.00 60.98           C  
ATOM   3992  OD1 ASP A 487     -38.458  -3.926  20.729  1.00 60.98           O  
ATOM   3993  OD2 ASP A 487     -40.164  -5.258  20.383  1.00 60.98           O  
ATOM   3994  N   ASP A 488     -41.135  -1.221  24.388  1.00 61.71           N  
ATOM   3995  CA  ASP A 488     -42.125  -0.223  24.781  1.00 61.71           C  
ATOM   3996  C   ASP A 488     -41.453   1.018  25.362  1.00 61.71           C  
ATOM   3997  CB  ASP A 488     -43.108  -0.812  25.795  1.00 61.71           C  
ATOM   3998  O   ASP A 488     -40.546   0.909  26.190  1.00 61.71           O  
ATOM   3999  CG  ASP A 488     -43.990  -1.899  25.205  1.00 61.71           C  
ATOM   4000  OD1 ASP A 488     -44.321  -1.829  24.002  1.00 61.71           O  
ATOM   4001  OD2 ASP A 488     -44.360  -2.831  25.950  1.00 61.71           O  
ATOM   4002  N   PRO A 489     -41.647   2.143  24.689  1.00 62.43           N  
ATOM   4003  CA  PRO A 489     -41.168   3.354  25.359  1.00 62.43           C  
ATOM   4004  C   PRO A 489     -41.760   3.528  26.757  1.00 62.43           C  
ATOM   4005  CB  PRO A 489     -41.629   4.478  24.428  1.00 62.43           C  
ATOM   4006  O   PRO A 489     -42.836   2.999  27.045  1.00 62.43           O  
ATOM   4007  CG  PRO A 489     -42.745   3.881  23.632  1.00 62.43           C  
ATOM   4008  CD  PRO A 489     -42.581   2.388  23.626  1.00 62.43           C  
ATOM   4009  N   SER A 490     -40.785   3.928  27.685  1.00 63.56           N  
ATOM   4010  CA  SER A 490     -41.189   4.271  29.044  1.00 63.56           C  
ATOM   4011  C   SER A 490     -42.158   5.449  29.053  1.00 63.56           C  
ATOM   4012  CB  SER A 490     -39.966   4.600  29.900  1.00 63.56           C  
ATOM   4013  O   SER A 490     -42.054   6.351  28.219  1.00 63.56           O  
ATOM   4014  OG  SER A 490     -39.161   5.582  29.271  1.00 63.56           O  
ATOM   4015  N   ASP A 491     -43.347   5.280  29.684  1.00 72.87           N  
ATOM   4016  CA  ASP A 491     -44.279   6.358  29.999  1.00 72.87           C  
ATOM   4017  C   ASP A 491     -43.623   7.410  30.890  1.00 72.87           C  
ATOM   4018  CB  ASP A 491     -45.532   5.802  30.679  1.00 72.87           C  
ATOM   4019  O   ASP A 491     -42.738   7.091  31.688  1.00 72.87           O  
ATOM   4020  CG  ASP A 491     -46.687   6.789  30.692  1.00 72.87           C  
ATOM   4021  OD1 ASP A 491     -46.472   7.982  30.391  1.00 72.87           O  
ATOM   4022  OD2 ASP A 491     -47.821   6.369  31.011  1.00 72.87           O  
ATOM   4023  N   ILE A 492     -43.964   8.701  30.589  1.00 80.28           N  
ATOM   4024  CA  ILE A 492     -43.385   9.795  31.362  1.00 80.28           C  
ATOM   4025  C   ILE A 492     -43.659   9.577  32.849  1.00 80.28           C  
ATOM   4026  CB  ILE A 492     -43.944  11.163  30.911  1.00 80.28           C  
ATOM   4027  O   ILE A 492     -42.853   9.966  33.698  1.00 80.28           O  
ATOM   4028  CG1 ILE A 492     -43.161  12.304  31.570  1.00 80.28           C  
ATOM   4029  CG2 ILE A 492     -45.438  11.269  31.229  1.00 80.28           C  
ATOM   4030  CD1 ILE A 492     -43.175  13.603  30.778  1.00 80.28           C  
ATOM   4031  N   SER A 493     -44.773   8.965  33.171  1.00 79.52           N  
ATOM   4032  CA  SER A 493     -45.148   8.749  34.564  1.00 79.52           C  
ATOM   4033  C   SER A 493     -44.230   7.731  35.232  1.00 79.52           C  
ATOM   4034  CB  SER A 493     -46.600   8.280  34.662  1.00 79.52           C  
ATOM   4035  O   SER A 493     -44.023   7.777  36.447  1.00 79.52           O  
ATOM   4036  OG  SER A 493     -46.769   7.029  34.020  1.00 79.52           O  
ATOM   4037  N   LYS A 494     -43.537   6.928  34.432  1.00 78.28           N  
ATOM   4038  CA  LYS A 494     -42.709   5.856  34.976  1.00 78.28           C  
ATOM   4039  C   LYS A 494     -41.226   6.137  34.753  1.00 78.28           C  
ATOM   4040  CB  LYS A 494     -43.089   4.513  34.349  1.00 78.28           C  
ATOM   4041  O   LYS A 494     -40.370   5.353  35.168  1.00 78.28           O  
ATOM   4042  CG  LYS A 494     -44.497   4.047  34.686  1.00 78.28           C  
ATOM   4043  CD  LYS A 494     -44.815   2.708  34.033  1.00 78.28           C  
ATOM   4044  CE  LYS A 494     -46.245   2.271  34.319  1.00 78.28           C  
ATOM   4045  NZ  LYS A 494     -46.575   0.980  33.644  1.00 78.28           N  
ATOM   4046  N   PHE A 495     -40.972   7.282  34.114  1.00 85.08           N  
ATOM   4047  CA  PHE A 495     -39.590   7.570  33.752  1.00 85.08           C  
ATOM   4048  C   PHE A 495     -38.799   8.042  34.966  1.00 85.08           C  
ATOM   4049  CB  PHE A 495     -39.532   8.626  32.644  1.00 85.08           C  
ATOM   4050  O   PHE A 495     -39.194   8.998  35.637  1.00 85.08           O  
ATOM   4051  CG  PHE A 495     -38.138   9.091  32.320  1.00 85.08           C  
ATOM   4052  CD1 PHE A 495     -37.683  10.327  32.760  1.00 85.08           C  
ATOM   4053  CD2 PHE A 495     -37.282   8.290  31.575  1.00 85.08           C  
ATOM   4054  CE1 PHE A 495     -36.393  10.760  32.462  1.00 85.08           C  
ATOM   4055  CE2 PHE A 495     -35.992   8.716  31.273  1.00 85.08           C  
ATOM   4056  CZ  PHE A 495     -35.549   9.951  31.718  1.00 85.08           C  
ATOM   4057  N   VAL A 496     -37.689   7.408  35.341  1.00 88.95           N  
ATOM   4058  CA  VAL A 496     -36.745   7.793  36.386  1.00 88.95           C  
ATOM   4059  C   VAL A 496     -35.338   7.889  35.800  1.00 88.95           C  
ATOM   4060  CB  VAL A 496     -36.765   6.794  37.564  1.00 88.95           C  
ATOM   4061  O   VAL A 496     -34.810   6.907  35.273  1.00 88.95           O  
ATOM   4062  CG1 VAL A 496     -35.808   7.241  38.668  1.00 88.95           C  
ATOM   4063  CG2 VAL A 496     -38.184   6.645  38.112  1.00 88.95           C  
ATOM   4064  N   PRO A 497     -34.729   9.132  35.970  1.00 92.89           N  
ATOM   4065  CA  PRO A 497     -33.393   9.320  35.400  1.00 92.89           C  
ATOM   4066  C   PRO A 497     -32.318   8.533  36.146  1.00 92.89           C  
ATOM   4067  CB  PRO A 497     -33.160  10.827  35.537  1.00 92.89           C  
ATOM   4068  O   PRO A 497     -32.342   8.462  37.378  1.00 92.89           O  
ATOM   4069  CG  PRO A 497     -34.029  11.245  36.681  1.00 92.89           C  
ATOM   4070  CD  PRO A 497     -35.218  10.330  36.736  1.00 92.89           C  
ATOM   4071  N   PHE A 498     -31.381   7.935  35.330  1.00 92.47           N  
ATOM   4072  CA  PHE A 498     -30.258   7.240  35.948  1.00 92.47           C  
ATOM   4073  C   PHE A 498     -29.008   7.356  35.085  1.00 92.47           C  
ATOM   4074  CB  PHE A 498     -30.600   5.766  36.183  1.00 92.47           C  
ATOM   4075  O   PHE A 498     -29.101   7.569  33.874  1.00 92.47           O  
ATOM   4076  CG  PHE A 498     -30.892   5.003  34.919  1.00 92.47           C  
ATOM   4077  CD1 PHE A 498     -32.168   4.998  34.371  1.00 92.47           C  
ATOM   4078  CD2 PHE A 498     -29.886   4.289  34.278  1.00 92.47           C  
ATOM   4079  CE1 PHE A 498     -32.441   4.292  33.202  1.00 92.47           C  
ATOM   4080  CE2 PHE A 498     -30.151   3.582  33.108  1.00 92.47           C  
ATOM   4081  CZ  PHE A 498     -31.429   3.584  32.572  1.00 92.47           C  
ATOM   4082  N   ARG A 499     -27.804   7.341  35.790  1.00 94.11           N  
ATOM   4083  CA  ARG A 499     -26.494   7.332  35.147  1.00 94.11           C  
ATOM   4084  C   ARG A 499     -25.740   6.043  35.458  1.00 94.11           C  
ATOM   4085  CB  ARG A 499     -25.668   8.542  35.590  1.00 94.11           C  
ATOM   4086  O   ARG A 499     -25.669   5.624  36.615  1.00 94.11           O  
ATOM   4087  CG  ARG A 499     -26.156   9.863  35.017  1.00 94.11           C  
ATOM   4088  CD  ARG A 499     -25.242  11.017  35.404  1.00 94.11           C  
ATOM   4089  NE  ARG A 499     -25.660  12.268  34.778  1.00 94.11           N  
ATOM   4090  NH1 ARG A 499     -24.154  13.588  35.931  1.00 94.11           N  
ATOM   4091  NH2 ARG A 499     -25.588  14.535  34.415  1.00 94.11           N  
ATOM   4092  CZ  ARG A 499     -25.133  13.461  35.043  1.00 94.11           C  
ATOM   4093  N   VAL A 500     -25.202   5.491  34.419  1.00 95.02           N  
ATOM   4094  CA  VAL A 500     -24.438   4.261  34.605  1.00 95.02           C  
ATOM   4095  C   VAL A 500     -22.964   4.518  34.297  1.00 95.02           C  
ATOM   4096  CB  VAL A 500     -24.977   3.119  33.715  1.00 95.02           C  
ATOM   4097  O   VAL A 500     -22.617   4.926  33.186  1.00 95.02           O  
ATOM   4098  CG1 VAL A 500     -24.199   1.828  33.964  1.00 95.02           C  
ATOM   4099  CG2 VAL A 500     -26.467   2.904  33.968  1.00 95.02           C  
ATOM   4100  N   HIS A 501     -22.116   4.325  35.330  1.00 96.34           N  
ATOM   4101  CA  HIS A 501     -20.672   4.437  35.151  1.00 96.34           C  
ATOM   4102  C   HIS A 501     -20.025   3.063  35.020  1.00 96.34           C  
ATOM   4103  CB  HIS A 501     -20.047   5.203  36.318  1.00 96.34           C  
ATOM   4104  O   HIS A 501     -20.027   2.277  35.971  1.00 96.34           O  
ATOM   4105  CG  HIS A 501     -20.503   6.623  36.417  1.00 96.34           C  
ATOM   4106  CD2 HIS A 501     -19.960   7.768  35.939  1.00 96.34           C  
ATOM   4107  ND1 HIS A 501     -21.655   6.991  37.079  1.00 96.34           N  
ATOM   4108  CE1 HIS A 501     -21.800   8.303  37.003  1.00 96.34           C  
ATOM   4109  NE2 HIS A 501     -20.784   8.798  36.316  1.00 96.34           N  
ATOM   4110  N   ASN A 502     -19.541   2.750  33.848  1.00 96.17           N  
ATOM   4111  CA  ASN A 502     -18.888   1.475  33.569  1.00 96.17           C  
ATOM   4112  C   ASN A 502     -17.374   1.633  33.461  1.00 96.17           C  
ATOM   4113  CB  ASN A 502     -19.450   0.851  32.290  1.00 96.17           C  
ATOM   4114  O   ASN A 502     -16.882   2.376  32.611  1.00 96.17           O  
ATOM   4115  CG  ASN A 502     -20.915   0.483  32.415  1.00 96.17           C  
ATOM   4116  ND2 ASN A 502     -21.782   1.287  31.813  1.00 96.17           N  
ATOM   4117  OD1 ASN A 502     -21.265  -0.517  33.049  1.00 96.17           O  
ATOM   4118  N   ARG A 503     -16.653   0.986  34.459  1.00 96.66           N  
ATOM   4119  CA  ARG A 503     -15.194   1.004  34.453  1.00 96.66           C  
ATOM   4120  C   ARG A 503     -14.629  -0.410  34.366  1.00 96.66           C  
ATOM   4121  CB  ARG A 503     -14.660   1.706  35.703  1.00 96.66           C  
ATOM   4122  O   ARG A 503     -14.885  -1.242  35.239  1.00 96.66           O  
ATOM   4123  CG  ARG A 503     -15.096   3.156  35.829  1.00 96.66           C  
ATOM   4124  CD  ARG A 503     -14.518   3.813  37.075  1.00 96.66           C  
ATOM   4125  NE  ARG A 503     -15.165   3.326  38.290  1.00 96.66           N  
ATOM   4126  NH1 ARG A 503     -14.863   5.282  39.482  1.00 96.66           N  
ATOM   4127  NH2 ARG A 503     -15.918   3.493  40.453  1.00 96.66           N  
ATOM   4128  CZ  ARG A 503     -15.314   4.035  39.406  1.00 96.66           C  
ATOM   4129  N   MET A 504     -13.889  -0.605  33.286  1.00 96.31           N  
ATOM   4130  CA  MET A 504     -13.295  -1.921  33.070  1.00 96.31           C  
ATOM   4131  C   MET A 504     -11.772  -1.837  33.074  1.00 96.31           C  
ATOM   4132  CB  MET A 504     -13.782  -2.522  31.751  1.00 96.31           C  
ATOM   4133  O   MET A 504     -11.192  -0.966  32.423  1.00 96.31           O  
ATOM   4134  CG  MET A 504     -13.184  -3.885  31.440  1.00 96.31           C  
ATOM   4135  SD  MET A 504     -13.680  -4.509  29.787  1.00 96.31           S  
ATOM   4136  CE  MET A 504     -12.564  -3.544  28.732  1.00 96.31           C  
ATOM   4137  N   LYS A 505     -11.123  -2.810  33.857  1.00 96.12           N  
ATOM   4138  CA  LYS A 505      -9.666  -2.853  33.910  1.00 96.12           C  
ATOM   4139  C   LYS A 505      -9.154  -4.285  33.789  1.00 96.12           C  
ATOM   4140  CB  LYS A 505      -9.156  -2.223  35.207  1.00 96.12           C  
ATOM   4141  O   LYS A 505      -9.712  -5.203  34.393  1.00 96.12           O  
ATOM   4142  CG  LYS A 505      -9.450  -0.734  35.329  1.00 96.12           C  
ATOM   4143  CD  LYS A 505      -8.909  -0.163  36.633  1.00 96.12           C  
ATOM   4144  CE  LYS A 505      -9.218   1.323  36.764  1.00 96.12           C  
ATOM   4145  NZ  LYS A 505      -8.734   1.875  38.064  1.00 96.12           N  
ATOM   4146  N   VAL A 506      -8.214  -4.466  32.909  1.00 95.15           N  
ATOM   4147  CA  VAL A 506      -7.527  -5.750  32.795  1.00 95.15           C  
ATOM   4148  C   VAL A 506      -6.107  -5.626  33.342  1.00 95.15           C  
ATOM   4149  CB  VAL A 506      -7.494  -6.249  31.333  1.00 95.15           C  
ATOM   4150  O   VAL A 506      -5.356  -4.735  32.940  1.00 95.15           O  
ATOM   4151  CG1 VAL A 506      -6.821  -7.617  31.245  1.00 95.15           C  
ATOM   4152  CG2 VAL A 506      -8.908  -6.307  30.758  1.00 95.15           C  
ATOM   4153  N   VAL A 507      -5.771  -6.563  34.289  1.00 90.12           N  
ATOM   4154  CA  VAL A 507      -4.458  -6.572  34.926  1.00 90.12           C  
ATOM   4155  C   VAL A 507      -3.741  -7.884  34.613  1.00 90.12           C  
ATOM   4156  CB  VAL A 507      -4.567  -6.376  36.455  1.00 90.12           C  
ATOM   4157  O   VAL A 507      -4.385  -8.908  34.371  1.00 90.12           O  
ATOM   4158  CG1 VAL A 507      -3.181  -6.256  37.085  1.00 90.12           C  
ATOM   4159  CG2 VAL A 507      -5.412  -5.144  36.775  1.00 90.12           C  
ATOM   4160  N   ASP A 508      -2.368  -7.774  34.364  1.00 89.96           N  
ATOM   4161  CA  ASP A 508      -1.466  -8.914  34.239  1.00 89.96           C  
ATOM   4162  C   ASP A 508      -1.562  -9.543  32.851  1.00 89.96           C  
ATOM   4163  CB  ASP A 508      -1.771  -9.961  35.312  1.00 89.96           C  
ATOM   4164  O   ASP A 508      -1.567 -10.768  32.718  1.00 89.96           O  
ATOM   4165  CG  ASP A 508      -0.635 -10.947  35.521  1.00 89.96           C  
ATOM   4166  OD1 ASP A 508       0.494 -10.684  35.054  1.00 89.96           O  
ATOM   4167  OD2 ASP A 508      -0.872 -11.997  36.157  1.00 89.96           O  
ATOM   4168  N   GLY A 509      -2.002  -8.791  31.876  1.00 91.98           N  
ATOM   4169  CA  GLY A 509      -1.904  -9.229  30.492  1.00 91.98           C  
ATOM   4170  C   GLY A 509      -3.255  -9.463  29.844  1.00 91.98           C  
ATOM   4171  O   GLY A 509      -4.168 -10.001  30.474  1.00 91.98           O  
ATOM   4172  N   PHE A 510      -3.535  -8.949  28.635  1.00 94.51           N  
ATOM   4173  CA  PHE A 510      -4.720  -9.191  27.820  1.00 94.51           C  
ATOM   4174  C   PHE A 510      -4.331  -9.665  26.425  1.00 94.51           C  
ATOM   4175  CB  PHE A 510      -5.576  -7.923  27.725  1.00 94.51           C  
ATOM   4176  O   PHE A 510      -3.227  -9.384  25.954  1.00 94.51           O  
ATOM   4177  CG  PHE A 510      -4.954  -6.832  26.897  1.00 94.51           C  
ATOM   4178  CD1 PHE A 510      -4.148  -5.866  27.487  1.00 94.51           C  
ATOM   4179  CD2 PHE A 510      -5.175  -6.772  25.527  1.00 94.51           C  
ATOM   4180  CE1 PHE A 510      -3.571  -4.855  26.723  1.00 94.51           C  
ATOM   4181  CE2 PHE A 510      -4.601  -5.764  24.757  1.00 94.51           C  
ATOM   4182  CZ  PHE A 510      -3.800  -4.805  25.357  1.00 94.51           C  
ATOM   4183  N   GLU A 511      -5.206 -10.479  25.912  1.00 95.40           N  
ATOM   4184  CA  GLU A 511      -5.057 -10.987  24.551  1.00 95.40           C  
ATOM   4185  C   GLU A 511      -6.380 -10.930  23.793  1.00 95.40           C  
ATOM   4186  CB  GLU A 511      -4.522 -12.421  24.567  1.00 95.40           C  
ATOM   4187  O   GLU A 511      -7.344 -11.602  24.165  1.00 95.40           O  
ATOM   4188  CG  GLU A 511      -4.209 -12.976  23.185  1.00 95.40           C  
ATOM   4189  CD  GLU A 511      -3.730 -14.418  23.213  1.00 95.40           C  
ATOM   4190  OE1 GLU A 511      -3.144 -14.883  22.208  1.00 95.40           O  
ATOM   4191  OE2 GLU A 511      -3.943 -15.091  24.247  1.00 95.40           O  
ATOM   4192  N   VAL A 512      -6.410 -10.064  22.725  1.00 95.12           N  
ATOM   4193  CA  VAL A 512      -7.582  -9.947  21.864  1.00 95.12           C  
ATOM   4194  C   VAL A 512      -7.281 -10.551  20.496  1.00 95.12           C  
ATOM   4195  CB  VAL A 512      -8.029  -8.476  21.711  1.00 95.12           C  
ATOM   4196  O   VAL A 512      -6.424 -10.051  19.763  1.00 95.12           O  
ATOM   4197  CG1 VAL A 512      -9.258  -8.375  20.809  1.00 95.12           C  
ATOM   4198  CG2 VAL A 512      -8.314  -7.859  23.079  1.00 95.12           C  
ATOM   4199  N   ILE A 513      -8.025 -11.566  20.160  1.00 95.05           N  
ATOM   4200  CA  ILE A 513      -7.767 -12.286  18.918  1.00 95.05           C  
ATOM   4201  C   ILE A 513      -8.852 -11.954  17.895  1.00 95.05           C  
ATOM   4202  CB  ILE A 513      -7.701 -13.812  19.152  1.00 95.05           C  
ATOM   4203  O   ILE A 513     -10.045 -12.061  18.188  1.00 95.05           O  
ATOM   4204  CG1 ILE A 513      -6.566 -14.154  20.124  1.00 95.05           C  
ATOM   4205  CG2 ILE A 513      -7.529 -14.556  17.824  1.00 95.05           C  
ATOM   4206  CD1 ILE A 513      -6.545 -15.612  20.563  1.00 95.05           C  
ATOM   4207  N   MET A 514      -8.410 -11.540  16.716  1.00 94.74           N  
ATOM   4208  CA  MET A 514      -9.309 -11.222  15.610  1.00 94.74           C  
ATOM   4209  C   MET A 514      -9.046 -12.134  14.417  1.00 94.74           C  
ATOM   4210  CB  MET A 514      -9.153  -9.759  15.195  1.00 94.74           C  
ATOM   4211  O   MET A 514      -7.899 -12.497  14.149  1.00 94.74           O  
ATOM   4212  CG  MET A 514      -9.422  -8.771  16.318  1.00 94.74           C  
ATOM   4213  SD  MET A 514      -9.198  -7.027  15.791  1.00 94.74           S  
ATOM   4214  CE  MET A 514      -7.390  -6.968  15.646  1.00 94.74           C  
ATOM   4215  N   LEU A 515     -10.130 -12.416  13.755  1.00 93.55           N  
ATOM   4216  CA  LEU A 515     -10.013 -13.214  12.540  1.00 93.55           C  
ATOM   4217  C   LEU A 515      -9.974 -12.322  11.304  1.00 93.55           C  
ATOM   4218  CB  LEU A 515     -11.180 -14.201  12.434  1.00 93.55           C  
ATOM   4219  O   LEU A 515     -10.905 -11.551  11.060  1.00 93.55           O  
ATOM   4220  CG  LEU A 515     -11.345 -15.182  13.596  1.00 93.55           C  
ATOM   4221  CD1 LEU A 515     -12.586 -16.044  13.389  1.00 93.55           C  
ATOM   4222  CD2 LEU A 515     -10.102 -16.053  13.741  1.00 93.55           C  
ATOM   4223  N   LEU A 516      -8.801 -12.426  10.551  1.00 93.35           N  
ATOM   4224  CA  LEU A 516      -8.631 -11.609   9.354  1.00 93.35           C  
ATOM   4225  C   LEU A 516      -8.465 -12.486   8.117  1.00 93.35           C  
ATOM   4226  CB  LEU A 516      -7.419 -10.684   9.503  1.00 93.35           C  
ATOM   4227  O   LEU A 516      -7.419 -12.456   7.464  1.00 93.35           O  
ATOM   4228  CG  LEU A 516      -7.443  -9.724  10.693  1.00 93.35           C  
ATOM   4229  CD1 LEU A 516      -6.204  -8.835  10.681  1.00 93.35           C  
ATOM   4230  CD2 LEU A 516      -8.713  -8.882  10.677  1.00 93.35           C  
ATOM   4231  N   ASN A 517      -9.445 -13.169   7.776  1.00 90.19           N  
ATOM   4232  CA  ASN A 517      -9.441 -14.011   6.586  1.00 90.19           C  
ATOM   4233  C   ASN A 517      -9.884 -13.236   5.348  1.00 90.19           C  
ATOM   4234  CB  ASN A 517     -10.333 -15.237   6.791  1.00 90.19           C  
ATOM   4235  O   ASN A 517     -10.618 -12.252   5.457  1.00 90.19           O  
ATOM   4236  CG  ASN A 517      -9.826 -16.150   7.891  1.00 90.19           C  
ATOM   4237  ND2 ASN A 517     -10.733 -16.908   8.496  1.00 90.19           N  
ATOM   4238  OD1 ASN A 517      -8.631 -16.173   8.194  1.00 90.19           O  
ATOM   4239  N   GLU A 518      -9.367 -13.615   4.245  1.00 87.92           N  
ATOM   4240  CA  GLU A 518      -9.793 -12.997   2.993  1.00 87.92           C  
ATOM   4241  C   GLU A 518     -11.264 -13.285   2.708  1.00 87.92           C  
ATOM   4242  CB  GLU A 518      -8.927 -13.487   1.830  1.00 87.92           C  
ATOM   4243  O   GLU A 518     -11.708 -14.432   2.801  1.00 87.92           O  
ATOM   4244  CG  GLU A 518      -9.052 -12.641   0.571  1.00 87.92           C  
ATOM   4245  CD  GLU A 518      -8.073 -13.042  -0.521  1.00 87.92           C  
ATOM   4246  OE1 GLU A 518      -8.122 -12.454  -1.626  1.00 87.92           O  
ATOM   4247  OE2 GLU A 518      -7.251 -13.952  -0.271  1.00 87.92           O  
ATOM   4248  N   SER A 519     -12.119 -12.308   2.410  1.00 86.61           N  
ATOM   4249  CA  SER A 519     -13.550 -12.391   2.139  1.00 86.61           C  
ATOM   4250  C   SER A 519     -14.305 -12.972   3.330  1.00 86.61           C  
ATOM   4251  CB  SER A 519     -13.812 -13.242   0.895  1.00 86.61           C  
ATOM   4252  O   SER A 519     -15.360 -13.586   3.164  1.00 86.61           O  
ATOM   4253  OG  SER A 519     -13.124 -12.717  -0.227  1.00 86.61           O  
ATOM   4254  N   ASN A 520     -13.684 -13.080   4.493  1.00 88.66           N  
ATOM   4255  CA  ASN A 520     -14.238 -13.445   5.793  1.00 88.66           C  
ATOM   4256  C   ASN A 520     -14.718 -14.893   5.812  1.00 88.66           C  
ATOM   4257  CB  ASN A 520     -15.382 -12.501   6.174  1.00 88.66           C  
ATOM   4258  O   ASN A 520     -15.761 -15.198   6.393  1.00 88.66           O  
ATOM   4259  CG  ASN A 520     -15.597 -12.419   7.671  1.00 88.66           C  
ATOM   4260  ND2 ASN A 520     -16.709 -11.819   8.079  1.00 88.66           N  
ATOM   4261  OD1 ASN A 520     -14.770 -12.890   8.456  1.00 88.66           O  
ATOM   4262  N   TRP A 521     -14.077 -15.798   5.018  1.00 87.34           N  
ATOM   4263  CA  TRP A 521     -14.292 -17.235   5.154  1.00 87.34           C  
ATOM   4264  C   TRP A 521     -13.716 -17.749   6.469  1.00 87.34           C  
ATOM   4265  CB  TRP A 521     -13.663 -17.987   3.978  1.00 87.34           C  
ATOM   4266  O   TRP A 521     -12.533 -17.548   6.757  1.00 87.34           O  
ATOM   4267  CG  TRP A 521     -14.399 -17.816   2.683  1.00 87.34           C  
ATOM   4268  CD1 TRP A 521     -14.073 -16.977   1.655  1.00 87.34           C  
ATOM   4269  CD2 TRP A 521     -15.590 -18.501   2.280  1.00 87.34           C  
ATOM   4270  CE2 TRP A 521     -15.930 -18.026   0.994  1.00 87.34           C  
ATOM   4271  CE3 TRP A 521     -16.402 -19.470   2.883  1.00 87.34           C  
ATOM   4272  NE1 TRP A 521     -14.989 -17.098   0.635  1.00 87.34           N  
ATOM   4273  CH2 TRP A 521     -17.827 -19.438   0.911  1.00 87.34           C  
ATOM   4274  CZ2 TRP A 521     -17.049 -18.490   0.299  1.00 87.34           C  
ATOM   4275  CZ3 TRP A 521     -17.516 -19.930   2.189  1.00 87.34           C  
ATOM   4276  N   VAL A 522     -14.616 -18.354   7.265  1.00 88.52           N  
ATOM   4277  CA  VAL A 522     -14.137 -18.781   8.576  1.00 88.52           C  
ATOM   4278  C   VAL A 522     -14.285 -20.295   8.713  1.00 88.52           C  
ATOM   4279  CB  VAL A 522     -14.895 -18.067   9.717  1.00 88.52           C  
ATOM   4280  O   VAL A 522     -15.351 -20.849   8.434  1.00 88.52           O  
ATOM   4281  CG1 VAL A 522     -14.405 -18.556  11.079  1.00 88.52           C  
ATOM   4282  CG2 VAL A 522     -14.732 -16.552   9.599  1.00 88.52           C  
ATOM   4283  N   ASP A 523     -13.161 -20.925   9.029  1.00 87.66           N  
ATOM   4284  CA  ASP A 523     -13.160 -22.349   9.349  1.00 87.66           C  
ATOM   4285  C   ASP A 523     -13.552 -22.584  10.807  1.00 87.66           C  
ATOM   4286  CB  ASP A 523     -11.786 -22.962   9.069  1.00 87.66           C  
ATOM   4287  O   ASP A 523     -12.815 -22.209  11.721  1.00 87.66           O  
ATOM   4288  CG  ASP A 523     -11.783 -24.478   9.162  1.00 87.66           C  
ATOM   4289  OD1 ASP A 523     -12.828 -25.069   9.510  1.00 87.66           O  
ATOM   4290  OD2 ASP A 523     -10.726 -25.085   8.889  1.00 87.66           O  
ATOM   4291  N   THR A 524     -14.636 -23.224  11.039  1.00 84.37           N  
ATOM   4292  CA  THR A 524     -15.201 -23.379  12.375  1.00 84.37           C  
ATOM   4293  C   THR A 524     -14.837 -24.739  12.962  1.00 84.37           C  
ATOM   4294  CB  THR A 524     -16.733 -23.218  12.357  1.00 84.37           C  
ATOM   4295  O   THR A 524     -15.408 -25.159  13.970  1.00 84.37           O  
ATOM   4296  CG2 THR A 524     -17.131 -21.796  11.975  1.00 84.37           C  
ATOM   4297  OG1 THR A 524     -17.291 -24.131  11.404  1.00 84.37           O  
ATOM   4298  N   ALA A 525     -13.874 -25.393  12.398  1.00 80.68           N  
ATOM   4299  CA  ALA A 525     -13.469 -26.695  12.922  1.00 80.68           C  
ATOM   4300  C   ALA A 525     -12.784 -26.551  14.278  1.00 80.68           C  
ATOM   4301  CB  ALA A 525     -12.545 -27.402  11.934  1.00 80.68           C  
ATOM   4302  O   ALA A 525     -12.113 -25.551  14.539  1.00 80.68           O  
ATOM   4303  N   ASP A 526     -13.066 -27.410  15.257  1.00 74.40           N  
ATOM   4304  CA  ASP A 526     -12.496 -27.371  16.601  1.00 74.40           C  
ATOM   4305  C   ASP A 526     -11.008 -27.717  16.577  1.00 74.40           C  
ATOM   4306  CB  ASP A 526     -13.243 -28.330  17.530  1.00 74.40           C  
ATOM   4307  O   ASP A 526     -10.209 -27.095  17.281  1.00 74.40           O  
ATOM   4308  CG  ASP A 526     -14.625 -27.827  17.912  1.00 74.40           C  
ATOM   4309  OD1 ASP A 526     -14.858 -26.600  17.881  1.00 74.40           O  
ATOM   4310  OD2 ASP A 526     -15.488 -28.666  18.250  1.00 74.40           O  
ATOM   4311  N   MET A 527     -10.650 -28.622  15.585  1.00 72.13           N  
ATOM   4312  CA  MET A 527      -9.267 -29.071  15.468  1.00 72.13           C  
ATOM   4313  C   MET A 527      -8.648 -28.595  14.158  1.00 72.13           C  
ATOM   4314  CB  MET A 527      -9.186 -30.596  15.561  1.00 72.13           C  
ATOM   4315  O   MET A 527      -9.291 -28.648  13.108  1.00 72.13           O  
ATOM   4316  CG  MET A 527      -9.675 -31.155  16.887  1.00 72.13           C  
ATOM   4317  SD  MET A 527      -8.540 -30.765  18.276  1.00 72.13           S  
ATOM   4318  CE  MET A 527      -7.227 -31.979  17.968  1.00 72.13           C  
ATOM   4319  N   ASN A 528      -7.478 -27.965  14.203  1.00 73.35           N  
ATOM   4320  CA  ASN A 528      -6.654 -27.549  13.073  1.00 73.35           C  
ATOM   4321  C   ASN A 528      -7.387 -26.550  12.182  1.00 73.35           C  
ATOM   4322  CB  ASN A 528      -6.211 -28.764  12.256  1.00 73.35           C  
ATOM   4323  O   ASN A 528      -7.412 -26.704  10.959  1.00 73.35           O  
ATOM   4324  CG  ASN A 528      -5.256 -29.662  13.016  1.00 73.35           C  
ATOM   4325  ND2 ASN A 528      -5.178 -30.924  12.610  1.00 73.35           N  
ATOM   4326  OD1 ASN A 528      -4.593 -29.226  13.960  1.00 73.35           O  
ATOM   4327  N   ALA A 529      -8.110 -25.578  12.855  1.00 82.51           N  
ATOM   4328  CA  ALA A 529      -8.796 -24.538  12.092  1.00 82.51           C  
ATOM   4329  C   ALA A 529      -7.802 -23.705  11.286  1.00 82.51           C  
ATOM   4330  CB  ALA A 529      -9.604 -23.640  13.025  1.00 82.51           C  
ATOM   4331  O   ALA A 529      -6.734 -23.346  11.786  1.00 82.51           O  
ATOM   4332  N   GLU A 530      -8.100 -23.560  10.004  1.00 84.13           N  
ATOM   4333  CA  GLU A 530      -7.217 -22.824   9.104  1.00 84.13           C  
ATOM   4334  C   GLU A 530      -7.660 -21.370   8.962  1.00 84.13           C  
ATOM   4335  CB  GLU A 530      -7.168 -23.496   7.729  1.00 84.13           C  
ATOM   4336  O   GLU A 530      -8.229 -20.987   7.938  1.00 84.13           O  
ATOM   4337  CG  GLU A 530      -6.535 -24.879   7.743  1.00 84.13           C  
ATOM   4338  CD  GLU A 530      -6.352 -25.469   6.354  1.00 84.13           C  
ATOM   4339  OE1 GLU A 530      -5.689 -26.523   6.225  1.00 84.13           O  
ATOM   4340  OE2 GLU A 530      -6.875 -24.872   5.387  1.00 84.13           O  
ATOM   4341  N   ASN A 531      -7.467 -20.604  10.000  1.00 89.58           N  
ATOM   4342  CA  ASN A 531      -7.838 -19.194   9.963  1.00 89.58           C  
ATOM   4343  C   ASN A 531      -6.622 -18.289  10.144  1.00 89.58           C  
ATOM   4344  CB  ASN A 531      -8.890 -18.888  11.031  1.00 89.58           C  
ATOM   4345  O   ASN A 531      -5.627 -18.693  10.747  1.00 89.58           O  
ATOM   4346  CG  ASN A 531     -10.179 -19.657  10.819  1.00 89.58           C  
ATOM   4347  ND2 ASN A 531     -10.707 -20.236  11.891  1.00 89.58           N  
ATOM   4348  OD1 ASN A 531     -10.695 -19.731   9.701  1.00 89.58           O  
ATOM   4349  N   VAL A 532      -6.665 -17.109   9.401  1.00 92.12           N  
ATOM   4350  CA  VAL A 532      -5.679 -16.068   9.675  1.00 92.12           C  
ATOM   4351  C   VAL A 532      -6.077 -15.296  10.931  1.00 92.12           C  
ATOM   4352  CB  VAL A 532      -5.529 -15.100   8.480  1.00 92.12           C  
ATOM   4353  O   VAL A 532      -7.105 -14.614  10.948  1.00 92.12           O  
ATOM   4354  CG1 VAL A 532      -4.484 -14.028   8.781  1.00 92.12           C  
ATOM   4355  CG2 VAL A 532      -5.160 -15.871   7.213  1.00 92.12           C  
ATOM   4356  N   GLU A 533      -5.270 -15.397  12.029  1.00 93.25           N  
ATOM   4357  CA  GLU A 533      -5.566 -14.795  13.326  1.00 93.25           C  
ATOM   4358  C   GLU A 533      -4.554 -13.708  13.675  1.00 93.25           C  
ATOM   4359  CB  GLU A 533      -5.589 -15.864  14.422  1.00 93.25           C  
ATOM   4360  O   GLU A 533      -3.349 -13.889  13.481  1.00 93.25           O  
ATOM   4361  CG  GLU A 533      -6.616 -16.962  14.189  1.00 93.25           C  
ATOM   4362  CD  GLU A 533      -6.565 -18.064  15.235  1.00 93.25           C  
ATOM   4363  OE1 GLU A 533      -7.421 -18.976  15.199  1.00 93.25           O  
ATOM   4364  OE2 GLU A 533      -5.661 -18.014  16.100  1.00 93.25           O  
ATOM   4365  N   VAL A 534      -5.124 -12.615  14.076  1.00 95.44           N  
ATOM   4366  CA  VAL A 534      -4.288 -11.530  14.579  1.00 95.44           C  
ATOM   4367  C   VAL A 534      -4.582 -11.292  16.058  1.00 95.44           C  
ATOM   4368  CB  VAL A 534      -4.506 -10.227  13.776  1.00 95.44           C  
ATOM   4369  O   VAL A 534      -5.744 -11.180  16.456  1.00 95.44           O  
ATOM   4370  CG1 VAL A 534      -3.741  -9.067  14.410  1.00 95.44           C  
ATOM   4371  CG2 VAL A 534      -4.080 -10.421  12.321  1.00 95.44           C  
ATOM   4372  N   ALA A 535      -3.441 -11.281  16.810  1.00 95.23           N  
ATOM   4373  CA  ALA A 535      -3.585 -11.099  18.253  1.00 95.23           C  
ATOM   4374  C   ALA A 535      -2.967  -9.779  18.704  1.00 95.23           C  
ATOM   4375  CB  ALA A 535      -2.946 -12.267  19.002  1.00 95.23           C  
ATOM   4376  O   ALA A 535      -1.839  -9.453  18.328  1.00 95.23           O  
ATOM   4377  N   ILE A 536      -3.799  -9.029  19.456  1.00 94.85           N  
ATOM   4378  CA  ILE A 536      -3.309  -7.841  20.145  1.00 94.85           C  
ATOM   4379  C   ILE A 536      -3.101  -8.151  21.625  1.00 94.85           C  
ATOM   4380  CB  ILE A 536      -4.280  -6.650  19.976  1.00 94.85           C  
ATOM   4381  O   ILE A 536      -4.054  -8.479  22.336  1.00 94.85           O  
ATOM   4382  CG1 ILE A 536      -4.490  -6.337  18.491  1.00 94.85           C  
ATOM   4383  CG2 ILE A 536      -3.760  -5.420  20.728  1.00 94.85           C  
ATOM   4384  CD1 ILE A 536      -5.601  -5.331  18.221  1.00 94.85           C  
ATOM   4385  N   VAL A 537      -1.754  -7.977  22.054  1.00 95.04           N  
ATOM   4386  CA  VAL A 537      -1.416  -8.376  23.416  1.00 95.04           C  
ATOM   4387  C   VAL A 537      -0.803  -7.193  24.165  1.00 95.04           C  
ATOM   4388  CB  VAL A 537      -0.446  -9.578  23.432  1.00 95.04           C  
ATOM   4389  O   VAL A 537      -0.219  -6.298  23.550  1.00 95.04           O  
ATOM   4390  CG1 VAL A 537      -1.090 -10.801  22.782  1.00 95.04           C  
ATOM   4391  CG2 VAL A 537       0.860  -9.218  22.725  1.00 95.04           C  
ATOM   4392  N   GLY A 538      -1.087  -7.179  25.453  1.00 93.89           N  
ATOM   4393  CA  GLY A 538      -0.554  -6.136  26.315  1.00 93.89           C  
ATOM   4394  C   GLY A 538      -0.709  -6.445  27.792  1.00 93.89           C  
ATOM   4395  O   GLY A 538      -1.305  -7.459  28.160  1.00 93.89           O  
ATOM   4396  N   GLU A 539      -0.122  -5.604  28.624  1.00 93.32           N  
ATOM   4397  CA  GLU A 539      -0.137  -5.801  30.071  1.00 93.32           C  
ATOM   4398  C   GLU A 539      -1.406  -5.224  30.693  1.00 93.32           C  
ATOM   4399  CB  GLU A 539       1.099  -5.168  30.713  1.00 93.32           C  
ATOM   4400  O   GLU A 539      -2.059  -5.882  31.505  1.00 93.32           O  
ATOM   4401  CG  GLU A 539       1.201  -5.404  32.213  1.00 93.32           C  
ATOM   4402  CD  GLU A 539       2.475  -4.842  32.824  1.00 93.32           C  
ATOM   4403  OE1 GLU A 539       2.611  -4.858  34.068  1.00 93.32           O  
ATOM   4404  OE2 GLU A 539       3.345  -4.379  32.052  1.00 93.32           O  
ATOM   4405  N   LYS A 540      -1.719  -3.967  30.401  1.00 93.96           N  
ATOM   4406  CA  LYS A 540      -2.849  -3.275  31.012  1.00 93.96           C  
ATOM   4407  C   LYS A 540      -3.815  -2.755  29.951  1.00 93.96           C  
ATOM   4408  CB  LYS A 540      -2.362  -2.120  31.888  1.00 93.96           C  
ATOM   4409  O   LYS A 540      -3.389  -2.210  28.931  1.00 93.96           O  
ATOM   4410  CG  LYS A 540      -1.548  -2.559  33.096  1.00 93.96           C  
ATOM   4411  CD  LYS A 540      -1.149  -1.373  33.964  1.00 93.96           C  
ATOM   4412  CE  LYS A 540      -0.336  -1.813  35.174  1.00 93.96           C  
ATOM   4413  NZ  LYS A 540       0.066  -0.651  36.022  1.00 93.96           N  
ATOM   4414  N   LEU A 541      -5.138  -3.010  30.171  1.00 95.58           N  
ATOM   4415  CA  LEU A 541      -6.203  -2.492  29.318  1.00 95.58           C  
ATOM   4416  C   LEU A 541      -7.290  -1.823  30.152  1.00 95.58           C  
ATOM   4417  CB  LEU A 541      -6.809  -3.616  28.476  1.00 95.58           C  
ATOM   4418  O   LEU A 541      -7.739  -2.380  31.157  1.00 95.58           O  
ATOM   4419  CG  LEU A 541      -7.941  -3.219  27.527  1.00 95.58           C  
ATOM   4420  CD1 LEU A 541      -7.400  -2.363  26.386  1.00 95.58           C  
ATOM   4421  CD2 LEU A 541      -8.646  -4.458  26.986  1.00 95.58           C  
ATOM   4422  N   SER A 542      -7.654  -0.559  29.832  1.00 96.23           N  
ATOM   4423  CA  SER A 542      -8.694   0.166  30.554  1.00 96.23           C  
ATOM   4424  C   SER A 542      -9.792   0.644  29.610  1.00 96.23           C  
ATOM   4425  CB  SER A 542      -8.096   1.359  31.302  1.00 96.23           C  
ATOM   4426  O   SER A 542      -9.515   1.025  28.470  1.00 96.23           O  
ATOM   4427  OG  SER A 542      -7.611   2.330  30.391  1.00 96.23           O  
ATOM   4428  N   PHE A 543     -11.013   0.469  30.038  1.00 96.22           N  
ATOM   4429  CA  PHE A 543     -12.190   0.918  29.303  1.00 96.22           C  
ATOM   4430  C   PHE A 543     -13.146   1.669  30.220  1.00 96.22           C  
ATOM   4431  CB  PHE A 543     -12.907  -0.271  28.657  1.00 96.22           C  
ATOM   4432  O   PHE A 543     -13.509   1.173  31.289  1.00 96.22           O  
ATOM   4433  CG  PHE A 543     -14.213   0.091  28.002  1.00 96.22           C  
ATOM   4434  CD1 PHE A 543     -15.418  -0.131  28.657  1.00 96.22           C  
ATOM   4435  CD2 PHE A 543     -14.236   0.654  26.733  1.00 96.22           C  
ATOM   4436  CE1 PHE A 543     -16.629   0.203  28.054  1.00 96.22           C  
ATOM   4437  CE2 PHE A 543     -15.441   0.991  26.125  1.00 96.22           C  
ATOM   4438  CZ  PHE A 543     -16.637   0.763  26.787  1.00 96.22           C  
ATOM   4439  N   GLU A 544     -13.523   2.909  29.818  1.00 96.24           N  
ATOM   4440  CA  GLU A 544     -14.425   3.726  30.625  1.00 96.24           C  
ATOM   4441  C   GLU A 544     -15.550   4.310  29.777  1.00 96.24           C  
ATOM   4442  CB  GLU A 544     -13.654   4.849  31.323  1.00 96.24           C  
ATOM   4443  O   GLU A 544     -15.311   4.786  28.664  1.00 96.24           O  
ATOM   4444  CG  GLU A 544     -12.646   4.356  32.351  1.00 96.24           C  
ATOM   4445  CD  GLU A 544     -11.930   5.483  33.078  1.00 96.24           C  
ATOM   4446  OE1 GLU A 544     -11.088   5.200  33.960  1.00 96.24           O  
ATOM   4447  OE2 GLU A 544     -12.215   6.661  32.764  1.00 96.24           O  
ATOM   4448  N   CYS A 545     -16.787   4.179  30.258  1.00 95.61           N  
ATOM   4449  CA  CYS A 545     -17.925   4.782  29.572  1.00 95.61           C  
ATOM   4450  C   CYS A 545     -19.018   5.164  30.563  1.00 95.61           C  
ATOM   4451  CB  CYS A 545     -18.486   3.825  28.522  1.00 95.61           C  
ATOM   4452  O   CYS A 545     -19.214   4.482  31.571  1.00 95.61           O  
ATOM   4453  SG  CYS A 545     -19.595   2.569  29.200  1.00 95.61           S  
ATOM   4454  N   GLU A 546     -19.631   6.276  30.275  1.00 94.24           N  
ATOM   4455  CA  GLU A 546     -20.759   6.759  31.063  1.00 94.24           C  
ATOM   4456  C   GLU A 546     -22.035   6.811  30.226  1.00 94.24           C  
ATOM   4457  CB  GLU A 546     -20.455   8.141  31.646  1.00 94.24           C  
ATOM   4458  O   GLU A 546     -22.053   7.410  29.149  1.00 94.24           O  
ATOM   4459  CG  GLU A 546     -21.558   8.687  32.542  1.00 94.24           C  
ATOM   4460  CD  GLU A 546     -21.317  10.121  32.985  1.00 94.24           C  
ATOM   4461  OE1 GLU A 546     -22.290  10.810  33.366  1.00 94.24           O  
ATOM   4462  OE2 GLU A 546     -20.146  10.559  32.949  1.00 94.24           O  
ATOM   4463  N   LEU A 547     -23.053   6.099  30.635  1.00 92.09           N  
ATOM   4464  CA  LEU A 547     -24.347   6.112  29.964  1.00 92.09           C  
ATOM   4465  C   LEU A 547     -25.340   6.992  30.716  1.00 92.09           C  
ATOM   4466  CB  LEU A 547     -24.901   4.690  29.838  1.00 92.09           C  
ATOM   4467  O   LEU A 547     -25.828   6.612  31.783  1.00 92.09           O  
ATOM   4468  CG  LEU A 547     -23.987   3.664  29.166  1.00 92.09           C  
ATOM   4469  CD1 LEU A 547     -24.565   2.260  29.319  1.00 92.09           C  
ATOM   4470  CD2 LEU A 547     -23.786   4.008  27.695  1.00 92.09           C  
ATOM   4471  N   PRO A 548     -25.568   8.146  30.121  1.00 91.73           N  
ATOM   4472  CA  PRO A 548     -26.404   9.132  30.811  1.00 91.73           C  
ATOM   4473  C   PRO A 548     -27.865   9.079  30.370  1.00 91.73           C  
ATOM   4474  CB  PRO A 548     -25.765  10.467  30.422  1.00 91.73           C  
ATOM   4475  O   PRO A 548     -28.241   9.725  29.390  1.00 91.73           O  
ATOM   4476  CG  PRO A 548     -25.207  10.240  29.054  1.00 91.73           C  
ATOM   4477  CD  PRO A 548     -24.759   8.810  28.953  1.00 91.73           C  
ATOM   4478  N   PHE A 549     -28.728   8.366  30.976  1.00 88.77           N  
ATOM   4479  CA  PHE A 549     -30.155   8.296  30.687  1.00 88.77           C  
ATOM   4480  C   PHE A 549     -30.937   9.249  31.583  1.00 88.77           C  
ATOM   4481  CB  PHE A 549     -30.672   6.865  30.866  1.00 88.77           C  
ATOM   4482  O   PHE A 549     -31.790   8.818  32.363  1.00 88.77           O  
ATOM   4483  CG  PHE A 549     -29.976   5.854  29.995  1.00 88.77           C  
ATOM   4484  CD1 PHE A 549     -30.191   5.833  28.623  1.00 88.77           C  
ATOM   4485  CD2 PHE A 549     -29.103   4.926  30.549  1.00 88.77           C  
ATOM   4486  CE1 PHE A 549     -29.548   4.899  27.813  1.00 88.77           C  
ATOM   4487  CE2 PHE A 549     -28.457   3.990  29.747  1.00 88.77           C  
ATOM   4488  CZ  PHE A 549     -28.681   3.977  28.380  1.00 88.77           C  
ATOM   4489  N   VAL A 550     -30.705  10.573  31.459  1.00 90.62           N  
ATOM   4490  CA  VAL A 550     -31.214  11.607  32.354  1.00 90.62           C  
ATOM   4491  C   VAL A 550     -32.434  12.278  31.728  1.00 90.62           C  
ATOM   4492  CB  VAL A 550     -30.132  12.662  32.677  1.00 90.62           C  
ATOM   4493  O   VAL A 550     -33.356  12.690  32.435  1.00 90.62           O  
ATOM   4494  CG1 VAL A 550     -30.680  13.724  33.629  1.00 90.62           C  
ATOM   4495  CG2 VAL A 550     -28.896  11.992  33.273  1.00 90.62           C  
ATOM   4496  N   ASP A 551     -32.466  12.267  30.386  1.00 88.24           N  
ATOM   4497  CA  ASP A 551     -33.539  12.983  29.703  1.00 88.24           C  
ATOM   4498  C   ASP A 551     -34.575  12.012  29.140  1.00 88.24           C  
ATOM   4499  CB  ASP A 551     -32.974  13.857  28.582  1.00 88.24           C  
ATOM   4500  O   ASP A 551     -34.224  10.938  28.647  1.00 88.24           O  
ATOM   4501  CG  ASP A 551     -32.076  14.970  29.094  1.00 88.24           C  
ATOM   4502  OD1 ASP A 551     -32.359  15.533  30.174  1.00 88.24           O  
ATOM   4503  OD2 ASP A 551     -31.081  15.290  28.410  1.00 88.24           O  
ATOM   4504  N   PHE A 552     -35.861  12.319  29.321  1.00 84.87           N  
ATOM   4505  CA  PHE A 552     -36.973  11.564  28.755  1.00 84.87           C  
ATOM   4506  C   PHE A 552     -37.118  11.849  27.264  1.00 84.87           C  
ATOM   4507  CB  PHE A 552     -38.278  11.900  29.483  1.00 84.87           C  
ATOM   4508  O   PHE A 552     -37.319  12.996  26.864  1.00 84.87           O  
ATOM   4509  CG  PHE A 552     -39.482  11.184  28.933  1.00 84.87           C  
ATOM   4510  CD1 PHE A 552     -40.461  11.877  28.232  1.00 84.87           C  
ATOM   4511  CD2 PHE A 552     -39.635   9.816  29.117  1.00 84.87           C  
ATOM   4512  CE1 PHE A 552     -41.576  11.217  27.723  1.00 84.87           C  
ATOM   4513  CE2 PHE A 552     -40.746   9.149  28.610  1.00 84.87           C  
ATOM   4514  CZ  PHE A 552     -41.716   9.852  27.913  1.00 84.87           C  
ATOM   4515  N   LEU A 553     -36.897  10.925  26.386  1.00 81.24           N  
ATOM   4516  CA  LEU A 553     -36.998  11.002  24.933  1.00 81.24           C  
ATOM   4517  C   LEU A 553     -36.170  12.161  24.391  1.00 81.24           C  
ATOM   4518  CB  LEU A 553     -38.460  11.159  24.504  1.00 81.24           C  
ATOM   4519  O   LEU A 553     -36.714  13.094  23.795  1.00 81.24           O  
ATOM   4520  CG  LEU A 553     -39.372   9.956  24.748  1.00 81.24           C  
ATOM   4521  CD1 LEU A 553     -40.812  10.298  24.380  1.00 81.24           C  
ATOM   4522  CD2 LEU A 553     -38.884   8.746  23.958  1.00 81.24           C  
ATOM   4523  N   PRO A 554     -34.786  12.120  24.589  1.00 86.06           N  
ATOM   4524  CA  PRO A 554     -33.917  13.168  24.049  1.00 86.06           C  
ATOM   4525  C   PRO A 554     -33.841  13.144  22.525  1.00 86.06           C  
ATOM   4526  CB  PRO A 554     -32.553  12.849  24.668  1.00 86.06           C  
ATOM   4527  O   PRO A 554     -34.062  12.099  21.908  1.00 86.06           O  
ATOM   4528  CG  PRO A 554     -32.557  11.366  24.856  1.00 86.06           C  
ATOM   4529  CD  PRO A 554     -33.953  10.932  25.197  1.00 86.06           C  
ATOM   4530  N   GLN A 555     -33.673  14.398  22.001  1.00 85.54           N  
ATOM   4531  CA  GLN A 555     -33.497  14.452  20.553  1.00 85.54           C  
ATOM   4532  C   GLN A 555     -32.223  13.730  20.126  1.00 85.54           C  
ATOM   4533  CB  GLN A 555     -33.465  15.903  20.070  1.00 85.54           C  
ATOM   4534  O   GLN A 555     -32.218  13.002  19.131  1.00 85.54           O  
ATOM   4535  CG  GLN A 555     -34.831  16.576  20.053  1.00 85.54           C  
ATOM   4536  CD  GLN A 555     -34.778  18.000  19.530  1.00 85.54           C  
ATOM   4537  NE2 GLN A 555     -35.945  18.596  19.315  1.00 85.54           N  
ATOM   4538  OE1 GLN A 555     -33.696  18.558  19.321  1.00 85.54           O  
ATOM   4539  N   THR A 556     -31.120  13.945  20.967  1.00 89.81           N  
ATOM   4540  CA  THR A 556     -29.820  13.325  20.732  1.00 89.81           C  
ATOM   4541  C   THR A 556     -29.200  12.854  22.044  1.00 89.81           C  
ATOM   4542  CB  THR A 556     -28.857  14.299  20.026  1.00 89.81           C  
ATOM   4543  O   THR A 556     -29.360  13.503  23.080  1.00 89.81           O  
ATOM   4544  CG2 THR A 556     -27.567  13.595  19.616  1.00 89.81           C  
ATOM   4545  OG1 THR A 556     -29.493  14.826  18.856  1.00 89.81           O  
ATOM   4546  N   GLN A 557     -28.567  11.658  22.023  1.00 90.55           N  
ATOM   4547  CA  GLN A 557     -27.825  11.094  23.145  1.00 90.55           C  
ATOM   4548  C   GLN A 557     -26.334  11.005  22.830  1.00 90.55           C  
ATOM   4549  CB  GLN A 557     -28.369   9.711  23.508  1.00 90.55           C  
ATOM   4550  O   GLN A 557     -25.948  10.511  21.768  1.00 90.55           O  
ATOM   4551  CG  GLN A 557     -27.783   9.137  24.792  1.00 90.55           C  
ATOM   4552  CD  GLN A 557     -28.175   9.933  26.023  1.00 90.55           C  
ATOM   4553  NE2 GLN A 557     -27.182  10.349  26.802  1.00 90.55           N  
ATOM   4554  OE1 GLN A 557     -29.360  10.172  26.272  1.00 90.55           O  
ATOM   4555  N   MET A 558     -25.576  11.533  23.865  1.00 93.03           N  
ATOM   4556  CA  MET A 558     -24.129  11.536  23.662  1.00 93.03           C  
ATOM   4557  C   MET A 558     -23.445  10.559  24.614  1.00 93.03           C  
ATOM   4558  CB  MET A 558     -23.561  12.942  23.858  1.00 93.03           C  
ATOM   4559  O   MET A 558     -23.696  10.582  25.820  1.00 93.03           O  
ATOM   4560  CG  MET A 558     -24.168  13.983  22.930  1.00 93.03           C  
ATOM   4561  SD  MET A 558     -23.408  15.640  23.141  1.00 93.03           S  
ATOM   4562  CE  MET A 558     -23.913  16.009  24.844  1.00 93.03           C  
ATOM   4563  N   VAL A 559     -22.644   9.730  23.989  1.00 93.83           N  
ATOM   4564  CA  VAL A 559     -21.900   8.761  24.788  1.00 93.83           C  
ATOM   4565  C   VAL A 559     -20.428   8.779  24.382  1.00 93.83           C  
ATOM   4566  CB  VAL A 559     -22.478   7.336  24.636  1.00 93.83           C  
ATOM   4567  O   VAL A 559     -20.105   8.724  23.193  1.00 93.83           O  
ATOM   4568  CG1 VAL A 559     -21.740   6.355  25.545  1.00 93.83           C  
ATOM   4569  CG2 VAL A 559     -23.974   7.333  24.944  1.00 93.83           C  
ATOM   4570  N   LYS A 560     -19.550   8.881  25.435  1.00 94.81           N  
ATOM   4571  CA  LYS A 560     -18.110   8.878  25.192  1.00 94.81           C  
ATOM   4572  C   LYS A 560     -17.468   7.590  25.701  1.00 94.81           C  
ATOM   4573  CB  LYS A 560     -17.451  10.089  25.852  1.00 94.81           C  
ATOM   4574  O   LYS A 560     -17.725   7.168  26.831  1.00 94.81           O  
ATOM   4575  CG  LYS A 560     -17.810  11.419  25.206  1.00 94.81           C  
ATOM   4576  CD  LYS A 560     -16.996  12.564  25.794  1.00 94.81           C  
ATOM   4577  CE  LYS A 560     -17.371  13.899  25.165  1.00 94.81           C  
ATOM   4578  NZ  LYS A 560     -16.586  15.027  25.749  1.00 94.81           N  
ATOM   4579  N   TYR A 561     -16.757   6.940  24.806  1.00 95.66           N  
ATOM   4580  CA  TYR A 561     -16.017   5.728  25.139  1.00 95.66           C  
ATOM   4581  C   TYR A 561     -14.514   5.983  25.118  1.00 95.66           C  
ATOM   4582  CB  TYR A 561     -16.369   4.599  24.167  1.00 95.66           C  
ATOM   4583  O   TYR A 561     -13.996   6.594  24.180  1.00 95.66           O  
ATOM   4584  CG  TYR A 561     -17.853   4.376  24.005  1.00 95.66           C  
ATOM   4585  CD1 TYR A 561     -18.543   3.511  24.851  1.00 95.66           C  
ATOM   4586  CD2 TYR A 561     -18.569   5.031  23.009  1.00 95.66           C  
ATOM   4587  CE1 TYR A 561     -19.910   3.301  24.706  1.00 95.66           C  
ATOM   4588  CE2 TYR A 561     -19.936   4.829  22.854  1.00 95.66           C  
ATOM   4589  OH  TYR A 561     -21.951   3.760  23.558  1.00 95.66           O  
ATOM   4590  CZ  TYR A 561     -20.597   3.964  23.706  1.00 95.66           C  
ATOM   4591  N   GLU A 562     -13.855   5.586  26.193  1.00 96.56           N  
ATOM   4592  CA  GLU A 562     -12.405   5.733  26.266  1.00 96.56           C  
ATOM   4593  C   GLU A 562     -11.726   4.388  26.506  1.00 96.56           C  
ATOM   4594  CB  GLU A 562     -12.018   6.721  27.370  1.00 96.56           C  
ATOM   4595  O   GLU A 562     -12.048   3.686  27.466  1.00 96.56           O  
ATOM   4596  CG  GLU A 562     -10.528   7.018  27.435  1.00 96.56           C  
ATOM   4597  CD  GLU A 562     -10.156   7.986  28.548  1.00 96.56           C  
ATOM   4598  OE1 GLU A 562      -8.955   8.300  28.703  1.00 96.56           O  
ATOM   4599  OE2 GLU A 562     -11.076   8.432  29.270  1.00 96.56           O  
ATOM   4600  N   MET A 563     -10.812   4.001  25.596  1.00 95.82           N  
ATOM   4601  CA  MET A 563     -10.049   2.760  25.705  1.00 95.82           C  
ATOM   4602  C   MET A 563      -8.550   3.038  25.672  1.00 95.82           C  
ATOM   4603  CB  MET A 563     -10.427   1.796  24.579  1.00 95.82           C  
ATOM   4604  O   MET A 563      -8.075   3.806  24.834  1.00 95.82           O  
ATOM   4605  CG  MET A 563      -9.837   0.404  24.739  1.00 95.82           C  
ATOM   4606  SD  MET A 563     -10.386  -0.748  23.421  1.00 95.82           S  
ATOM   4607  CE  MET A 563      -9.244  -2.129  23.708  1.00 95.82           C  
ATOM   4608  N   ARG A 564      -7.848   2.396  26.570  1.00 95.00           N  
ATOM   4609  CA  ARG A 564      -6.413   2.644  26.668  1.00 95.00           C  
ATOM   4610  C   ARG A 564      -5.648   1.347  26.908  1.00 95.00           C  
ATOM   4611  CB  ARG A 564      -6.116   3.643  27.788  1.00 95.00           C  
ATOM   4612  O   ARG A 564      -5.993   0.573  27.804  1.00 95.00           O  
ATOM   4613  CG  ARG A 564      -6.634   5.047  27.516  1.00 95.00           C  
ATOM   4614  CD  ARG A 564      -6.241   6.017  28.620  1.00 95.00           C  
ATOM   4615  NE  ARG A 564      -6.589   7.393  28.278  1.00 95.00           N  
ATOM   4616  NH1 ARG A 564      -5.502   8.337  30.085  1.00 95.00           N  
ATOM   4617  NH2 ARG A 564      -6.602   9.670  28.578  1.00 95.00           N  
ATOM   4618  CZ  ARG A 564      -6.231   8.463  28.981  1.00 95.00           C  
ATOM   4619  N   GLY A 565      -4.696   1.005  26.047  1.00 94.29           N  
ATOM   4620  CA  GLY A 565      -3.752  -0.087  26.230  1.00 94.29           C  
ATOM   4621  C   GLY A 565      -2.340   0.388  26.512  1.00 94.29           C  
ATOM   4622  O   GLY A 565      -1.796   1.211  25.773  1.00 94.29           O  
ATOM   4623  N   GLU A 566      -1.721  -0.145  27.575  1.00 90.40           N  
ATOM   4624  CA  GLU A 566      -0.430   0.372  28.021  1.00 90.40           C  
ATOM   4625  C   GLU A 566       0.581  -0.755  28.204  1.00 90.40           C  
ATOM   4626  CB  GLU A 566      -0.586   1.157  29.326  1.00 90.40           C  
ATOM   4627  O   GLU A 566       0.204  -1.897  28.475  1.00 90.40           O  
ATOM   4628  CG  GLU A 566      -1.500   2.369  29.209  1.00 90.40           C  
ATOM   4629  CD  GLU A 566      -1.687   3.108  30.524  1.00 90.40           C  
ATOM   4630  OE1 GLU A 566      -2.361   4.162  30.538  1.00 90.40           O  
ATOM   4631  OE2 GLU A 566      -1.153   2.629  31.550  1.00 90.40           O  
ATOM   4632  N   LYS A 567       1.881  -0.368  27.995  1.00 84.85           N  
ATOM   4633  CA  LYS A 567       3.068  -1.153  28.317  1.00 84.85           C  
ATOM   4634  C   LYS A 567       3.144  -2.413  27.460  1.00 84.85           C  
ATOM   4635  CB  LYS A 567       3.079  -1.528  29.800  1.00 84.85           C  
ATOM   4636  O   LYS A 567       2.395  -3.366  27.681  1.00 84.85           O  
ATOM   4637  CG  LYS A 567       3.249  -0.342  30.738  1.00 84.85           C  
ATOM   4638  CD  LYS A 567       3.377  -0.789  32.188  1.00 84.85           C  
ATOM   4639  CE  LYS A 567       3.567   0.396  33.125  1.00 84.85           C  
ATOM   4640  NZ  LYS A 567       3.684  -0.036  34.550  1.00 84.85           N  
ATOM   4641  N   SER A 568       4.093  -2.548  26.584  1.00 85.68           N  
ATOM   4642  CA  SER A 568       4.512  -3.689  25.776  1.00 85.68           C  
ATOM   4643  C   SER A 568       3.360  -4.222  24.931  1.00 85.68           C  
ATOM   4644  CB  SER A 568       5.058  -4.805  26.668  1.00 85.68           C  
ATOM   4645  O   SER A 568       3.135  -5.432  24.870  1.00 85.68           O  
ATOM   4646  OG  SER A 568       6.231  -4.382  27.342  1.00 85.68           O  
ATOM   4647  N   VAL A 569       2.510  -3.332  24.337  1.00 92.29           N  
ATOM   4648  CA  VAL A 569       1.451  -3.753  23.426  1.00 92.29           C  
ATOM   4649  C   VAL A 569       2.061  -4.245  22.116  1.00 92.29           C  
ATOM   4650  CB  VAL A 569       0.451  -2.607  23.150  1.00 92.29           C  
ATOM   4651  O   VAL A 569       2.926  -3.582  21.538  1.00 92.29           O  
ATOM   4652  CG1 VAL A 569      -0.649  -3.069  22.196  1.00 92.29           C  
ATOM   4653  CG2 VAL A 569      -0.150  -2.098  24.458  1.00 92.29           C  
ATOM   4654  N   ALA A 570       1.647  -5.452  21.711  1.00 93.65           N  
ATOM   4655  CA  ALA A 570       2.210  -6.026  20.491  1.00 93.65           C  
ATOM   4656  C   ALA A 570       1.122  -6.663  19.632  1.00 93.65           C  
ATOM   4657  CB  ALA A 570       3.284  -7.054  20.833  1.00 93.65           C  
ATOM   4658  O   ALA A 570       0.087  -7.092  20.147  1.00 93.65           O  
ATOM   4659  N   MET A 571       1.373  -6.573  18.319  1.00 94.32           N  
ATOM   4660  CA  MET A 571       0.519  -7.253  17.349  1.00 94.32           C  
ATOM   4661  C   MET A 571       1.217  -8.483  16.779  1.00 94.32           C  
ATOM   4662  CB  MET A 571       0.128  -6.303  16.217  1.00 94.32           C  
ATOM   4663  O   MET A 571       2.323  -8.383  16.245  1.00 94.32           O  
ATOM   4664  CG  MET A 571      -0.757  -6.941  15.158  1.00 94.32           C  
ATOM   4665  SD  MET A 571      -1.107  -5.808  13.759  1.00 94.32           S  
ATOM   4666  CE  MET A 571      -1.983  -6.939  12.643  1.00 94.32           C  
ATOM   4667  N   ARG A 572       0.473  -9.616  16.903  1.00 93.07           N  
ATOM   4668  CA  ARG A 572       0.999 -10.878  16.393  1.00 93.07           C  
ATOM   4669  C   ARG A 572       0.034 -11.510  15.395  1.00 93.07           C  
ATOM   4670  CB  ARG A 572       1.273 -11.851  17.543  1.00 93.07           C  
ATOM   4671  O   ARG A 572      -1.184 -11.374  15.529  1.00 93.07           O  
ATOM   4672  CG  ARG A 572       2.294 -11.342  18.548  1.00 93.07           C  
ATOM   4673  CD  ARG A 572       2.428 -12.280  19.739  1.00 93.07           C  
ATOM   4674  NE  ARG A 572       3.357 -11.756  20.736  1.00 93.07           N  
ATOM   4675  NH1 ARG A 572       2.755 -13.256  22.387  1.00 93.07           N  
ATOM   4676  NH2 ARG A 572       4.368 -11.680  22.797  1.00 93.07           N  
ATOM   4677  CZ  ARG A 572       3.492 -12.232  21.971  1.00 93.07           C  
ATOM   4678  N   ALA A 573       0.642 -12.142  14.398  1.00 93.05           N  
ATOM   4679  CA  ALA A 573      -0.210 -12.743  13.375  1.00 93.05           C  
ATOM   4680  C   ALA A 573       0.127 -14.218  13.176  1.00 93.05           C  
ATOM   4681  CB  ALA A 573      -0.074 -11.987  12.055  1.00 93.05           C  
ATOM   4682  O   ALA A 573       1.295 -14.610  13.250  1.00 93.05           O  
ATOM   4683  N   LYS A 574      -0.960 -15.018  13.027  1.00 91.04           N  
ATOM   4684  CA  LYS A 574      -0.852 -16.441  12.722  1.00 91.04           C  
ATOM   4685  C   LYS A 574      -1.489 -16.765  11.374  1.00 91.04           C  
ATOM   4686  CB  LYS A 574      -1.506 -17.276  13.824  1.00 91.04           C  
ATOM   4687  O   LYS A 574      -2.640 -16.400  11.121  1.00 91.04           O  
ATOM   4688  CG  LYS A 574      -1.439 -18.777  13.584  1.00 91.04           C  
ATOM   4689  CD  LYS A 574      -2.230 -19.547  14.635  1.00 91.04           C  
ATOM   4690  CE  LYS A 574      -2.269 -21.038  14.327  1.00 91.04           C  
ATOM   4691  NZ  LYS A 574      -3.136 -21.781  15.289  1.00 91.04           N  
ATOM   4692  N   PHE A 575      -0.708 -17.414  10.584  1.00 88.73           N  
ATOM   4693  CA  PHE A 575      -1.186 -17.827   9.270  1.00 88.73           C  
ATOM   4694  C   PHE A 575      -1.332 -19.343   9.200  1.00 88.73           C  
ATOM   4695  CB  PHE A 575      -0.236 -17.340   8.172  1.00 88.73           C  
ATOM   4696  O   PHE A 575      -0.656 -20.072   9.930  1.00 88.73           O  
ATOM   4697  CG  PHE A 575      -0.084 -15.843   8.122  1.00 88.73           C  
ATOM   4698  CD1 PHE A 575      -0.963 -15.066   7.377  1.00 88.73           C  
ATOM   4699  CD2 PHE A 575       0.937 -15.213   8.821  1.00 88.73           C  
ATOM   4700  CE1 PHE A 575      -0.824 -13.680   7.329  1.00 88.73           C  
ATOM   4701  CE2 PHE A 575       1.082 -13.830   8.778  1.00 88.73           C  
ATOM   4702  CZ  PHE A 575       0.200 -13.065   8.031  1.00 88.73           C  
ATOM   4703  N   PRO A 576      -2.190 -19.843   8.341  1.00 87.03           N  
ATOM   4704  CA  PRO A 576      -2.358 -21.293   8.216  1.00 87.03           C  
ATOM   4705  C   PRO A 576      -1.105 -21.988   7.687  1.00 87.03           C  
ATOM   4706  CB  PRO A 576      -3.517 -21.429   7.225  1.00 87.03           C  
ATOM   4707  O   PRO A 576      -0.417 -21.450   6.816  1.00 87.03           O  
ATOM   4708  CG  PRO A 576      -4.175 -20.088   7.219  1.00 87.03           C  
ATOM   4709  CD  PRO A 576      -3.164 -19.059   7.638  1.00 87.03           C  
ATOM   4710  N   PRO A 577      -0.713 -23.160   8.361  1.00 81.15           N  
ATOM   4711  CA  PRO A 577       0.517 -23.871   7.999  1.00 81.15           C  
ATOM   4712  C   PRO A 577       0.506 -24.373   6.557  1.00 81.15           C  
ATOM   4713  CB  PRO A 577       0.549 -25.042   8.985  1.00 81.15           C  
ATOM   4714  O   PRO A 577       1.568 -24.559   5.957  1.00 81.15           O  
ATOM   4715  CG  PRO A 577      -0.868 -25.207   9.431  1.00 81.15           C  
ATOM   4716  CD  PRO A 577      -1.550 -23.871   9.352  1.00 81.15           C  
ATOM   4717  N   ASP A 578      -0.688 -24.542   5.879  1.00 81.05           N  
ATOM   4718  CA  ASP A 578      -0.797 -25.086   4.529  1.00 81.05           C  
ATOM   4719  C   ASP A 578      -0.893 -23.968   3.493  1.00 81.05           C  
ATOM   4720  CB  ASP A 578      -2.011 -26.011   4.418  1.00 81.05           C  
ATOM   4721  O   ASP A 578      -1.208 -24.220   2.328  1.00 81.05           O  
ATOM   4722  CG  ASP A 578      -1.873 -27.272   5.254  1.00 81.05           C
[truncated: 2,188,301 more chars]
