# Supplementary material for: A conserved megaprotein-based molecular bridge critical for lipid trafficking and cold resilience
Source: Nat Commun. 2022 Nov 10;13:6805. doi: 10.1038/s41467-022-34450-y (PMC9649747; doi:10.1038/s41467-022-34450-y)
Supplement: Supplementary file 7 — Source Data [file 41467_2022_34450_MOESM7_ESM.xlsx]

## Sheet: Fig1e
		Wild type			lpd-3
	act-2	0.856732	1.03794	1.10533	1.18554	0.962201	1.07783
	fat-7	0.582239	1.48431	0.933454	0.023949	0.084448	0.107665
	acdh-11	0.943853	1.04133	1.01482	0.957124	0.860534	1.09497
	fat-7	0.961279	1.07223	0.966487	0.075453	0.30928	0.060917

## Sheet: Fig4a
		Wild type					lpd-3					lpd-3 + PL
	40 hrs	90	92	86	88	92	2	0	6	12	10	82	86	80	72	76
	45 hrs	100	96	100	98	100	38	22	34	40	28	92	86	90	96	88
	50 hrs	100	100	100	100	100	76	88	64	68	72	100	98	94	96	92

## Sheet: Fig4d
4 C 20hrs 20C 24hrs
	wild type	lpd-3 mutant
	M9	M9	PL	Lecitin 0mg/ml	Lecitin 1mg/ml	Lecitin 5mg/ml	Lecitin 20mg/ml
	50	16	84	12	46	52	86
	52	6	82	8	48	46	80
	48	2	100	12	46	56	90
	36	14	74	10	42	54	92
	40	10	90	12	42	64	74
average	45.2	9.6	86	10.8	44.8	54.4	84.4
STDEV	6.87023	5.72713	9.69536	1.78885	2.68328	6.54217	7.4027

## Sheet: Fig5b
	37 C 16hrs														4 C 16hrs
	DMEM						DMEM+Lectin 1mg/ml								DMEM						DMEM+Lectin 1mg/ml
	+/+		+/-		-/-			+/+		+/-		-/-			+/+		+/-		-/-			+/+		+/-		-/-
	suvival rate	cell number	suvival rate	cell number	suvival rate	cell number		suvival rate	cell number	suvival rate	cell number	suvival rate	cell number		suvival rate	cell number	suvival rate	cell number	suvival rate	cell number		suvival rate	cell number	suvival rate	cell number	suvival rate	cell number
	0.95	2308	0.96	1936	0.92	2087		0.98	2850	0.91	1476	0.89	1965		0.66	1680	0.62	1900	0.37	1460		0.69	1980	0.72	2300	0.62	1675
	0.92	1763	0.98	2586	0.93	2048		0.93	1953	0.92	1958	0.92	1840		0.64	1800	0.7	2200	0.41	1600		0.62	2300	0.61	1980	0.57	1786
	0.9	1852	0.93	2276	0.91	1374		0.9	1705	0.95	1052	0.95	1935		0.6	2050	0.59	2368	0.39	700		0.6	1870	0.68	1598	0.55	2324
	0.95	2308	0.96	1936	0.92	2087		0.98	2850	0.91	1476	0.89	1965		0.66	1680	0.62	1900	0.37	1460		0.69	1980	0.72	2300	0.62	1675
	0.92	1763	0.98	2586	0.93	2048		0.93	1953	0.92	1958	0.92	1840		0.64	1800	0.7	2200	0.41	1600		0.62	2300	0.61	1980	0.57	1786
	0.9	1852	0.93	2276	0.91	1374		0.9	1705	0.95	1052	0.95	1935		0.6	2050	0.59	2368	0.39	700		0.6	1870	0.68	1598	0.55	2324
average	0.923333		0.956667		0.92			0.936667		0.926667		0.92			0.633333		0.636667		0.39			0.636667		0.67		0.58
STDEV	0.0251661		0.0251661		0.01			0.0404145		0.0208167		0.03			0.0305505		0.0568624		0.02			0.0472582		0.0556776		0.0360555

## Sheet: ex Fig6b
				Cold tolerance (4 C for 16hrs and 25 C for 24hrs)					freezing tolerance (-20 C 45 mins 25 C 24hrs)
		OP50		OP50+Phospholipid			OP50		OP50+Phospholipid
		wild type	lpd-3 mutant	lpd-3 mutant			wild type	lpd-3 mutant	lpd-3 mutant
		50	0	30			50	30	50
		52	2	32			60	20	60
		60	4	40			60	30	50
		48	0	20			50	20	56
		54	0	36			48	26	54
	average	52.8	1.2	31.6			53.6	25.2	54
	STDEV	4.11825	1.6	6.74092			5.27636	4.48999	3.79473

## Sheet: ex Fig6c
		Numbers of progeny
	Control N2	264	243	278	250	283
	Control lpd-3	14	20	2	78	7
	lpd-3+lecithin	105	197	164	171	132
	lpd-3+phospholipid	114	148	89	145	226

## Sheet: ex Fig6d
		Locomotion speed (um/s)
	Control N2	48.64	15.89	35.73	22.09	30.23	51.72	20.22	31.02	53.07	32.89	44.33	26.5
	Control lpd-3	3.36	5.6	7.4	4.03	3.01	5.83	4.41	6.47	8.36	3.29	14.49	5.04
	lpd-3+lecithin	19.75	12.38	15.32	19.3	14.15	18.46	9.71	13.02	16.7	29.91	23.66	20.53
	lpd-3+phospholipid	21.71	15.79	22.51	24.23	16.99	28.61	15.83	37.01	20.12	20.68	24.44	13.54

## Sheet: ex Fig7c
	dead cells	live cells	cells number
wild type	0.27	0.73	1382
	0.24	0.76	2030
	0.28	0.72	449
	0.27	0.73	1740
	0.3	0.7	1348
KO1	0.65	0.35	1956
	0.61	0.39	944
	0.62	0.38	1539
	0.58	0.42	1606
	0.53	0.47	1804
	average	STDVE
wild type	27.2	2.16795
KO1	59.8	4.54973

## Sheet: ex Fig7e
		Total	Normal	Curved	Curved+head defect	Normal%	Curved%	Curved+head defect%
	Ctrl	136	136	0	0	100	0	0
	2.5 ng/nL	186	138	16	32	74.1935	8.60215	17.2043
	5 ng/nL	208	142	63	3	68.2692	30.2885	1.44231
	10 ng/nL	188	14	3	171	7.44681	1.59574	90.9574

## Sheet: ex Fig7g
	Ctrl MO									Kiaa1109 MO
	Rep#	Dead	Abnormal	Normal	Death%	Abormal%	Normal%	Survival%		Rep#	Dead	Abnormal	Normal	Death%	Abormal%	Normal%	Survival%
	1	0	9	35	0	20.4545	79.5455	100		1	36	5	0	87.8049	12.1951	0	12.1951
	2	4	14	22	10	35	55	90		2	38	3	0	92.6829	7.31707	0	7.31707
	3	13	9	17	33.3333	23.0769	43.5897	66.6667		3	34	7	0	82.9268	17.0732	0	17.0732
	4	7	4	34	15.5556	8.88889	75.5556	84.4444		4	32	9	0	78.0488	21.9512	0	21.9512
	5	0	4	32	0	11.1111	88.8889	100		5	24	9	1	70.5882	26.4706	2.94118	29.4118
	6	2	6	28	5.55556	16.6667	77.7778	94.4444		6	36	5	1	85.7143	11.9048	2.38095	14.2857
				Average	10.7407	19.1997	70.0596	89.2593					Average	82.961	16.152	0.887021	17.039
				SD	12.5839	9.42774	17.0982	12.5839					SD	7.78172	7.10921	1.38554	7.78172
